# Supplementary material for: Composition of cetacean communities worldwide shapes their contribution to ocean nutrient cycling
Source: Nat Commun. 2023 Sep 19;14:5823. doi: 10.1038/s41467-023-41532-y (PMC10509247; doi:10.1038/s41467-023-41532-y)
Supplement: Supplementary file 3 — Supplementary Data 1 [file 41467_2023_41532_MOESM3_ESM.xlsx]

## Sheet: ReadMe
Gilbert et al. 2023, Nat. Comm. - Supplementary Data 1: Statistics (mean, median, min, max, 2.5 and 97.5 percentiles) of estimated amounts of nutrients released by cetaceans communities at different levels, as estimated by a bioenergetic model: level of the area (used for Fig. 2, and including the fold-change ratio displayed on Fig. 1), level of the habitat within areas (used for Fig. 3), contrib…

## Sheet: Areas
Area	Nutrient	min	2.5_quant	mean	median	97.5_quant	max	Mean French Polynesia	Fold-change ratio (Fig 2)	unit
Central North Atlantic	N	67.5073	96.9197	152.216	147.693	234.139	550.697	2.08739	73	kg/km2/yr
Central North Atlantic	P	6.49437	9.72634	15.2705	14.8603	23.386	48.6117	0.200297	76	kg/km2/yr
Central North Atlantic	Fe	0.0262101	0.0510687	0.103706	0.0982147	0.185602	0.326224	0.0013468	77	kg/km2/yr
Central North Atlantic	Cu	0.012224	0.0211251	0.042222	0.0401734	0.0746698	0.170029	0.000775	54	kg/km2/yr
Central North Atlantic	Mn	0.000948091	0.00167113	0.00334033	0.00317362	0.00596168	0.0110025	4.57999e-05	73	kg/km2/yr
Central North Atlantic	Se	0.00132941	0.00235506	0.0043195	0.0041208	0.00737033	0.0203544	5.67986e-05	76	kg/km2/yr
Central North Atlantic	Zn	0.0334905	0.0512093	0.0898259	0.0865972	0.146322	0.299597	0.00126505	71	kg/km2/yr
Central North Atlantic	Co	3.99835e-05	8.08218e-05	0.000162465	0.000154011	0.000291998	0.000580523	2.5795e-06	63	kg/km2/yr
Northeast Atlantic	N	52.5968	86.974	134.533	130.574	208.688	410.846	2.08739	64	kg/km2/yr
Northeast Atlantic	P	6.52116	9.29151	14.3542	13.8661	21.9737	47.0662	0.200297	72	kg/km2/yr
Northeast Atlantic	Fe	0.0275885	0.0504568	0.0968702	0.0925936	0.166365	0.304677	0.0013468	72	kg/km2/yr
Northeast Atlantic	Cu	0.00944132	0.0141421	0.0284799	0.0269219	0.0515772	0.106521	0.000775	37	kg/km2/yr
Northeast Atlantic	Mn	0.000803207	0.00162063	0.00335947	0.00316912	0.00607508	0.00999079	4.57999e-05	73	kg/km2/yr
Northeast Atlantic	Se	0.0012822	0.0020275	0.003804	0.00359488	0.00674408	0.0121009	5.67986e-05	67	kg/km2/yr
Northeast Atlantic	Zn	0.027342	0.0437973	0.0771362	0.073901	0.128556	0.213919	0.00126505	61	kg/km2/yr
Northeast Atlantic	Co	3.60286e-05	6.68493e-05	0.000129356	0.000123077	0.000226623	0.000401863	2.5795e-06	50	kg/km2/yr
Gulf of Alaska	N	28.6689	54.2362	120.592	111.188	236.713	497.212	2.08739	58	kg/km2/yr
Gulf of Alaska	P	2.4654	5.61775	12.4555	11.5532	24.9299	58.8965	0.200297	62	kg/km2/yr
Gulf of Alaska	Fe	0.0117575	0.0302457	0.0860349	0.0778584	0.188703	0.425533	0.0013468	64	kg/km2/yr
Gulf of Alaska	Cu	0.00295952	0.0071388	0.0227054	0.0205468	0.050387	0.122931	0.000775	29	kg/km2/yr
Gulf of Alaska	Mn	0.000404245	0.000879998	0.00265234	0.00238984	0.00605006	0.016386	4.57999e-05	58	kg/km2/yr
Gulf of Alaska	Se	0.000450454	0.0011926	0.00349193	0.00315033	0.00783989	0.0181472	5.67986e-05	61	kg/km2/yr
Gulf of Alaska	Zn	0.0118198	0.023285	0.0671508	0.0612206	0.146498	0.387581	0.00126505	53	kg/km2/yr
Gulf of Alaska	Co	1.42206e-05	3.55667e-05	0.000106272	9.68151e-05	0.000235804	0.000554473	2.5795e-06	41	kg/km2/yr
Northwest Atlantic	N	37.2529	52.0694	76.0989	74.0501	111.951	187.531	2.08739	36	kg/km2/yr
Northwest Atlantic	P	3.92467	5.48839	8.381	8.12625	12.8031	23.5771	0.200297	42	kg/km2/yr
Northwest Atlantic	Fe	0.0181161	0.0296795	0.0554382	0.0528851	0.0941156	0.206843	0.0013468	41	kg/km2/yr
Northwest Atlantic	Cu	0.00590392	0.00959705	0.0175988	0.0168262	0.0301373	0.0591626	0.000775	23	kg/km2/yr
Northwest Atlantic	Mn	0.000613715	0.00103272	0.00204915	0.00190625	0.00393053	0.00753299	4.57999e-05	45	kg/km2/yr
Northwest Atlantic	Se	0.000844463	0.00124456	0.00212401	0.00201713	0.00362732	0.00814351	5.67986e-05	37	kg/km2/yr
Northwest Atlantic	Zn	0.01851	0.0277802	0.044729	0.0431468	0.0702765	0.174372	0.00126505	35	kg/km2/yr
Northwest Atlantic	Co	2.56294e-05	4.37218e-05	8.16409e-05	7.77551e-05	0.000140777	0.000261896	2.5795e-06	32	kg/km2/yr
California current	N	19.1645	27.0444	43.1495	41.9	66.3997	113.002	2.08739	21	kg/km2/yr
California current	P	1.87591	3.00265	4.93285	4.77179	7.81778	13.5421	0.200297	25	kg/km2/yr
California current	Fe	0.00878576	0.0171442	0.0341339	0.0328138	0.0595499	0.0927137	0.0013468	25	kg/km2/yr
California current	Cu	0.00217278	0.00367534	0.00708846	0.00676294	0.0122209	0.0211853	0.000775	9	kg/km2/yr
California current	Mn	0.000302485	0.000514255	0.00126478	0.00113676	0.00269948	0.00527108	4.57999e-05	28	kg/km2/yr
California current	Se	0.000375163	0.0006186	0.0012418	0.00115045	0.00239451	0.00467438	5.67986e-05	22	kg/km2/yr
California current	Zn	0.00637061	0.0132401	0.0253019	0.0240983	0.0438468	0.0705546	0.00126505	20	kg/km2/yr
California current	Co	1.01818e-05	2.04657e-05	4.16731e-05	3.92407e-05	7.59934e-05	0.000153844	2.5795e-06	16	kg/km2/yr
Mediterranean Sea	N	13.6605	18.8594	27.9778	27.4416	40.0056	57.8791	2.08739	13	kg/km2/yr
Mediterranean Sea	P	1.21026	1.99904	3.02394	2.95611	4.44888	6.75926	0.200297	15	kg/km2/yr
Mediterranean Sea	Fe	0.00600764	0.01119	0.0211782	0.0203249	0.036342	0.0635024	0.0013468	16	kg/km2/yr
Mediterranean Sea	Cu	0.00226731	0.00364263	0.00683339	0.00655497	0.0115729	0.0169812	0.000775	9	kg/km2/yr
Mediterranean Sea	Mn	0.000225974	0.000393613	0.000763963	0.000723767	0.00135248	0.00240325	4.57999e-05	17	kg/km2/yr
Mediterranean Sea	Se	0.000301697	0.000457131	0.00077244	0.000742396	0.00126753	0.00229761	5.67986e-05	14	kg/km2/yr
Mediterranean Sea	Zn	0.00739066	0.0102482	0.0164058	0.0159465	0.0251274	0.0469489	0.00126505	13	kg/km2/yr
Mediterranean Sea	Co	1.03172e-05	1.5862e-05	2.9643e-05	2.83145e-05	5.04247e-05	8.65451e-05	2.5795e-06	11	kg/km2/yr
West Indian ocean	N	10.6685	14.567	20.7811	20.1233	28.5921	1659.86	2.08739	10	kg/km2/yr
West Indian ocean	P	1.01773	1.42439	2.09306	2.02732	2.96449	133.632	0.200297	10	kg/km2/yr
West Indian ocean	Fe	0.00382928	0.00668214	0.013303	0.0120011	0.0257042	0.304275	0.0013468	10	kg/km2/yr
West Indian ocean	Cu	0.00161092	0.00287692	0.00605096	0.00553988	0.0112579	0.705364	0.000775	8	kg/km2/yr
West Indian ocean	Mn	0.000166538	0.000258771	0.000474717	0.000450056	0.000792066	0.0232491	4.57999e-05	10	kg/km2/yr
West Indian ocean	Se	0.000229416	0.000342744	0.000546694	0.000522146	0.000835027	0.0488704	5.67986e-05	10	kg/km2/yr
West Indian ocean	Zn	0.00560936	0.00788574	0.0117951	0.0113849	0.016748	0.817982	0.00126505	9	kg/km2/yr
West Indian ocean	Co	5.63506e-06	9.69603e-06	2.02812e-05	1.85176e-05	3.92229e-05	0.000844936	2.5795e-06	8	kg/km2/yr
Gulf of Mexico	N	7.06889	9.666	14.4318	14.1723	20.7554	29.3146	2.08739	7	kg/km2/yr
Gulf of Mexico	P	0.614683	0.943852	1.41993	1.39093	2.06985	2.86881	0.200297	7	kg/km2/yr
Gulf of Mexico	Fe	0.00231287	0.00425	0.00963755	0.00838707	0.0220122	0.0377319	0.0013468	7	kg/km2/yr
Gulf of Mexico	Cu	0.00131496	0.00216902	0.00490073	0.00443562	0.00993565	0.0164755	0.000775	6	kg/km2/yr
Gulf of Mexico	Mn	7.04281e-05	0.000161042	0.000314054	0.000295515	0.00056342	0.000997462	4.57999e-05	7	kg/km2/yr
Gulf of Mexico	Se	0.000125811	0.000227362	0.000389724	0.000374435	0.000646412	0.00103256	5.67986e-05	7	kg/km2/yr
Gulf of Mexico	Zn	0.00368086	0.00551945	0.00872771	0.00850254	0.0131651	0.019351	0.00126505	7	kg/km2/yr
Gulf of Mexico	Co	3.63076e-06	6.14813e-06	1.42996e-05	1.24071e-05	3.23331e-05	5.60418e-05	2.5795e-06	6	kg/km2/yr
French Antilles	N	4.18243	6.87801	12.5739	11.7934	22.5023	60.7776	2.08739	6	kg/km2/yr
French Antilles	P	0.382547	0.65706	1.20419	1.12924	2.16902	7.02345	0.200297	6	kg/km2/yr
French Antilles	Fe	0.00141142	0.0027811	0.00776539	0.0065296	0.0192438	0.0572417	0.0013468	6	kg/km2/yr
French Antilles	Cu	0.000974996	0.00165297	0.00452051	0.00401358	0.0103475	0.03296	0.000775	6	kg/km2/yr
French Antilles	Mn	6.5461e-05	0.00011852	0.000253242	0.000233776	0.000506453	0.00142739	4.57999e-05	6	kg/km2/yr
French Antilles	Se	0.000101201	0.000164467	0.000329277	0.000305501	0.000626042	0.00187752	5.67986e-05	6	kg/km2/yr
French Antilles	Zn	0.00234171	0.00392702	0.00735486	0.00688798	0.0133971	0.0339759	0.00126505	6	kg/km2/yr
French Antilles	Co	2.24435e-06	3.8113e-06	1.09946e-05	8.92633e-06	2.77043e-05	7.68653e-05	2.5795e-06	4	kg/km2/yr
New Caledonia	N	4.80392	7.15391	11.4415	11.0338	17.8143	33.6457	2.08739	5	kg/km2/yr
New Caledonia	P	0.439446	0.664821	1.05664	1.02314	1.63396	3.18712	0.200297	5	kg/km2/yr
New Caledonia	Fe	0.00140009	0.00275933	0.0072151	0.00598374	0.0177308	0.0394058	0.0013468	5	kg/km2/yr
New Caledonia	Cu	0.00120171	0.00202065	0.00477248	0.00442446	0.00959423	0.018864	0.000775	6	kg/km2/yr
New Caledonia	Mn	7.13699e-05	0.000116841	0.000220058	0.000208586	0.000386148	0.000680801	4.57999e-05	5	kg/km2/yr
New Caledonia	Se	0.000114455	0.00017158	0.000307101	0.000292666	0.000521754	0.00109108	5.67986e-05	5	kg/km2/yr
New Caledonia	Zn	0.00274341	0.00426775	0.00709501	0.00684382	0.0113205	0.0233099	0.00126505	6	kg/km2/yr
New Caledonia	Co	2.37428e-06	4.71311e-06	1.24763e-05	1.07127e-05	2.90777e-05	6.04559e-05	2.5795e-06	5	kg/km2/yr
Hawaii	N	5.69798	8.15116	12.832	12.315	20.3703	48.0438	2.08739	6	kg/km2/yr
Hawaii	P	0.576811	0.780111	1.2117	1.16943	1.88229	4.02092	0.200297	6	kg/km2/yr
Hawaii	Fe	0.00200227	0.00342777	0.00852806	0.00723774	0.0202704	0.043824	0.0013468	6	kg/km2/yr
Hawaii	Cu	0.00119111	0.00233336	0.00523246	0.00479189	0.0106019	0.0258368	0.000775	7	kg/km2/yr
Hawaii	Mn	8.83771e-05	0.000143525	0.000263211	0.000248813	0.000465547	0.000858126	4.57999e-05	6	kg/km2/yr
Hawaii	Se	0.000121365	0.000195528	0.000343915	0.000326256	0.000594917	0.00109647	5.67986e-05	6	kg/km2/yr
Hawaii	Zn	0.00357996	0.00482235	0.00793055	0.00759975	0.0128016	0.0306477	0.00126505	6	kg/km2/yr
Hawaii	Co	3.66476e-06	5.97355e-06	1.46745e-05	1.28957e-05	3.23935e-05	8.4131e-05	2.5795e-06	6	kg/km2/yr
French Guyana	N	2.67156	4.76383	8.67575	8.19435	15.3172	51.0721	2.08739	4	kg/km2/yr
French Guyana	P	0.344985	0.5037	0.956702	0.897815	1.75716	6.30063	0.200297	5	kg/km2/yr
French Guyana	Fe	0.00151338	0.00268361	0.00564585	0.00526638	0.0108336	0.0259823	0.0013468	4	kg/km2/yr
French Guyana	Cu	0.000335315	0.000657699	0.00152077	0.00137261	0.00316823	0.0184707	0.000775	2	kg/km2/yr
French Guyana	Mn	5.41433e-05	0.000102426	0.000234428	0.000214968	0.00047833	0.00109729	4.57999e-05	5	kg/km2/yr
French Guyana	Se	7.10549e-05	0.000112232	0.000219094	0.000206879	0.000396996	0.00153469	5.67986e-05	4	kg/km2/yr
French Guyana	Zn	0.00149937	0.00239858	0.00439978	0.0041895	0.00761097	0.0326027	0.00126505	3	kg/km2/yr
French Guyana	Co	2.11838e-06	3.76232e-06	8.10665e-06	7.5425e-06	1.56911e-05	7.13434e-05	2.5795e-06	3	kg/km2/yr
Wallis & Futuna	N	2.71949	4.37883	7.40244	7.13173	12.0171	26.8925	2.08739	4	kg/km2/yr
Wallis & Futuna	P	0.272951	0.438728	0.760098	0.731062	1.24252	3.03306	0.200297	4	kg/km2/yr
Wallis & Futuna	Fe	0.00119341	0.00231097	0.0051401	0.00470169	0.0105482	0.0224358	0.0013468	4	kg/km2/yr
Wallis & Futuna	Cu	0.000481234	0.000921432	0.00216905	0.00199351	0.0044211	0.0136889	0.000775	3	kg/km2/yr
Wallis & Futuna	Mn	4.32305e-05	8.11935e-05	0.000176964	0.000164311	0.000343498	0.000789449	4.57999e-05	4	kg/km2/yr
Wallis & Futuna	Se	6.77671e-05	0.000106211	0.000199564	0.000188808	0.000352072	0.000735769	5.67986e-05	4	kg/km2/yr
Wallis & Futuna	Zn	0.00161608	0.00244755	0.00436686	0.00418903	0.00735235	0.0135102	0.00126505	3	kg/km2/yr
Wallis & Futuna	Co	1.79454e-06	3.21018e-06	7.61857e-06	6.95849e-06	1.57687e-05	6.02911e-05	2.5795e-06	3	kg/km2/yr
French Polynesia	N	0.923776	1.37186	2.08739	2.04706	3.08082	4.61122	2.08739	1	kg/km2/yr
French Polynesia	P	0.0959395	0.131447	0.200297	0.195833	0.296729	0.464118	0.200297	1	kg/km2/yr
French Polynesia	Fe	0.000283763	0.00060923	0.0013468	0.00119357	0.0028253	0.0048361	0.0013468	1	kg/km2/yr
French Polynesia	Cu	0.000178632	0.000375681	0.000775	0.000731055	0.00141891	0.00284355	0.000775	1	kg/km2/yr
French Polynesia	Mn	1.54543e-05	2.52563e-05	4.57999e-05	4.38441e-05	7.68115e-05	0.00016287	4.57999e-05	1	kg/km2/yr
French Polynesia	Se	2.39593e-05	3.43333e-05	5.67986e-05	5.49756e-05	9.03114e-05	0.000147973	5.67986e-05	1	kg/km2/yr
French Polynesia	Zn	0.000576333	0.000815947	0.00126505	0.00123402	0.00190546	0.00268632	0.00126505	1	kg/km2/yr
French Polynesia	Co	6.44599e-07	1.15553e-06	2.5795e-06	2.37756e-06	5.04451e-06	8.63554e-06	2.5795e-06	1	kg/km2/yr
Central North Atlantic	N	188393	270475	424790	412170	653414	1.53684e+06			tons/yr
Central North Atlantic	P	18123.9	27143.4	42615.5	41470.7	65263.7	135661			tons/yr
Central North Atlantic	Fe	73.1447	142.518	289.413	274.089	517.962	910.397			tons/yr
Central North Atlantic	Cu	34.1137	58.954	117.829	112.112	208.382	474.503			tons/yr
Central North Atlantic	Mn	2.64585	4.66364	9.3219	8.85665	16.6373	30.7049			tons/yr
Central North Atlantic	Se	3.71001	6.5723	12.0545	11.5	20.5685	56.8032			tons/yr
Central North Atlantic	Zn	93.4623	142.91	250.678	241.668	408.343	836.088			tons/yr
Central North Atlantic	Co	0.111583	0.22555	0.453393	0.429801	0.814881	1.62007			tons/yr
Northeast Atlantic	N	102897	170150	263191	255445	408261	803749			tons/yr
Northeast Atlantic	P	12757.5	18177.2	28081.5	27126.6	42987.7	92077			tons/yr
Northeast Atlantic	Fe	53.9722	98.71	189.51	181.143	325.465	596.049			tons/yr
Northeast Atlantic	Cu	18.4703	27.6665	55.716	52.668	100.902	208.389			tons/yr
Northeast Atlantic	Mn	1.57134	3.17049	6.57223	6.19984	11.8849	19.5453			tons/yr
Northeast Atlantic	Se	2.5084	3.96645	7.44188	7.03277	13.1936	23.6733			tons/yr
Northeast Atlantic	Zn	53.49	85.6819	150.904	144.575	251.498	418.496			tons/yr
Northeast Atlantic	Co	0.0704837	0.130779	0.253063	0.24078	0.44335	0.786176			tons/yr
Gulf of Alaska	N	4729.02	8946.43	19892.1	18340.7	39046.5	82016.6			tons/yr
Gulf of Alaska	P	406.675	926.665	2054.57	1905.74	4112.26	9715.16			tons/yr
Gulf of Alaska	Fe	1.93944	4.98912	14.1917	12.843	31.1271	70.193			tons/yr
Gulf of Alaska	Cu	0.488182	1.17757	3.74533	3.38925	8.31149	20.2778			tons/yr
Gulf of Alaska	Mn	0.0666815	0.145158	0.437512	0.394211	0.997976	2.70292			tons/yr
Gulf of Alaska	Se	0.0743038	0.196724	0.576004	0.519656	1.29321	2.99343			tons/yr
Gulf of Alaska	Zn	1.94971	3.84093	11.0767	10.0985	24.1653	63.9326			tons/yr
Gulf of Alaska	Co	0.00234573	0.00586683	0.0175299	0.0159699	0.0388966	0.091462			tons/yr
Northwest Atlantic	N	16837.7	23534.6	34395.6	33469.5	50600.2	84761.3			tons/yr
Northwest Atlantic	P	1773.89	2480.67	3788.09	3672.94	5786.82	10656.5			tons/yr
Northwest Atlantic	Fe	8.1882	13.4147	25.0572	23.9033	42.5389	93.49			tons/yr
Northwest Atlantic	Cu	2.66848	4.33772	7.9544	7.60518	13.6216	26.7406			tons/yr
Northwest Atlantic	Mn	0.27739	0.466772	0.926187	0.861595	1.77654	3.4048			tons/yr
Northwest Atlantic	Se	0.381684	0.562522	0.960019	0.911712	1.6395	3.68074			tons/yr
Northwest Atlantic	Zn	8.36623	12.5562	20.2168	19.5017	31.7639	78.8136			tons/yr
Northwest Atlantic	Co	0.0115841	0.0197616	0.0369004	0.0351442	0.0636293	0.118373			tons/yr
California current	N	21882.2	30879.5	49268.4	47841.7	75815.6	129026			tons/yr
California current	P	2141.93	3428.45	5632.36	5448.46	8926.4	15462.5			tons/yr
California current	Fe	10.0316	19.5754	38.9743	37.4671	67.9945	105.861			tons/yr
California current	Cu	2.48089	4.19653	8.09366	7.72197	13.9539	24.1895			tons/yr
California current	Mn	0.345379	0.58718	1.44413	1.29797	3.08229	6.01855			tons/yr
California current	Se	0.428364	0.706321	1.4179	1.3136	2.73407	5.33724			tons/yr
California current	Zn	7.27401	15.1176	28.8899	27.5156	50.0646	80.5597			tons/yr
California current	Co	0.0116256	0.0233679	0.0475826	0.0448053	0.0867697	0.17566			tons/yr
Mediterranean Sea	N	25531.9	35248.8	52291.4	51289.1	74771.7	108178			tons/yr
Mediterranean Sea	P	2262.01	3736.25	5651.84	5525.05	8315.08	12633.2			tons/yr
Mediterranean Sea	Fe	11.2284	20.9144	39.5826	37.9879	67.9243	118.688			tons/yr
Mediterranean Sea	Cu	4.23766	6.80819	12.7718	12.2514	21.6301	31.7384			tons/yr
Mediterranean Sea	Mn	0.422352	0.735673	1.42787	1.35274	2.52783	4.49174			tons/yr
Mediterranean Sea	Se	0.563881	0.854391	1.44371	1.38756	2.36906	4.29429			tons/yr
Mediterranean Sea	Zn	13.8133	19.1542	30.663	29.8044	46.9638	87.7488			tons/yr
Mediterranean Sea	Co	0.0192832	0.0296465	0.0554036	0.0529205	0.0942452	0.161755			tons/yr
West Indian ocean	N	14956.9	20422.6	29134.6	28212.4	40085.4	2.32709e+06			tons/yr
West Indian ocean	P	1426.83	1996.96	2934.42	2842.25	4156.14	187349			tons/yr
West Indian ocean	Fe	5.36856	9.36821	18.6504	16.8253	36.0366	426.586			tons/yr
West Indian ocean	Cu	2.25847	4.03337	8.48331	7.76677	15.7833	988.904			tons/yr
West Indian ocean	Mn	0.233482	0.362791	0.665542	0.630968	1.11046	32.5947			tons/yr
West Indian ocean	Se	0.321636	0.480519	0.766452	0.732037	1.17069	68.5151			tons/yr
West Indian ocean	Zn	7.86418	11.0556	16.5364	15.9614	23.4803	1146.79			tons/yr
West Indian ocean	Co	0.00790021	0.0135936	0.0284337	0.0259612	0.0549896	1.18458			tons/yr
Gulf of Mexico	N	2689.23	3677.25	5490.32	5391.59	7896.04	11152.2			tons/yr
Gulf of Mexico	P	233.845	359.072	540.186	529.155	787.438	1091.39			tons/yr
Gulf of Mexico	Fe	0.879889	1.61683	3.66643	3.19071	8.37414	14.3544			tons/yr
Gulf of Mexico	Cu	0.500253	0.825163	1.86439	1.68745	3.77984	6.26782			tons/yr
Gulf of Mexico	Mn	0.0267931	0.0612657	0.119476	0.112423	0.214343	0.379467			tons/yr
Gulf of Mexico	Se	0.0478626	0.0864956	0.148263	0.142447	0.245916	0.392819			tons/yr
Gulf of Mexico	Zn	1.40032	2.09978	3.3203	3.23464	5.00844	7.36173			tons/yr
Gulf of Mexico	Co	0.00138126	0.00233894	0.00544003	0.00472005	0.0123005	0.0213201			tons/yr
French Antilles	N	681.779	1121.18	2049.68	1922.45	3668.1	9907.36			tons/yr
French Antilles	P	62.359	107.107	196.296	184.078	353.572	1144.89			tons/yr
French Antilles	Fe	0.230076	0.453348	1.26584	1.06439	3.13693	9.33097			tons/yr
French Antilles	Cu	0.158934	0.26945	0.736889	0.654254	1.68674	5.37282			tons/yr
French Antilles	Mn	0.0106708	0.0193199	0.041281	0.0381078	0.0825569	0.232679			tons/yr
French Antilles	Se	0.0164968	0.0268098	0.0536754	0.0497997	0.102051	0.306054			tons/yr
French Antilles	Zn	0.381722	0.640143	1.19892	1.12281	2.18385	5.5384			tons/yr
French Antilles	Co	0.000365851	0.00062128	0.00179223	0.00145508	0.00451608	0.0125298			tons/yr
New Caledonia	N	2605.17	3879.56	6204.73	5983.63	9660.71	18246.1			tons/yr
New Caledonia	P	238.312	360.532	573.018	554.85	886.097	1728.37			tons/yr
New Caledonia	Fe	0.759271	1.49639	3.91275	3.24498	9.61543	21.3698			tons/yr
New Caledonia	Cu	0.651686	1.0958	2.58812	2.39939	5.20295	10.23			tons/yr
New Caledonia	Mn	0.0387039	0.0633628	0.119337	0.113116	0.209408	0.369198			tons/yr
New Caledonia	Se	0.0620688	0.0930477	0.166541	0.158713	0.282947	0.591693			tons/yr
New Caledonia	Zn	1.48775	2.3144	3.84763	3.7114	6.13913	12.641			tons/yr
New Caledonia	Co	0.00128757	0.00255592	0.00676591	0.00580951	0.0157688	0.0327853			tons/yr
Hawaii	N	13946.6	19951.1	31408	30142.7	49859	117594			tons/yr
Hawaii	P	1411.82	1909.43	2965.8	2862.34	4607.16	9841.75			tons/yr
Hawaii	Fe	4.90084	8.38993	20.8736	17.7153	49.6145	107.265			tons/yr
Hawaii	Cu	2.91539	5.71122	12.8072	11.7288	25.9496	63.2391			tons/yr
Hawaii	Mn	0.216315	0.351297	0.644245	0.609003	1.13949	2.10038			tons/yr
Hawaii	Se	0.297058	0.478582	0.841778	0.798557	1.45614	2.68375			tons/yr
Hawaii	Zn	8.76243	11.8033	19.4111	18.6014	31.3336	75.0143			tons/yr
Hawaii	Co	0.00896998	0.0146211	0.0359179	0.031564	0.0792875	0.205922			tons/yr
French Guyana	N	295.459	526.851	959.486	906.246	1693.99	5648.27			tons/yr
French Guyana	P	38.1532	55.7062	105.805	99.2929	194.331	696.811			tons/yr
French Guyana	Fe	0.167371	0.296791	0.624397	0.58243	1.19813	2.87349			tons/yr
French Guyana	Cu	0.0370838	0.0727376	0.168188	0.151802	0.350387	2.04275			tons/yr
French Guyana	Mn	0.00598793	0.0113277	0.0259263	0.0237742	0.0529004	0.121354			tons/yr
French Guyana	Se	0.00785824	0.0124121	0.0242305	0.0228795	0.0439054	0.169728			tons/yr
French Guyana	Zn	0.165821	0.265268	0.486589	0.463333	0.841727	3.60566			tons/yr
French Guyana	Co	0.00023428	0.00041609	0.000896547	0.000834155	0.00173534	0.00789015			tons/yr
Wallis & Futuna	N	635.274	1022.89	1729.21	1665.97	2807.2	6282.09			tons/yr
Wallis & Futuna	P	63.7614	102.487	177.559	170.776	290.252	708.523			tons/yr
Wallis & Futuna	Fe	0.27878	0.539843	1.20073	1.09832	2.46405	5.241			tons/yr
Wallis & Futuna	Cu	0.112416	0.215247	0.506691	0.465683	1.03277	3.19774			tons/yr
Wallis & Futuna	Mn	0.0100986	0.0189668	0.0413388	0.0383831	0.0802411	0.184415			tons/yr
Wallis & Futuna	Se	0.0158304	0.0248109	0.0466181	0.0441056	0.0822441	0.171876			tons/yr
Wallis & Futuna	Zn	0.377517	0.571747	1.0201	0.978558	1.71751	3.15598			tons/yr
Wallis & Futuna	Co	0.000419205	0.000749898	0.0017797	0.0016255	0.00368358	0.014084			tons/yr
French Polynesia	N	1666.27	2474.52	3765.16	3692.42	5557.07	8317.54			tons/yr
French Polynesia	P	173.052	237.099	361.287	353.237	535.228	837.158			tons/yr
French Polynesia	Fe	0.511842	1.09891	2.42931	2.15291	5.09617	8.72318			tons/yr
French Polynesia	Cu	0.322209	0.67764	1.39792	1.31865	2.55938	5.12909			tons/yr
French Polynesia	Mn	0.0278758	0.0455563	0.0826121	0.0790842	0.13855	0.293779			tons/yr
French Polynesia	Se	0.0432168	0.061929	0.102451	0.0991629	0.1629	0.266908			tons/yr
French Polynesia	Zn	1.03957	1.47177	2.28185	2.22588	3.437	4.84548			tons/yr
French Polynesia	Co	0.0011627	0.00208429	0.0046528	0.00428855	0.00909909	0.0155765			tons/yr

## Sheet: Habitats
Area	Habitat	Nutrient	min	2.5_quant	mean	median	97.5_quant	max	unit
Northeast Atlantic	oceanic	N	68735.6	105798	190588	181442	329245	714272	tons/yr
Northeast Atlantic	oceanic	P	6662.74	10720	19091.8	18182.6	32955.3	83244.7	tons/yr
Northeast Atlantic	oceanic	Fe	27.321	60.0125	134.745	125.102	259.491	532.984	tons/yr
Northeast Atlantic	oceanic	Cu	14.2842	22.9802	49.9493	46.9863	93.6646	204.525	tons/yr
Northeast Atlantic	oceanic	Mn	0.907793	1.95696	4.13907	3.91228	7.74071	14.2768	tons/yr
Northeast Atlantic	oceanic	Se	1.48617	2.53104	5.39022	5.03595	10.4122	22.4004	tons/yr
Northeast Atlantic	oceanic	Zn	34.6611	55.3238	109.977	103.414	203.37	381.26	tons/yr
Northeast Atlantic	oceanic	Co	0.0472103	0.0843345	0.184502	0.171992	0.352162	0.694228	tons/yr
Northeast Atlantic	oceanic	As	9.87848	18.5974	42.9372	39.7784	85.6153	224.229	tons/yr
Northeast Atlantic	shelf	N	29424.8	47563.5	72602.8	70694.5	109393	162878	tons/yr
Northeast Atlantic	shelf	P	3514.93	5531.67	8989.68	8663.3	14381.1	21922.9	tons/yr
Northeast Atlantic	shelf	Fe	16.1975	26.4506	54.7652	52.0471	99.4156	159.554	tons/yr
Northeast Atlantic	shelf	Cu	2.28077	3.34487	5.76666	5.50027	9.67832	19.2721	tons/yr
Northeast Atlantic	shelf	Mn	0.386205	0.845964	2.43317	2.0967	5.59265	11.1178	tons/yr
Northeast Atlantic	shelf	Se	0.644257	0.978474	2.05166	1.82488	4.39196	9.09081	tons/yr
Northeast Atlantic	shelf	Zn	13.3082	20.7892	40.9267	38.5724	74.8307	131.739	tons/yr
Northeast Atlantic	shelf	Co	0.0182029	0.0324979	0.068561	0.0631589	0.136852	0.294944	tons/yr
Northeast Atlantic	shelf	As	3.74222	5.96643	12.6935	11.5279	25.0434	46.5561	tons/yr
Central North Atlantic	oceanic	N	115327	181413	315157	302808	520497	1.29325e+06	tons/yr
Central North Atlantic	oceanic	P	11624.2	17914.5	30988	29797	51236.5	107339	tons/yr
Central North Atlantic	oceanic	Fe	46.9312	94.1972	212.163	197.58	412.686	799.315	tons/yr
Central North Atlantic	oceanic	Cu	23.4054	42.4804	92.9663	87.1943	174.333	438.012	tons/yr
Central North Atlantic	oceanic	Mn	1.88158	3.18308	6.56014	6.1904	11.9176	23.1231	tons/yr
Central North Atlantic	oceanic	Se	2.00916	4.442	8.90516	8.4179	15.9694	48.2628	tons/yr
Central North Atlantic	oceanic	Zn	57.0451	97.0072	185.394	176.921	325.327	696.067	tons/yr
Central North Atlantic	oceanic	Co	0.0665934	0.152324	0.336086	0.313513	0.645603	1.29579	tons/yr
Central North Atlantic	oceanic	As	18.5606	34.2631	72.7981	68.303	136.703	371.118	tons/yr
Central North Atlantic	shelf	N	44065	64775.2	109633	105780	175501	283489	tons/yr
Central North Atlantic	shelf	P	4062.55	6719.77	11627.4	11141.3	19267.1	30861.2	tons/yr
Central North Atlantic	shelf	Fe	17.1877	36.032	77.2493	72.6538	143.217	279.347	tons/yr
Central North Atlantic	shelf	Cu	5.7405	11.494	24.8631	23.1199	48.7007	91.004	tons/yr
Central North Atlantic	shelf	Mn	0.553383	1.09688	2.76176	2.45246	6.09489	15.4878	tons/yr
Central North Atlantic	shelf	Se	0.994092	1.5641	3.14931	2.94514	5.90931	13.0673	tons/yr
Central North Atlantic	shelf	Zn	19.7959	34.4063	65.2841	62.3685	113.838	197.428	tons/yr
Central North Atlantic	shelf	Co	0.0294453	0.0544793	0.117307	0.109393	0.226381	0.405316	tons/yr
Central North Atlantic	shelf	As	5.89917	10.7386	22.0297	20.9408	39.6053	81.2661	tons/yr
Northwest Atlantic	oceanic	N	10020.6	15247.8	22761.1	22175	33869.3	58034	tons/yr
Northwest Atlantic	oceanic	P	1020.65	1526.31	2313.15	2265.31	3446.01	5914.36	tons/yr
Northwest Atlantic	oceanic	Fe	4.82913	8.21617	16.1142	15.1904	28.9661	44.8508	tons/yr
Northwest Atlantic	oceanic	Cu	2.01581	3.57965	6.87048	6.51139	12.1167	21.3234	tons/yr
Northwest Atlantic	oceanic	Mn	0.184004	0.296849	0.546131	0.521579	0.937697	1.6999	tons/yr
Northwest Atlantic	oceanic	Se	0.257668	0.375506	0.632178	0.606187	1.03483	1.67107	tons/yr
Northwest Atlantic	oceanic	Zn	5.27745	8.56545	13.6765	13.2553	21.184	34.8795	tons/yr
Northwest Atlantic	oceanic	Co	0.0080687	0.0130104	0.0260255	0.0246728	0.0473122	0.0942609	tons/yr
Northwest Atlantic	oceanic	As	1.78561	2.74223	4.98593	4.76188	8.5255	14.4964	tons/yr
Northwest Atlantic	shelf	N	3366.24	5768.93	11634.5	10767.6	22615.6	53552.7	tons/yr
Northwest Atlantic	shelf	P	422.486	687.828	1474.94	1349.42	3046.08	7787.26	tons/yr
Northwest Atlantic	shelf	Fe	2.14557	3.62565	8.94301	8.01358	19.8228	60.009	tons/yr
Northwest Atlantic	shelf	Cu	0.211288	0.41584	1.08392	0.954245	2.50485	17.263	tons/yr
Northwest Atlantic	shelf	Mn	0.0481993	0.124113	0.380056	0.323963	0.976026	2.5809	tons/yr
Northwest Atlantic	shelf	Se	0.0765569	0.13412	0.327841	0.288107	0.749237	2.70815	tons/yr
Northwest Atlantic	shelf	Zn	1.4051	2.806	6.54035	5.87147	14.0045	58.9025	tons/yr
Northwest Atlantic	shelf	Co	0.00226307	0.00440344	0.0108749	0.00966074	0.0244948	0.0725004	tons/yr
Northwest Atlantic	shelf	As	0.469452	0.905747	2.25911	2.04642	4.81865	11.1334	tons/yr
Mediterranean Sea	oceanic	N	15137.7	24845.8	39889.3	38955.5	60385	95630.2	tons/yr
Mediterranean Sea	oceanic	P	1466.07	2619.88	4255.72	4132.84	6566.66	10297.5	tons/yr
Mediterranean Sea	oceanic	Fe	7.39814	15.4903	31.378	29.8534	56.249	104.971	tons/yr
Mediterranean Sea	oceanic	Cu	3.20857	5.40381	10.4536	9.9927	18.2174	27.6262	tons/yr
Mediterranean Sea	oceanic	Mn	0.273499	0.522415	1.09063	1.0238	2.01878	3.69208	tons/yr
Mediterranean Sea	oceanic	Se	0.35688	0.61148	1.11743	1.06648	1.91896	3.12926	tons/yr
Mediterranean Sea	oceanic	Zn	8.8167	13.8538	23.9709	23.1751	38.7084	80.7511	tons/yr
Mediterranean Sea	oceanic	Co	0.0129484	0.0222183	0.0439901	0.0417793	0.0779346	0.145718	tons/yr
Mediterranean Sea	oceanic	As	2.52653	4.40731	8.24224	7.8538	14.2382	25.2019	tons/yr
Mediterranean Sea	shelf	N	3617.64	7165.83	12402.1	11884.9	20649.5	38116	tons/yr
Mediterranean Sea	shelf	P	448.965	768.887	1396.11	1330.79	2389.33	5101.08	tons/yr
Mediterranean Sea	shelf	Fe	1.83305	3.87026	8.20464	7.60861	15.7774	37.3361	tons/yr
Mediterranean Sea	shelf	Cu	0.579631	0.98833	2.31815	2.10144	4.89849	12.1777	tons/yr
Mediterranean Sea	shelf	Mn	0.0631497	0.146685	0.337238	0.310578	0.680886	1.43804	tons/yr
Mediterranean Sea	shelf	Se	0.100006	0.1736	0.326279	0.307563	0.593627	1.27535	tons/yr
Mediterranean Sea	shelf	Zn	2.3682	3.64097	6.69206	6.32128	11.6563	26.7286	tons/yr
Mediterranean Sea	shelf	Co	0.00311151	0.00543106	0.0114135	0.0105798	0.0221291	0.0519113	tons/yr
Mediterranean Sea	shelf	As	0.743506	1.24629	2.79817	2.55667	5.62642	10.1837	tons/yr
French Antilles	oceanic	N	94.0083	161.715	339.377	313.356	667.897	1685.86	tons/yr
French Antilles	oceanic	P	9.34748	15.6134	33.1117	30.3875	67.0878	135.22	tons/yr
French Antilles	oceanic	Fe	0.0297159	0.0696179	0.206077	0.176185	0.509733	1.57834	tons/yr
French Antilles	oceanic	Cu	0.0175547	0.0361687	0.104951	0.0902479	0.258171	0.828787	tons/yr
French Antilles	oceanic	Mn	0.00165863	0.00296636	0.00728606	0.00649125	0.0161449	0.0403283	tons/yr
French Antilles	oceanic	Se	0.00244646	0.00387412	0.00874231	0.00801744	0.0179352	0.0383947	tons/yr
French Antilles	oceanic	Zn	0.0531091	0.089785	0.188159	0.174146	0.365539	0.835831	tons/yr
French Antilles	oceanic	Co	4.7862e-05	0.000100392	0.000298957	0.000252737	0.000769677	0.00208149	tons/yr
French Antilles	oceanic	As	0.0131847	0.0296613	0.0768486	0.0679578	0.175967	0.57252	tons/yr
French Antilles	shelf	N	536.366	826.201	1710.3	1580.63	3319.39	9358.88	tons/yr
French Antilles	shelf	P	46.0726	78.8799	163.184	150.906	315.904	1114.61	tons/yr
French Antilles	shelf	Fe	0.158623	0.338172	1.05976	0.873383	2.77691	8.9848	tons/yr
French Antilles	shelf	Cu	0.0962226	0.208923	0.631938	0.549789	1.53243	5.21808	tons/yr
French Antilles	shelf	Mn	0.00731006	0.0143172	0.0339949	0.0307989	0.0732037	0.220274	tons/yr
French Antilles	shelf	Se	0.0117863	0.0198651	0.0449331	0.0409121	0.0921032	0.290984	tons/yr
French Antilles	shelf	Zn	0.273671	0.483373	1.01076	0.934835	1.97843	5.27707	tons/yr
French Antilles	shelf	Co	0.000256221	0.000464103	0.00149328	0.0011928	0.0040159	0.0118599	tons/yr
French Antilles	shelf	As	0.0818673	0.141819	0.354943	0.318067	0.781553	2.11353	tons/yr
French Guyana	oceanic	N	29.0069	53.0041	118.993	108.977	242.458	567.549	tons/yr
French Guyana	oceanic	P	2.70105	5.18633	12.0137	10.9419	24.8766	60.3096	tons/yr
French Guyana	oceanic	Fe	0.0126144	0.0268688	0.0776802	0.0664115	0.192574	0.621795	tons/yr
French Guyana	oceanic	Cu	0.00582879	0.0120095	0.035085	0.03023	0.0868604	0.240054	tons/yr
French Guyana	oceanic	Mn	0.000458455	0.00109779	0.00287159	0.00254486	0.00650352	0.0172299	tons/yr
French Guyana	oceanic	Se	0.000707645	0.00128698	0.0030712	0.00278863	0.00645242	0.0182537	tons/yr
French Guyana	oceanic	Zn	0.014842	0.0293439	0.0661547	0.0605242	0.133215	0.368775	tons/yr
French Guyana	oceanic	Co	2.10895e-05	4.223e-05	0.000123477	0.000106795	0.000301661	0.00114243	tons/yr
French Guyana	oceanic	As	0.00456922	0.0103951	0.028395	0.0247779	0.0668728	0.175266	tons/yr
French Guyana	shelf	N	220.391	427.319	840.493	788.292	1564.93	5540.42	tons/yr
French Guyana	shelf	P	29.0066	45.9068	93.7917	87.4221	179.086	684.335	tons/yr
French Guyana	shelf	Fe	0.139145	0.246284	0.546717	0.50782	1.08454	2.79907	tons/yr
French Guyana	shelf	Cu	0.0245889	0.0533671	0.133103	0.117773	0.293793	2.01706	tons/yr
French Guyana	shelf	Mn	0.00498483	0.00929416	0.0230547	0.0209154	0.0494516	0.116351	tons/yr
French Guyana	shelf	Se	0.0057514	0.0100245	0.0211593	0.0197143	0.0401262	0.166468	tons/yr
French Guyana	shelf	Zn	0.123138	0.211525	0.420434	0.396922	0.763892	3.55789	tons/yr
French Guyana	shelf	Co	0.000183798	0.000335532	0.00077307	0.000713949	0.00152817	0.00772718	tons/yr
French Guyana	shelf	As	0.0314333	0.0741621	0.21215	0.178258	0.542821	1.81099	tons/yr
West Indian ocean	oceanic	N	13677.3	19262	27864.9	26956	38712.6	2.32566e+06	tons/yr
West Indian ocean	oceanic	P	1312.6	1879.94	2791.63	2700.19	3974.93	187145	tons/yr
West Indian ocean	oceanic	Fe	4.7533	8.78787	17.8698	16.0544	35.089	425.84	tons/yr
West Indian ocean	oceanic	Cu	2.19571	3.93381	8.33648	7.62659	15.5098	988.768	tons/yr
West Indian ocean	oceanic	Mn	0.206605	0.343628	0.631086	0.596427	1.05297	32.5625	tons/yr
West Indian ocean	oceanic	Se	0.305006	0.455594	0.734844	0.699567	1.13333	68.4834	tons/yr
West Indian ocean	oceanic	Zn	7.12437	10.5156	15.9305	15.3497	22.8441	1146.22	tons/yr
West Indian ocean	oceanic	Co	0.00758746	0.012924	0.0274497	0.0249961	0.0535816	1.1836	tons/yr
West Indian ocean	oceanic	As	1.5142	3.13605	6.01275	5.57986	10.6357	626.836	tons/yr
West Indian ocean	shelf	N	444.825	773.369	1269.73	1231.41	1947.39	2845.63	tons/yr
West Indian ocean	shelf	P	51.8123	82.2312	142.797	137.843	233.054	338.089	tons/yr
West Indian ocean	shelf	Fe	0.232228	0.401469	0.780596	0.744365	1.37145	2.10733	tons/yr
West Indian ocean	shelf	Cu	0.0291769	0.0643292	0.146829	0.135443	0.301235	0.793658	tons/yr
West Indian ocean	shelf	Mn	0.00755107	0.0149159	0.0344561	0.0322637	0.0663786	0.147272	tons/yr
West Indian ocean	shelf	Se	0.00915515	0.0171937	0.0316082	0.0303735	0.0530399	0.0977568	tons/yr
West Indian ocean	shelf	Zn	0.205742	0.351896	0.605859	0.584431	0.974059	1.43789	tons/yr
West Indian ocean	shelf	Co	0.000272508	0.000482814	0.00098399	0.000931475	0.00179522	0.00338811	tons/yr
West Indian ocean	shelf	As	0.0716784	0.118962	0.312313	0.265433	0.757958	1.3643	tons/yr
Gulf of Alaska	oceanic	N	1637.45	3674.65	8312.55	7669.03	16540.2	45798.9	tons/yr
Gulf of Alaska	oceanic	P	202.119	371.449	830.032	762.711	1661.96	3896.18	tons/yr
Gulf of Alaska	oceanic	Fe	0.831605	1.92181	5.77726	5.19752	12.8899	29.9898	tons/yr
Gulf of Alaska	oceanic	Cu	0.161067	0.563905	1.75196	1.56208	4.04336	9.34873	tons/yr
Gulf of Alaska	oceanic	Mn	0.0261231	0.0585451	0.168895	0.152924	0.372181	0.693427	tons/yr
Gulf of Alaska	oceanic	Se	0.0356979	0.0790841	0.237625	0.213699	0.533278	1.77588	tons/yr
Gulf of Alaska	oceanic	Zn	0.617667	1.55053	4.53948	4.09258	10.0916	20.8816	tons/yr
Gulf of Alaska	oceanic	Co	0.00103121	0.00236789	0.00732014	0.0066138	0.0162225	0.0427573	tons/yr
Gulf of Alaska	oceanic	As	0.223269	0.597298	1.99709	1.79061	4.64803	13.5397	tons/yr
Gulf of Alaska	shelf	N	1641.18	3736.01	11579.5	10151.5	27440.3	72832.7	tons/yr
Gulf of Alaska	shelf	P	148.694	400.929	1224.54	1073.47	2957.76	8161.74	tons/yr
Gulf of Alaska	shelf	Fe	0.91655	2.20993	8.41446	7.17499	21.9118	53.5942	tons/yr
Gulf of Alaska	shelf	Cu	0.156876	0.462791	1.99336	1.68781	5.32646	15.3447	tons/yr
Gulf of Alaska	shelf	Mn	0.0184256	0.0665218	0.268617	0.223622	0.741584	2.48888	tons/yr
Gulf of Alaska	shelf	Se	0.0282066	0.0901589	0.338379	0.285785	0.895913	2.33482	tons/yr
Gulf of Alaska	shelf	Zn	0.666963	1.7582	6.53724	5.59282	16.7513	46.1946	tons/yr
Gulf of Alaska	shelf	Co	0.000691563	0.00263512	0.0102097	0.0086512	0.0268925	0.0839807	tons/yr
Gulf of Alaska	shelf	As	0.15565	0.554196	2.45966	2.07658	6.66219	16.3662	tons/yr
Northeast Atlantic	oceanic	N	110.765	170.489	307.124	292.387	530.565	1151.02	kg/km2/yr
Northeast Atlantic	oceanic	P	10.7367	17.2749	30.7656	29.3005	53.1061	134.145	kg/km2/yr
Northeast Atlantic	oceanic	Fe	0.0440266	0.0967077	0.217135	0.201597	0.418159	0.858881	kg/km2/yr
Northeast Atlantic	oceanic	Cu	0.0230184	0.0370317	0.0804912	0.0757164	0.150937	0.329583	kg/km2/yr
Northeast Atlantic	oceanic	Mn	0.00146287	0.00315357	0.00666993	0.00630448	0.0124738	0.0230064	kg/km2/yr
Northeast Atlantic	oceanic	Se	0.0023949	0.00407866	0.00868611	0.00811523	0.0167788	0.0360973	kg/km2/yr
Northeast Atlantic	oceanic	Zn	0.0558549	0.0891519	0.177223	0.166648	0.327722	0.614385	kg/km2/yr
Northeast Atlantic	oceanic	Co	7.60773e-05	0.000135902	0.000297318	0.000277158	0.000567494	0.00111872	kg/km2/yr
Northeast Atlantic	oceanic	As	0.0159188	0.0299689	0.0691916	0.0641012	0.137965	0.361336	kg/km2/yr
Northeast Atlantic	shelf	N	22.0283	35.6075	54.3527	52.9241	81.8951	121.935	kg/km2/yr
Northeast Atlantic	shelf	P	2.63138	4.14118	6.72995	6.48561	10.7662	16.4122	kg/km2/yr
Northeast Atlantic	shelf	Fe	0.0121259	0.0198018	0.0409989	0.038964	0.0744256	0.119447	kg/km2/yr
Northeast Atlantic	shelf	Cu	0.00170745	0.00250407	0.0043171	0.00411767	0.00724548	0.0144277	kg/km2/yr
Northeast Atlantic	shelf	Mn	0.000289125	0.000633314	0.00182154	0.00156965	0.00418683	0.00832315	kg/km2/yr
Northeast Atlantic	shelf	Se	0.000482311	0.000732516	0.00153594	0.00136616	0.00328796	0.00680566	kg/km2/yr
Northeast Atlantic	shelf	Zn	0.00996295	0.0155634	0.030639	0.0288765	0.0560206	0.0986238	kg/km2/yr
Northeast Atlantic	shelf	Co	1.36273e-05	2.43289e-05	5.13268e-05	4.72827e-05	0.000102452	0.000220804	kg/km2/yr
Northeast Atlantic	shelf	As	0.00280154	0.00446666	0.00950273	0.00863016	0.0187482	0.0348533	kg/km2/yr
Central North Atlantic	oceanic	N	56.3441	88.631	153.973	147.939	254.293	631.827	kg/km2/yr
Central North Atlantic	oceanic	P	5.67911	8.7523	15.1395	14.5576	25.032	52.4414	kg/km2/yr
Central North Atlantic	oceanic	Fe	0.0229286	0.0460209	0.103654	0.0965295	0.201621	0.390512	kg/km2/yr
Central North Atlantic	oceanic	Cu	0.0114349	0.0207541	0.0454195	0.0425995	0.0851721	0.213994	kg/km2/yr
Central North Atlantic	oceanic	Mn	0.000919262	0.00155512	0.00320501	0.00302438	0.00582247	0.011297	kg/km2/yr
Central North Atlantic	oceanic	Se	0.000981593	0.00217018	0.00435069	0.00411264	0.007802	0.0235792	kg/km2/yr
Central North Atlantic	oceanic	Zn	0.0278699	0.0473937	0.0905759	0.0864361	0.158941	0.34007	kg/km2/yr
Central North Atlantic	oceanic	Co	3.25348e-05	7.44191e-05	0.000164198	0.000153169	0.000315415	0.000633068	kg/km2/yr
Central North Atlantic	oceanic	As	0.00906792	0.0167395	0.0355662	0.03337	0.0667876	0.181313	kg/km2/yr
Central North Atlantic	shelf	N	59.2372	87.0782	147.381	142.201	235.929	381.098	kg/km2/yr
Central North Atlantic	shelf	P	5.46134	9.03347	15.6309	14.9774	25.9011	41.4872	kg/km2/yr
Central North Atlantic	shelf	Fe	0.0231057	0.0484383	0.103847	0.0976695	0.192529	0.37553	kg/km2/yr
Central North Atlantic	shelf	Cu	0.00771703	0.0154515	0.0334238	0.0310804	0.065469	0.122338	kg/km2/yr
Central North Atlantic	shelf	Mn	0.000743921	0.00147455	0.00371267	0.00329688	0.00819345	0.0208205	kg/km2/yr
Central North Atlantic	shelf	Se	0.00133637	0.00210264	0.00423366	0.0039592	0.00794396	0.0175666	kg/km2/yr
Central North Atlantic	shelf	Zn	0.026612	0.0462528	0.0877623	0.0838429	0.153034	0.265405	kg/km2/yr
Central North Atlantic	shelf	Co	3.95838e-05	7.32372e-05	0.000157697	0.000147058	0.000304328	0.000544872	kg/km2/yr
Central North Atlantic	shelf	As	0.00793034	0.014436	0.0296148	0.028151	0.053242	0.109247	kg/km2/yr
Northwest Atlantic	oceanic	N	39.7125	60.4283	90.204	87.8814	134.227	229.993	kg/km2/yr
Northwest Atlantic	oceanic	P	4.04494	6.04887	9.16718	8.9776	13.6568	23.4391	kg/km2/yr
Northwest Atlantic	oceanic	Fe	0.0191382	0.0325613	0.0638619	0.0602009	0.114795	0.177747	kg/km2/yr
Northwest Atlantic	oceanic	Cu	0.0079888	0.0141864	0.0272283	0.0258052	0.0480193	0.0845064	kg/km2/yr
Northwest Atlantic	oceanic	Mn	0.000729221	0.00117644	0.00216436	0.00206706	0.00371617	0.00673686	kg/km2/yr
Northwest Atlantic	oceanic	Se	0.00102116	0.00148816	0.00250537	0.00240237	0.00410112	0.00662258	kg/km2/yr
Northwest Atlantic	oceanic	Zn	0.0209149	0.0339456	0.054201	0.0525317	0.0839537	0.13823	kg/km2/yr
Northwest Atlantic	oceanic	Co	3.19769e-05	5.15613e-05	0.000103141	9.77802e-05	0.000187502	0.000373563	kg/km2/yr
Northwest Atlantic	oceanic	As	0.00707652	0.0108677	0.0197596	0.0188717	0.0337872	0.0574503	kg/km2/yr
Northwest Atlantic	shelf	N	16.8602	28.8944	58.2727	53.9305	113.273	268.225	kg/km2/yr
Northwest Atlantic	shelf	P	2.11607	3.44507	7.38742	6.75874	15.2567	39.0034	kg/km2/yr
Northwest Atlantic	shelf	Fe	0.0107463	0.0181595	0.0447921	0.040137	0.0992845	0.300562	kg/km2/yr
Northwest Atlantic	shelf	Cu	0.00105826	0.00208278	0.00542892	0.00477945	0.0125458	0.0864635	kg/km2/yr
Northwest Atlantic	shelf	Mn	0.000241412	0.000621635	0.00190355	0.00162261	0.00488854	0.0129267	kg/km2/yr
Northwest Atlantic	shelf	Se	0.000383444	0.000671758	0.00164203	0.00144302	0.00375264	0.0135641	kg/km2/yr
Northwest Atlantic	shelf	Zn	0.00703762	0.0140542	0.0327581	0.0294079	0.0701432	0.29502	kg/km2/yr
Northwest Atlantic	shelf	Co	1.13349e-05	2.20552e-05	5.44683e-05	4.83869e-05	0.000122685	0.000363127	kg/km2/yr
Northwest Atlantic	shelf	As	0.00235131	0.00453654	0.011315	0.0102498	0.0241348	0.0557629	kg/km2/yr
Mediterranean Sea	oceanic	N	11.122	18.2547	29.3075	28.6214	44.366	70.2614	kg/km2/yr
Mediterranean Sea	oceanic	P	1.07715	1.92488	3.12676	3.03648	4.82466	7.56576	kg/km2/yr
Mediterranean Sea	oceanic	Fe	0.00543556	0.011381	0.023054	0.0219339	0.0413273	0.0771241	kg/km2/yr
Mediterranean Sea	oceanic	Cu	0.0023574	0.00397029	0.0076805	0.00734183	0.0133847	0.0202975	kg/km2/yr
Mediterranean Sea	oceanic	Mn	0.000200945	0.000383829	0.000801307	0.000752203	0.00148324	0.00271265	kg/km2/yr
Mediterranean Sea	oceanic	Se	0.000262207	0.000449266	0.000821	0.000783564	0.00140989	0.00229913	kg/km2/yr
Mediterranean Sea	oceanic	Zn	0.0064778	0.0101787	0.0176119	0.0170272	0.0284398	0.0593294	kg/km2/yr
Mediterranean Sea	oceanic	Co	9.51348e-06	1.63242e-05	3.23204e-05	3.06961e-05	5.72601e-05	0.000107062	kg/km2/yr
Mediterranean Sea	oceanic	As	0.00185629	0.00323813	0.00605574	0.00577035	0.0104611	0.0185163	kg/km2/yr
Mediterranean Sea	shelf	N	7.12183	14.1069	24.4152	23.3972	40.6515	75.0366	kg/km2/yr
Mediterranean Sea	shelf	P	0.88385	1.51366	2.74844	2.61984	4.70373	10.0422	kg/km2/yr
Mediterranean Sea	shelf	Fe	0.00360862	0.00761914	0.016152	0.0149786	0.03106	0.0735012	kg/km2/yr
Mediterranean Sea	shelf	Cu	0.00114108	0.00194567	0.0045636	0.00413697	0.00964335	0.0239735	kg/km2/yr
Mediterranean Sea	shelf	Mn	0.000124319	0.000288769	0.0006639	0.000611416	0.00134042	0.00283099	kg/km2/yr
Mediterranean Sea	shelf	Se	0.000196875	0.000341755	0.000642325	0.000605481	0.00116864	0.00251071	kg/km2/yr
Mediterranean Sea	shelf	Zn	0.00466214	0.00716775	0.0131743	0.0124443	0.0229471	0.052619	kg/km2/yr
Mediterranean Sea	shelf	Co	6.12544e-06	1.06918e-05	2.2469e-05	2.08277e-05	4.35641e-05	0.000102195	kg/km2/yr
Mediterranean Sea	shelf	As	0.00146369	0.00245349	0.00550858	0.00503317	0.0110764	0.020048	kg/km2/yr
French Antilles	oceanic	N	1.65388	2.84504	5.97063	5.51285	11.7503	29.6593	kg/km2/yr
French Antilles	oceanic	P	0.16445	0.274686	0.582532	0.534605	1.18027	2.37892	kg/km2/yr
French Antilles	oceanic	Fe	0.00052279	0.00122478	0.0036255	0.00309962	0.0089677	0.0277676	kg/km2/yr
French Antilles	oceanic	Cu	0.000308838	0.000636314	0.0018464	0.00158773	0.00454199	0.0145808	kg/km2/yr
French Antilles	oceanic	Mn	2.91802e-05	5.21869e-05	0.000128183	0.0001142	0.000284036	0.000709493	kg/km2/yr
French Antilles	oceanic	Se	4.30403e-05	6.81571e-05	0.000153803	0.00014105	0.000315533	0.000675476	kg/km2/yr
French Antilles	oceanic	Zn	0.000934345	0.00157958	0.00331028	0.00306374	0.00643091	0.0147047	kg/km2/yr
French Antilles	oceanic	Co	8.42033e-07	1.76619e-06	5.25953e-06	4.44639e-06	1.35409e-05	3.66195e-05	kg/km2/yr
French Antilles	oceanic	As	0.000231957	0.000521829	0.00135199	0.00119558	0.00309577	0.0100723	kg/km2/yr
French Antilles	shelf	N	5.052	7.78194	16.1092	14.8878	31.2652	88.1508	kg/km2/yr
French Antilles	shelf	P	0.433955	0.742965	1.53702	1.42137	2.97548	10.4985	kg/km2/yr
French Antilles	shelf	Fe	0.00149406	0.00318522	0.00998182	0.00822635	0.0261556	0.0846273	kg/km2/yr
French Antilles	shelf	Cu	0.000906316	0.00196784	0.00595219	0.00517844	0.0144338	0.0491488	kg/km2/yr
French Antilles	shelf	Mn	6.88531e-05	0.000134853	0.000320196	0.000290093	0.000689501	0.00207475	kg/km2/yr
French Antilles	shelf	Se	0.000111015	0.000187108	0.000423222	0.000385349	0.000867515	0.00274077	kg/km2/yr
French Antilles	shelf	Zn	0.0025777	0.00455287	0.00952025	0.00880516	0.0186348	0.0497045	kg/km2/yr
French Antilles	shelf	Co	2.41333e-06	4.37136e-06	1.40651e-05	1.12349e-05	3.78256e-05	0.000111708	kg/km2/yr
French Antilles	shelf	As	0.000771103	0.00133579	0.00334319	0.00299586	0.00736141	0.0199073	kg/km2/yr
French Guyana	oceanic	N	0.590423	1.07888	2.42205	2.21817	4.93512	11.5522	kg/km2/yr
French Guyana	oceanic	P	0.0549787	0.105566	0.244535	0.222718	0.506353	1.22758	kg/km2/yr
French Guyana	oceanic	Fe	0.00025676	0.000546904	0.00158115	0.00135178	0.00391977	0.0126564	kg/km2/yr
French Guyana	oceanic	Cu	0.000118643	0.000244448	0.000714141	0.000615318	0.00176801	0.00488619	kg/km2/yr
French Guyana	oceanic	Mn	9.33166e-06	2.2345e-05	5.845e-05	5.17994e-05	0.000132376	0.000350708	kg/km2/yr
French Guyana	oceanic	Se	1.44038e-05	2.6196e-05	6.2513e-05	5.67613e-05	0.000131336	0.000371546	kg/km2/yr
French Guyana	oceanic	Zn	0.000302103	0.000597283	0.00134655	0.00123194	0.00271153	0.00750626	kg/km2/yr
French Guyana	oceanic	Co	4.29267e-07	8.59573e-07	2.51331e-06	2.17377e-06	6.14019e-06	2.32537e-05	kg/km2/yr
French Guyana	oceanic	As	9.30046e-05	0.000211588	0.000577967	0.000504344	0.00136117	0.00356746	kg/km2/yr
French Guyana	shelf	N	3.58563	6.95224	13.6743	12.825	25.4605	90.1394	kg/km2/yr
French Guyana	shelf	P	0.47192	0.746876	1.52594	1.42231	2.91362	11.1337	kg/km2/yr
French Guyana	shelf	Fe	0.00226381	0.00400691	0.00889477	0.00826193	0.0176448	0.0455393	kg/km2/yr
French Guyana	shelf	Cu	0.000400047	0.000868252	0.00216551	0.00191611	0.00477984	0.0328163	kg/km2/yr
French Guyana	shelf	Mn	8.11003e-05	0.000151211	0.000375087	0.000340282	0.000804549	0.00189297	kg/km2/yr
French Guyana	shelf	Se	9.35719e-05	0.000163093	0.00034425	0.000320741	0.00065283	0.00270834	kg/km2/yr
French Guyana	shelf	Zn	0.00200339	0.00344139	0.00684022	0.00645769	0.0124281	0.0578847	kg/km2/yr
French Guyana	shelf	Co	2.99029e-06	5.45891e-06	1.25774e-05	1.16155e-05	2.48625e-05	0.000125717	kg/km2/yr
French Guyana	shelf	As	0.000511402	0.00120657	0.00345156	0.00290016	0.00883139	0.0294637	kg/km2/yr
West Indian ocean	oceanic	N	10.4578	14.7279	21.3057	20.6107	29.5999	1778.21	kg/km2/yr
West Indian ocean	oceanic	P	1.00362	1.43741	2.1345	2.06458	3.03925	143.092	kg/km2/yr
West Indian ocean	oceanic	Fe	0.0036344	0.00671927	0.0136634	0.0122753	0.0268293	0.3256	kg/km2/yr
West Indian ocean	oceanic	Cu	0.00167886	0.00300782	0.00637413	0.00583134	0.0118589	0.756019	kg/km2/yr
West Indian ocean	oceanic	Mn	0.000157971	0.00026274	0.000482532	0.000456032	0.000805108	0.0248975	kg/km2/yr
West Indian ocean	oceanic	Se	0.00023321	0.000348351	0.000561867	0.000534893	0.000866549	0.0523628	kg/km2/yr
West Indian ocean	oceanic	Zn	0.00544734	0.00804031	0.0121806	0.0117365	0.0174667	0.876407	kg/km2/yr
West Indian ocean	oceanic	Co	5.80142e-06	9.88176e-06	2.09883e-05	1.91122e-05	4.09688e-05	0.000904986	kg/km2/yr
West Indian ocean	oceanic	As	0.00115777	0.00239785	0.00459739	0.00426639	0.00813216	0.479283	kg/km2/yr
West Indian ocean	shelf	N	4.72645	8.21736	13.4914	13.0842	20.6918	30.236	kg/km2/yr
West Indian ocean	shelf	P	0.550527	0.873741	1.51727	1.46463	2.47629	3.59234	kg/km2/yr
West Indian ocean	shelf	Fe	0.00246752	0.00426578	0.00829415	0.00790919	0.0145722	0.0223912	kg/km2/yr
West Indian ocean	shelf	Cu	0.000310016	0.000683524	0.00156011	0.00143914	0.00320075	0.00843295	kg/km2/yr
West Indian ocean	shelf	Mn	8.02332e-05	0.000158488	0.000366111	0.000342815	0.0007053	0.00156483	kg/km2/yr
West Indian ocean	shelf	Se	9.72773e-05	0.00018269	0.00033585	0.000322731	0.00056357	0.00103871	kg/km2/yr
West Indian ocean	shelf	Zn	0.00218609	0.00373904	0.0064375	0.00620982	0.0103498	0.0152782	kg/km2/yr
West Indian ocean	shelf	Co	2.89551e-06	5.1301e-06	1.04553e-05	9.89731e-06	1.90749e-05	3.6e-05	kg/km2/yr
West Indian ocean	shelf	As	0.000761613	0.00126402	0.00331846	0.00282034	0.00805362	0.0144962	kg/km2/yr
Gulf of Alaska	oceanic	N	11.5148	25.8407	58.4551	53.9298	116.313	322.065	kg/km2/yr
Gulf of Alaska	oceanic	P	1.42133	2.61208	5.83691	5.3635	11.6871	27.3986	kg/km2/yr
Gulf of Alaska	oceanic	Fe	0.00584797	0.0135145	0.0406266	0.0365497	0.0906436	0.210892	kg/km2/yr
Gulf of Alaska	oceanic	Cu	0.00113265	0.00396546	0.0123201	0.0109848	0.0284335	0.0657417	kg/km2/yr
Gulf of Alaska	oceanic	Mn	0.000183702	0.000411698	0.00118769	0.00107539	0.00261723	0.00487629	kg/km2/yr
Gulf of Alaska	oceanic	Se	0.000251033	0.000556131	0.00167102	0.00150276	0.00375009	0.0124882	kg/km2/yr
Gulf of Alaska	oceanic	Zn	0.00434353	0.0109036	0.0319223	0.0287796	0.0709656	0.146843	kg/km2/yr
Gulf of Alaska	oceanic	Co	7.25166e-06	1.66513e-05	5.14763e-05	4.65093e-05	0.000114079	0.000300676	kg/km2/yr
Gulf of Alaska	oceanic	As	0.00157006	0.00420029	0.0140438	0.0125918	0.0326856	0.0952136	kg/km2/yr
Gulf of Alaska	shelf	N	72.1429	164.227	509.013	446.24	1206.22	3201.58	kg/km2/yr
Gulf of Alaska	shelf	P	6.53629	17.624	53.8283	47.1874	130.017	358.774	kg/km2/yr
Gulf of Alaska	shelf	Fe	0.0402897	0.0971441	0.369883	0.315398	0.963199	2.35589	kg/km2/yr
Gulf of Alaska	shelf	Cu	0.00689593	0.0203434	0.0876242	0.0741927	0.23414	0.67452	kg/km2/yr
Gulf of Alaska	shelf	Mn	0.000809954	0.00292416	0.0118079	0.00982998	0.0325985	0.109406	kg/km2/yr
Gulf of Alaska	shelf	Se	0.00123991	0.0039632	0.0148745	0.0125625	0.0393825	0.102634	kg/km2/yr
Gulf of Alaska	shelf	Zn	0.0293184	0.0772869	0.287364	0.245849	0.736354	2.03062	kg/km2/yr
Gulf of Alaska	shelf	Co	3.03997e-05	0.000115835	0.000448799	0.000380289	0.00118214	0.00369162	kg/km2/yr
Gulf of Alaska	shelf	As	0.00684206	0.0243614	0.108122	0.0912821	0.292856	0.719423	kg/km2/yr

## Sheet: Taxa_areas
Area	Taxa	Nutrient	min	2.5_quant	mean	median	97.5_quant	max	total_area_mean	ratio_contribution	unit
Northeast Atlantic	Baleen whales	N	31348.6	62481.4	140532	130918	277583	678537	263191	0.533955	tons/yr
Northeast Atlantic	Deep divers	N	16080	24342.3	45649.9	42951.6	82552.6	149662	263191	0.173448	tons/yr
Northeast Atlantic	Small delphinids	N	28993.7	51015.9	77008.9	74914.8	113849	198670	263191	0.292597	tons/yr
Northeast Atlantic	Baleen whales	P	3273.01	6715.85	14579.7	13614	28479.9	75399.1	28081.5	0.519195	tons/yr
Northeast Atlantic	Deep divers	P	1189.72	2082.99	3953.37	3715.87	7148.36	14234.1	28081.5	0.140782	tons/yr
Northeast Atlantic	Small delphinids	P	4042.47	6016.89	9548.35	9252.67	14751.9	22482.8	28081.5	0.340023	tons/yr
Northeast Atlantic	Baleen whales	Fe	14.725	35.3648	100.44	91.3082	216.593	481.911	189.51	0.53	tons/yr
Northeast Atlantic	Deep divers	Fe	3.9744	7.75083	27.706	21.3751	82.0418	200.617	189.51	0.146198	tons/yr
Northeast Atlantic	Small delphinids	Fe	18.2589	31.0296	61.3637	58.4766	107.542	171.058	189.51	0.323802	tons/yr
Northeast Atlantic	Baleen whales	Cu	2.15323	6.72175	25.5265	22.6309	61.181	186.174	55.716	0.458155	tons/yr
Northeast Atlantic	Deep divers	Cu	5.31614	8.96762	22.3167	20.1357	48.731	107.998	55.716	0.400544	tons/yr
Northeast Atlantic	Small delphinids	Cu	2.20497	3.85989	7.87275	7.34722	14.8857	36.7494	55.716	0.141301	tons/yr
Northeast Atlantic	Baleen whales	Mn	0.2946	1.03489	3.11674	2.86552	6.70945	13.5428	6.57223	0.474228	tons/yr
Northeast Atlantic	Deep divers	Mn	0.196971	0.366928	0.782828	0.712385	1.61033	3.28894	6.57223	0.119111	tons/yr
Northeast Atlantic	Small delphinids	Mn	0.560131	1.07427	2.67267	2.3978	5.64293	10.1696	6.57223	0.406661	tons/yr
Northeast Atlantic	Baleen whales	Se	0.602889	1.35176	4.08093	3.69115	9.115	20.88	7.44188	0.548374	tons/yr
Northeast Atlantic	Deep divers	Se	0.259456	0.591873	1.24108	1.14273	2.44822	4.84497	7.44188	0.16677	tons/yr
Northeast Atlantic	Small delphinids	Se	0.678702	1.07036	2.11986	1.92352	4.287	8.40628	7.44188	0.284855	tons/yr
Northeast Atlantic	Baleen whales	Zn	10.5943	26.7019	78.2218	70.6873	170.701	345.51	150.904	0.518356	tons/yr
Northeast Atlantic	Deep divers	Zn	10.2452	15.4172	29.5174	27.8347	53.821	112.657	150.904	0.195604	tons/yr
Northeast Atlantic	Small delphinids	Zn	13.9975	23.1146	43.1644	40.9324	75.6024	135.961	150.904	0.28604	tons/yr
Northeast Atlantic	Baleen whales	Co	0.0159077	0.0411887	0.123261	0.111823	0.271465	0.618147	0.253063	0.487075	tons/yr
Northeast Atlantic	Deep divers	Co	0.010793	0.0194618	0.0568983	0.0483741	0.143324	0.32488	0.253063	0.224839	tons/yr
Northeast Atlantic	Small delphinids	Co	0.0220771	0.0346384	0.072904	0.0679187	0.139608	0.277286	0.253063	0.288086	tons/yr
Northeast Atlantic	Baleen whales	As	2.99863	8.77019	31.3767	27.9833	73.7849	208.847	55.6307	0.564017	tons/yr
Northeast Atlantic	Deep divers	As	1.87444	4.32758	10.1861	9.32137	21.3141	48.0734	55.6307	0.183103	tons/yr
Northeast Atlantic	Small delphinids	As	4.08412	6.79278	14.0679	12.9176	27.0126	47.494	55.6307	0.25288	tons/yr
Central North Atlantic	Baleen whales	N	73800.7	133311	257770	243838	466228	1.37107e+06	424790	0.606818	tons/yr
Central North Atlantic	Deep divers	N	45036.7	77645.8	147729	140252	263017	519479	424790	0.347769	tons/yr
Central North Atlantic	Small delphinids	N	4142.33	8047.11	19291.1	17750.3	39622.4	80030.6	424790	0.0454132	tons/yr
Central North Atlantic	Baleen whales	P	6664.47	14211.3	27345.1	26017.4	48501.6	120997	42615.5	0.64167	tons/yr
Central North Atlantic	Deep divers	P	3487.32	6734.01	12880.4	12239.5	22865.9	42671.1	42615.5	0.302247	tons/yr
Central North Atlantic	Small delphinids	P	426.316	895.562	2390.01	2142.21	5235.46	14373.3	42615.5	0.0560832	tons/yr
Central North Atlantic	Baleen whales	Fe	31.0707	74.443	187.187	174.902	375.648	770.335	289.413	0.646784	tons/yr
Central North Atlantic	Deep divers	Fe	10.3444	26.6847	90.9636	73.1277	249.924	574.239	289.413	0.314304	tons/yr
Central North Atlantic	Small delphinids	Fe	1.6314	3.72379	11.2617	9.79813	27.5739	93.6951	289.413	0.0389122	tons/yr
Central North Atlantic	Baleen whales	Cu	4.91132	12.7274	43.5636	39.3344	96.8244	267.324	117.829	0.369717	tons/yr
Central North Atlantic	Deep divers	Cu	14.8012	30.0919	73.42	67.2154	150.929	436.618	117.829	0.623105	tons/yr
Central North Atlantic	Small delphinids	Cu	0.151606	0.314648	0.845814	0.753426	1.92954	5.82997	117.829	0.0071783	tons/yr
Central North Atlantic	Baleen whales	Mn	0.848502	2.05172	6.05276	5.54873	12.8008	28.0745	9.3219	0.649305	tons/yr
Central North Atlantic	Deep divers	Mn	0.627777	1.20378	2.67848	2.47325	5.36614	13.273	9.3219	0.287332	tons/yr
Central North Atlantic	Small delphinids	Mn	0.0753962	0.169064	0.590661	0.507499	1.51846	4.12324	9.3219	0.0633627	tons/yr
Central North Atlantic	Baleen whales	Se	1.43716	2.7998	7.5152	6.9159	15.2479	52.9627	12.0545	0.623437	tons/yr
Central North Atlantic	Deep divers	Se	1.08258	1.91276	4.07792	3.78913	7.79361	15.7956	12.0545	0.338291	tons/yr
Central North Atlantic	Small delphinids	Se	0.0669815	0.176125	0.461354	0.420882	0.983667	2.04624	12.0545	0.0382724	tons/yr
Central North Atlantic	Baleen whales	Zn	23.8949	56.7921	145.029	135.595	287.444	741.606	250.678	0.578548	tons/yr
Central North Atlantic	Deep divers	Zn	31.71	49.8658	97.1638	92.1853	173.752	361.679	250.678	0.387603	tons/yr
Central North Atlantic	Small delphinids	Zn	1.70654	3.35746	8.48508	7.74918	18.0387	38.2024	250.678	0.0338485	tons/yr
Central North Atlantic	Baleen whales	Co	0.037338	0.0837595	0.226856	0.210142	0.464642	1.40224	0.453393	0.500352	tons/yr
Central North Atlantic	Deep divers	Co	0.0284806	0.0697249	0.210584	0.185218	0.496017	0.986441	0.453393	0.464463	tons/yr
Central North Atlantic	Small delphinids	Co	0.00200887	0.00566259	0.0159529	0.0141796	0.0371774	0.103372	0.453393	0.0351857	tons/yr
Central North Atlantic	Baleen whales	As	6.31937	17.8518	54.5757	49.7909	120.129	394.946	94.8278	0.575525	tons/yr
Central North Atlantic	Deep divers	As	7.45368	14.4104	34.6272	31.5744	72.3628	203.781	94.8278	0.365159	tons/yr
Central North Atlantic	Small delphinids	As	0.59387	1.41715	5.62488	4.4652	16.4528	44.2288	94.8278	0.0593167	tons/yr
Gulf of Alaska	Baleen whales	N	3959.22	7786.13	18626.2	17082.2	37737.6	80391.2	19892.1	0.936364	tons/yr
Gulf of Alaska	Deep divers	N	38.0605	78.7232	240.605	213.045	558.7	1111.63	19892.1	0.0120955	tons/yr
Gulf of Alaska	Small delphinids	N	266.997	461.892	1025.25	923.823	2177.82	7773.01	19892.1	0.0515404	tons/yr
Gulf of Alaska	Baleen whales	P	323.563	796.623	1917.14	1771.36	3959.66	9457.79	2054.57	0.933109	tons/yr
Gulf of Alaska	Deep divers	P	2.96517	6.74136	20.7084	18.2856	48.5638	113.646	2054.57	0.0100792	tons/yr
Gulf of Alaska	Small delphinids	P	26.9381	50.8775	116.724	104.331	255.588	858.802	2054.57	0.0568116	tons/yr
Gulf of Alaska	Baleen whales	Fe	1.47265	4.16504	13.3075	11.8844	30.2965	68.9218	14.1917	0.937694	tons/yr
Gulf of Alaska	Deep divers	Fe	0.00620076	0.0226632	0.143248	0.0966004	0.556733	1.56884	14.1917	0.0100938	tons/yr
Gulf of Alaska	Small delphinids	Fe	0.117933	0.258897	0.740981	0.642943	1.78769	5.63766	14.1917	0.0522122	tons/yr
Gulf of Alaska	Baleen whales	Cu	0.298171	0.961349	3.51575	3.15663	8.06127	19.9072	3.74533	0.938702	tons/yr
Gulf of Alaska	Deep divers	Cu	0.0113003	0.0279728	0.114613	0.093599	0.321723	0.730331	3.74533	0.0306016	tons/yr
Gulf of Alaska	Small delphinids	Cu	0.0182599	0.0383919	0.114968	0.100677	0.270749	0.783974	3.74533	0.0306963	tons/yr
Gulf of Alaska	Baleen whales	Mn	0.034578	0.120689	0.403173	0.360868	0.954308	2.63244	0.437512	0.921513	tons/yr
Gulf of Alaska	Deep divers	Mn	0.000426974	0.00107522	0.00387559	0.00324479	0.0103231	0.0228844	0.437512	0.00885826	tons/yr
Gulf of Alaska	Small delphinids	Mn	0.00349189	0.00795891	0.0304632	0.0253069	0.0800477	0.33849	0.437512	0.0696283	tons/yr
Gulf of Alaska	Baleen whales	Se	0.0575187	0.165963	0.540857	0.484139	1.24783	2.97515	0.576004	0.93898	tons/yr
Gulf of Alaska	Deep divers	Se	0.00074288	0.00190717	0.00644171	0.005531	0.0161537	0.0507149	0.576004	0.0111834	tons/yr
Gulf of Alaska	Small delphinids	Se	0.00362154	0.0104483	0.0287061	0.0247823	0.0697517	0.292151	0.576004	0.0498365	tons/yr
Gulf of Alaska	Baleen whales	Zn	1.3128	3.1694	10.3743	9.358	23.3607	63.3048	11.0767	0.936587	tons/yr
Gulf of Alaska	Deep divers	Zn	0.0215229	0.0496841	0.152379	0.134311	0.364354	0.848296	11.0767	0.0137567	tons/yr
Gulf of Alaska	Small delphinids	Zn	0.105578	0.218117	0.550034	0.491222	1.22011	4.03999	11.0767	0.0496567	tons/yr
Gulf of Alaska	Baleen whales	Co	0.00182155	0.00494614	0.0164417	0.0148179	0.0376281	0.0884906	0.0175299	0.937925	tons/yr
Gulf of Alaska	Deep divers	Co	1.54492e-05	5.03489e-05	0.000256527	0.000184682	0.000878217	0.00250395	0.0175299	0.0146337	tons/yr
Gulf of Alaska	Small delphinids	Co	9.44447e-05	0.000256554	0.00083164	0.000715106	0.00207997	0.0072346	0.0175299	0.0474413	tons/yr
Gulf of Alaska	Baleen whales	As	0.38292	1.16082	4.23535	3.80978	9.92054	19.243	4.45675	0.950321	tons/yr
Gulf of Alaska	Deep divers	As	0.00495952	0.0133355	0.0508404	0.0428914	0.13481	0.268802	4.45675	0.0114075	tons/yr
Gulf of Alaska	Small delphinids	As	0.0242659	0.0554491	0.170566	0.141761	0.460579	1.99129	4.45675	0.0382713	tons/yr
Northwest Atlantic	Baleen whales	N	1844.13	4812.8	11411.1	10405.1	23935.7	55407.3	34395.6	0.33176	tons/yr
Northwest Atlantic	Deep divers	N	3670.08	5309.53	9305.45	8866.3	15854.7	32894.3	34395.6	0.270542	tons/yr
Northwest Atlantic	Small delphinids	N	5509.39	8254.57	13679.1	13208	21849.2	35032.9	34395.6	0.397698	tons/yr
Northwest Atlantic	Baleen whales	P	276.84	519.054	1235.2	1119.18	2699.28	6383.6	3788.09	0.326074	tons/yr
Northwest Atlantic	Deep divers	P	318.669	466.774	824.663	785.9	1403.07	2998.91	3788.09	0.217699	tons/yr
Northwest Atlantic	Small delphinids	P	654.166	976.688	1728.23	1641.58	2962.28	6322.35	3788.09	0.456227	tons/yr
Northwest Atlantic	Baleen whales	Fe	1.29151	2.70563	8.38813	7.52109	19.1185	59.0863	25.0572	0.334759	tons/yr
Northwest Atlantic	Deep divers	Fe	1.05229	1.99055	5.96945	4.88623	15.3721	45.7158	25.0572	0.238233	tons/yr
Northwest Atlantic	Small delphinids	Fe	2.72014	5.06334	10.6996	10.1044	19.8735	38.4087	25.0572	0.427008	tons/yr
Northwest Atlantic	Baleen whales	Cu	0.154656	0.507026	1.78812	1.58577	4.28091	11.8941	7.9544	0.224796	tons/yr
Northwest Atlantic	Deep divers	Cu	1.17934	2.02658	4.64184	4.29241	9.27078	22.8263	7.9544	0.583556	tons/yr
Northwest Atlantic	Small delphinids	Cu	0.340151	0.704813	1.52444	1.40892	3.02163	8.71706	7.9544	0.191648	tons/yr
Northwest Atlantic	Baleen whales	Mn	0.0256888	0.0784778	0.279145	0.235803	0.739367	2.42938	0.926187	0.301392	tons/yr
Northwest Atlantic	Deep divers	Mn	0.0489399	0.0882609	0.179957	0.167196	0.340602	1.04861	0.926187	0.194298	tons/yr
Northwest Atlantic	Small delphinids	Mn	0.078032	0.185913	0.467085	0.421667	0.979548	1.79436	0.926187	0.50431	tons/yr
Northwest Atlantic	Baleen whales	Se	0.0470328	0.10684	0.333883	0.294152	0.791697	2.67182	0.960019	0.347788	tons/yr
Northwest Atlantic	Deep divers	Se	0.0776291	0.129934	0.256452	0.240167	0.47513	1.03597	0.960019	0.267132	tons/yr
Northwest Atlantic	Small delphinids	Se	0.118785	0.18323	0.369684	0.340631	0.72396	1.34405	0.960019	0.38508	tons/yr
Northwest Atlantic	Baleen whales	Zn	0.768666	2.12855	6.47876	5.77137	14.893	57.9395	20.2168	0.320464	tons/yr
Northwest Atlantic	Deep divers	Zn	1.98038	3.40226	6.15849	5.85936	10.6813	21.1446	20.2168	0.304622	tons/yr
Northwest Atlantic	Small delphinids	Zn	2.38667	4.02215	7.57957	7.18336	13.1879	26.8587	20.2168	0.374914	tons/yr
Northwest Atlantic	Baleen whales	Co	0.00115872	0.00314365	0.0100444	0.00892082	0.0239431	0.0724357	0.0369004	0.272202	tons/yr
Northwest Atlantic	Deep divers	Co	0.00262108	0.00492326	0.0140336	0.0124613	0.0312604	0.0692804	0.0369004	0.380309	tons/yr
Northwest Atlantic	Small delphinids	Co	0.00310038	0.00584495	0.0128225	0.0119374	0.0245842	0.0539393	0.0369004	0.34749	tons/yr
Northwest Atlantic	Baleen whales	As	0.194834	0.680642	2.31	2.05209	5.42252	12.547	7.24504	0.318839	tons/yr
Northwest Atlantic	Deep divers	As	0.578969	0.984203	2.24966	2.07498	4.54716	8.67437	7.24504	0.31051	tons/yr
Northwest Atlantic	Small delphinids	As	0.679111	1.18863	2.68538	2.44322	5.50975	11.9776	7.24504	0.37065	tons/yr
California current	Baleen whales	N	5226.22	9402.26	20307.4	19012.8	39622.8	93746.2	49268.4	0.412179	tons/yr
California current	Deep divers	N	1476.72	2369.15	3960.89	3830.29	6260.41	10408.1	49268.4	0.080394	tons/yr
California current	Small delphinids	N	6435.03	12531.5	25000.2	23757.6	44722.5	79127.3	49268.4	0.507427	tons/yr
California current	Baleen whales	P	449.976	980.546	2067.02	1937.43	3961.3	8773.2	5632.36	0.36699	tons/yr
California current	Deep divers	P	139.96	221.426	376.858	362.522	608.682	1142.27	5632.36	0.0669094	tons/yr
California current	Small delphinids	P	750.402	1543.67	3188.49	2997.46	5931.32	10837.4	5632.36	0.566101	tons/yr
California current	Baleen whales	Fe	1.89708	4.77565	14.4092	13.1962	31.1222	56.2372	38.9743	0.36971	tons/yr
California current	Deep divers	Fe	0.476364	0.868036	2.56243	2.05863	7.02918	15.796	38.9743	0.0657467	tons/yr
California current	Small delphinids	Fe	3.13033	8.52364	22.0027	20.3295	45.9727	83.2098	38.9743	0.564544	tons/yr
California current	Baleen whales	Cu	0.388095	1.11599	3.94469	3.57003	9.11083	18.25	8.09366	0.487381	tons/yr
California current	Deep divers	Cu	0.449151	0.727136	1.71691	1.53945	3.62867	7.40906	8.09366	0.212131	tons/yr
California current	Small delphinids	Cu	0.411941	1.05312	2.43205	2.25673	4.83997	9.44485	8.09366	0.300488	tons/yr
California current	Baleen whales	Mn	0.0564216	0.141626	0.427835	0.394628	0.923103	1.74765	1.44413	0.296257	tons/yr
California current	Deep divers	Mn	0.0200128	0.0426538	0.0872465	0.0809055	0.167256	0.400701	1.44413	0.0604145	tons/yr
California current	Small delphinids	Mn	0.0911897	0.255884	0.929051	0.774461	2.37597	5.30215	1.44413	0.643328	tons/yr
California current	Baleen whales	Se	0.0774891	0.196937	0.587052	0.535122	1.28973	4.06043	1.4179	0.41403	tons/yr
California current	Deep divers	Se	0.0323757	0.0564856	0.106075	0.100204	0.190126	0.376694	1.4179	0.0748116	tons/yr
California current	Small delphinids	Se	0.12405	0.260104	0.724769	0.623008	1.79593	4.39542	1.4179	0.511158	tons/yr
California current	Baleen whales	Zn	1.23632	3.72408	11.2501	10.3052	24.2465	57.1413	28.8899	0.389413	tons/yr
California current	Deep divers	Zn	0.838388	1.42615	2.45917	2.36486	3.97782	8.1776	28.8899	0.0851221	tons/yr
California current	Small delphinids	Zn	2.79243	6.01191	15.1806	13.8176	32.2348	61.9388	28.8899	0.525465	tons/yr
California current	Baleen whales	Co	0.00214458	0.00583035	0.0178851	0.0162947	0.0385828	0.103991	0.0475826	0.375874	tons/yr
California current	Deep divers	Co	0.00110037	0.0019285	0.00504459	0.00432598	0.0118682	0.0229763	0.0475826	0.106018	tons/yr
California current	Small delphinids	Co	0.00438438	0.00862	0.0246529	0.0218607	0.056398	0.125636	0.0475826	0.518108	tons/yr
California current	Baleen whales	As	0.474546	1.37573	4.73472	4.27516	10.6992	28.3106	9.14887	0.51752	tons/yr
California current	Deep divers	As	0.249473	0.430464	0.989519	0.897239	2.09479	4.47295	9.14887	0.108157	tons/yr
California current	Small delphinids	As	0.643485	1.44595	3.42463	3.10594	7.35638	19.1592	9.14887	0.374323	tons/yr
Mediterranean Sea	Baleen whales	N	1453.22	4686.13	13059.9	11776.4	28669.3	74419.2	52291.4	0.249753	tons/yr
Mediterranean Sea	Deep divers	N	2446.9	3805.54	6515.44	6232.58	10889	30484.7	52291.4	0.124599	tons/yr
Mediterranean Sea	Small delphinids	N	13102.8	19924.5	32716	31845.5	50283.2	88554.1	52291.4	0.625648	tons/yr
Mediterranean Sea	Baleen whales	P	122.265	456.12	1281.22	1148.67	2841.05	6249.53	5651.84	0.226691	tons/yr
Mediterranean Sea	Deep divers	P	228.728	324.996	561.92	537.096	949.734	2475.86	5651.84	0.0994225	tons/yr
Mediterranean Sea	Small delphinids	P	1293.75	2276.15	3808.7	3702.28	6035.83	10819.4	5651.84	0.673887	tons/yr
Mediterranean Sea	Baleen whales	Fe	0.719101	2.11708	9.02081	7.88923	22.4096	49.4455	39.5826	0.227898	tons/yr
Mediterranean Sea	Deep divers	Fe	0.549564	1.32541	4.07345	3.34043	10.9824	30.4024	39.5826	0.10291	tons/yr
Mediterranean Sea	Small delphinids	Fe	7.26953	12.2971	26.4884	25.0018	49.171	99.4165	39.5826	0.669192	tons/yr
Mediterranean Sea	Baleen whales	Cu	0.165536	0.699574	2.82193	2.46323	7.03103	20.2384	12.7718	0.22095	tons/yr
Mediterranean Sea	Deep divers	Cu	0.977261	1.66805	3.55212	3.27202	6.95569	14.8734	12.7718	0.278122	tons/yr
Mediterranean Sea	Small delphinids	Cu	1.14445	2.78994	6.39774	5.92694	12.4918	26.1863	12.7718	0.500928	tons/yr
Mediterranean Sea	Baleen whales	Mn	0.0150141	0.0600194	0.248293	0.217826	0.618488	2.46005	1.42787	0.173891	tons/yr
Mediterranean Sea	Deep divers	Mn	0.033545	0.0605209	0.124282	0.116027	0.234689	0.475882	1.42787	0.0870406	tons/yr
Mediterranean Sea	Small delphinids	Mn	0.234687	0.446393	1.05529	0.96898	2.1236	4.28698	1.42787	0.739069	tons/yr
Mediterranean Sea	Baleen whales	Se	0.0314737	0.0912037	0.374919	0.325441	0.941092	2.54757	1.44371	0.259691	tons/yr
Mediterranean Sea	Deep divers	Se	0.0618129	0.0949369	0.183893	0.172971	0.335986	0.839643	1.44371	0.127375	tons/yr
Mediterranean Sea	Small delphinids	Se	0.285196	0.458302	0.8849	0.827296	1.6547	3.17649	1.44371	0.612934	tons/yr
Mediterranean Sea	Baleen whales	Zn	0.403768	1.63886	7.0976	6.21975	17.5724	47.3303	30.663	0.231471	tons/yr
Mediterranean Sea	Deep divers	Zn	1.57591	2.57194	4.49572	4.29248	7.55659	19.4998	30.663	0.146617	tons/yr
Mediterranean Sea	Small delphinids	Zn	6.32178	10.5383	19.0696	18.2163	32.3548	67.3726	30.663	0.621911	tons/yr
Mediterranean Sea	Baleen whales	Co	0.00105126	0.0027192	0.0115052	0.0100829	0.0286441	0.0606934	0.0554036	0.207662	tons/yr
Mediterranean Sea	Deep divers	Co	0.00242106	0.0043363	0.0117847	0.0106328	0.0257942	0.0511653	0.0554036	0.212707	tons/yr
Mediterranean Sea	Small delphinids	Co	0.00805053	0.013992	0.0321136	0.029945	0.0625883	0.102041	0.0554036	0.579631	tons/yr
Mediterranean Sea	Baleen whales	As	0.218176	0.784696	3.30358	2.88596	8.31386	20.2921	11.0404	0.299226	tons/yr
Mediterranean Sea	Deep divers	As	0.371602	0.717866	1.6967	1.54396	3.51647	7.4463	11.0404	0.153681	tons/yr
Mediterranean Sea	Small delphinids	As	1.72088	3.0393	6.04013	5.74087	10.5976	17.9382	11.0404	0.547093	tons/yr
West Indian ocean	Deep divers	N	6362.93	9194.74	15307.2	14306.3	23378.1	2.31306e+06	29134.6	0.525394	tons/yr
West Indian ocean	Small delphinids	N	5813.83	8331	13827.5	13489.9	21229.3	31371.9	29134.6	0.474606	tons/yr
West Indian ocean	Deep divers	P	560.518	830.098	1389.94	1302.62	2148.69	185190	2934.42	0.473666	tons/yr
West Indian ocean	Small delphinids	P	570.436	903.319	1544.49	1494.84	2452.55	4658.25	2934.42	0.526334	tons/yr
West Indian ocean	Deep divers	Fe	1.69993	3.35119	9.73087	7.84091	24.3049	420.18	18.6504	0.52175	tons/yr
West Indian ocean	Small delphinids	Fe	2.7539	4.58888	8.91957	8.56886	15.2165	24.27	18.6504	0.47825	tons/yr
West Indian ocean	Deep divers	Cu	1.79917	3.07213	6.9251	6.24559	13.3797	987.273	8.48331	0.816321	tons/yr
West Indian ocean	Small delphinids	Cu	0.459296	0.708731	1.55821	1.45576	2.99412	5.70181	8.48331	0.183679	tons/yr
West Indian ocean	Deep divers	Mn	0.0829425	0.146493	0.287045	0.260902	0.512537	32.3111	0.665542	0.431295	tons/yr
West Indian ocean	Small delphinids	Mn	0.0770131	0.155177	0.378497	0.351869	0.749158	1.40942	0.665542	0.568705	tons/yr
West Indian ocean	Deep divers	Se	0.128333	0.223862	0.41156	0.379539	0.698778	68.2108	0.766452	0.536968	tons/yr
West Indian ocean	Small delphinids	Se	0.122219	0.187963	0.354892	0.338471	0.624921	1.05467	0.766452	0.463032	tons/yr
West Indian ocean	Deep divers	Zn	3.73049	5.71303	9.67358	9.08251	15.0995	1141.25	16.5364	0.584987	tons/yr
West Indian ocean	Small delphinids	Zn	2.28579	3.84181	6.86281	6.60985	11.1983	18.9485	16.5364	0.415013	tons/yr
West Indian ocean	Deep divers	Co	0.00375745	0.00656129	0.0180589	0.0154657	0.0412436	1.17762	0.0284337	0.635122	tons/yr
West Indian ocean	Small delphinids	Co	0.00278386	0.00488246	0.0103748	0.00975452	0.0192773	0.0398155	0.0284337	0.364878	tons/yr
West Indian ocean	Deep divers	As	0.8715	1.59435	3.31122	2.9971	6.01123	624.538	6.32507	0.523508	tons/yr
West Indian ocean	Small delphinids	As	0.7107	1.17034	3.01384	2.55468	7.17646	12.5513	6.32507	0.476492	tons/yr
Gulf of Mexico	Baleen whales	N	9.30154	35.869	135.293	113.581	359.661	947.213	5490.32	0.024642	tons/yr
Gulf of Mexico	Deep divers	N	971.434	1599.52	2886.05	2784.46	4846.13	7183.31	5490.32	0.525661	tons/yr
Gulf of Mexico	Small delphinids	N	916.403	1458.51	2468.98	2388.95	3945.12	6344.49	5490.32	0.449696	tons/yr
Gulf of Mexico	Baleen whales	P	1.29754	4.40557	17.2517	14.3332	46.6495	149.265	540.186	0.0319365	tons/yr
Gulf of Mexico	Deep divers	P	77.9677	138.69	250.748	240.867	424.119	616.496	540.186	0.464187	tons/yr
Gulf of Mexico	Small delphinids	P	97.8195	156.533	272.187	261.959	451.002	726.93	540.186	0.503876	tons/yr
Gulf of Mexico	Baleen whales	Fe	0.0059198	0.0227915	0.113369	0.0903136	0.344227	1.48872	3.66643	0.0309206	tons/yr
Gulf of Mexico	Deep divers	Fe	0.189627	0.47826	1.74607	1.32224	5.35387	9.72625	3.66643	0.476231	tons/yr
Gulf of Mexico	Small delphinids	Fe	0.407306	0.820196	1.80699	1.69103	3.51811	6.22698	3.66643	0.492848	tons/yr
Gulf of Mexico	Baleen whales	Cu	0.000247087	0.00127152	0.00642837	0.00502842	0.0196433	0.0831471	1.86439	0.00344797	tons/yr
Gulf of Mexico	Deep divers	Cu	0.317063	0.546155	1.38467	1.23673	3.00397	5.31231	1.86439	0.742691	tons/yr
Gulf of Mexico	Small delphinids	Cu	0.103801	0.189731	0.473296	0.43332	0.969304	1.76197	1.86439	0.253861	tons/yr
Gulf of Mexico	Baleen whales	Mn	8.0811e-05	0.000440079	0.0047945	0.00327984	0.018065	0.0619121	0.119476	0.0401293	tons/yr
Gulf of Mexico	Deep divers	Mn	0.0131395	0.023018	0.0487257	0.0443842	0.0987537	0.196554	0.119476	0.407827	tons/yr
Gulf of Mexico	Small delphinids	Mn	0.0118261	0.0265139	0.0659561	0.0592523	0.140893	0.305377	0.119476	0.552044	tons/yr
Gulf of Mexico	Baleen whales	Se	0.00016318	0.000718306	0.00414397	0.00310306	0.0140437	0.056996	0.148263	0.02795	tons/yr
Gulf of Mexico	Deep divers	Se	0.0221725	0.0378016	0.0775513	0.0724646	0.14549	0.247932	0.148263	0.523065	tons/yr
Gulf of Mexico	Small delphinids	Se	0.0202367	0.0332087	0.0665681	0.0619402	0.128698	0.314464	0.148263	0.448985	tons/yr
Gulf of Mexico	Baleen whales	Zn	0.00281854	0.016727	0.0849265	0.0664529	0.258362	0.91068	3.3203	0.0255779	tons/yr
Gulf of Mexico	Deep divers	Zn	0.541091	0.994467	1.8413	1.765	3.16001	5.26653	3.3203	0.554559	tons/yr
Gulf of Mexico	Small delphinids	Zn	0.460668	0.741941	1.39407	1.31893	2.43826	4.37931	3.3203	0.419863	tons/yr
Gulf of Mexico	Baleen whales	Co	4.44109e-06	1.92013e-05	0.000120465	8.94685e-05	0.000399252	0.00162048	0.00544003	0.0221442	tons/yr
Gulf of Mexico	Deep divers	Co	0.00059114	0.00108664	0.00332555	0.00271693	0.00894887	0.0179869	0.00544003	0.611311	tons/yr
Gulf of Mexico	Small delphinids	Co	0.000428335	0.000794224	0.00199402	0.00179967	0.00417755	0.00796856	0.00544003	0.366545	tons/yr
Gulf of Mexico	Baleen whales	As	0.000575041	0.0023603	0.0128904	0.00965483	0.0443482	0.207577	1.06858	0.012063	tons/yr
Gulf of Mexico	Deep divers	As	0.145848	0.267895	0.628442	0.581008	1.25359	2.35035	1.06858	0.588108	tons/yr
Gulf of Mexico	Small delphinids	As	0.11216	0.198245	0.42725	0.39524	0.82915	1.52856	1.06858	0.399829	tons/yr
French Antilles	Deep divers	N	380.401	707.155	1478.31	1354.21	2975.06	9242.27	2049.68	0.721238	tons/yr
French Antilles	Small delphinids	N	112.74	223.47	571.371	508.125	1281.85	8178.52	2049.68	0.278762	tons/yr
French Antilles	Deep divers	P	38.2572	62.4718	132.301	120.251	267.478	804.951	196.296	0.673986	tons/yr
French Antilles	Small delphinids	P	10.9907	24.3809	63.9952	56.6657	147.196	1031.91	196.296	0.326014	tons/yr
French Antilles	Deep divers	Fe	0.105391	0.221078	0.892389	0.688742	2.59469	8.96006	1.26584	0.70498	tons/yr
French Antilles	Small delphinids	Fe	0.061015	0.129354	0.373448	0.326243	0.884789	4.11433	1.26584	0.29502	tons/yr
French Antilles	Deep divers	Cu	0.117858	0.223924	0.653419	0.570391	1.55887	5.17459	0.736889	0.886726	tons/yr
French Antilles	Small delphinids	Cu	0.00750777	0.0244944	0.0834701	0.0689697	0.227995	1.31	0.736889	0.113274	tons/yr
French Antilles	Deep divers	Mn	0.00586822	0.0104935	0.0258962	0.0229936	0.0594212	0.214647	0.041281	0.627316	tons/yr
French Antilles	Small delphinids	Mn	0.00134229	0.00463119	0.0153848	0.0130678	0.0391505	0.155898	0.041281	0.372684	tons/yr
French Antilles	Deep divers	Se	0.00729359	0.0166945	0.0389763	0.0349736	0.0838155	0.28828	0.0536754	0.726148	tons/yr
French Antilles	Small delphinids	Se	0.00182582	0.00534636	0.0146991	0.0128599	0.0346633	0.159277	0.0536754	0.273852	tons/yr
French Antilles	Deep divers	Zn	0.225235	0.421751	0.906117	0.828772	1.8336	5.25531	1.19892	0.755781	tons/yr
French Antilles	Small delphinids	Zn	0.0543247	0.109721	0.292798	0.260732	0.659671	3.16747	1.19892	0.244219	tons/yr
French Antilles	Deep divers	Co	0.000200331	0.000362478	0.00135106	0.00103117	0.00383453	0.0116647	0.00179223	0.753844	tons/yr
French Antilles	Small delphinids	Co	5.81966e-05	0.00013685	0.000441169	0.000376962	0.00110646	0.00705467	0.00179223	0.246156	tons/yr
French Antilles	Deep divers	As	0.0609013	0.119108	0.308476	0.274898	0.694215	2.10339	0.431791	0.71441	tons/yr
French Antilles	Small delphinids	As	0.0123957	0.0349297	0.123315	0.0988032	0.349125	1.75969	0.431791	0.28559	tons/yr
New Caledonia	Deep divers	N	1942.03	2887.36	5076.42	4859.53	8420.14	17558.7	6204.73	0.818153	tons/yr
New Caledonia	Small delphinids	N	361.046	579.712	1128.31	1073.86	2009.48	4152.23	6204.73	0.181847	tons/yr
New Caledonia	Deep divers	P	161.517	251.626	447.64	428.719	745.355	1647.83	573.018	0.781197	tons/yr
New Caledonia	Small delphinids	P	39.9935	63.2526	125.378	118.717	226.015	447.946	573.018	0.218803	tons/yr
New Caledonia	Deep divers	Fe	0.432176	0.940774	3.11869	2.48781	8.4413	20.5297	3.91275	0.79706	tons/yr
New Caledonia	Small delphinids	Fe	0.151286	0.332476	0.794055	0.729679	1.61897	3.16876	3.91275	0.20294	tons/yr
New Caledonia	Deep divers	Cu	0.572265	0.986012	2.39853	2.21671	4.91058	9.97421	2.58812	0.926748	tons/yr
New Caledonia	Small delphinids	Cu	0.0322005	0.0692585	0.189585	0.168017	0.429262	0.949257	2.58812	0.0732519	tons/yr
New Caledonia	Deep divers	Mn	0.0252136	0.0433996	0.0889786	0.0822711	0.17122	0.345315	0.119337	0.745606	tons/yr
New Caledonia	Small delphinids	Mn	0.00475718	0.0108817	0.0303587	0.0270993	0.0680269	0.178108	0.119337	0.254394	tons/yr
New Caledonia	Deep divers	Se	0.0424376	0.0690205	0.136526	0.128342	0.250654	0.549073	0.166541	0.819775	tons/yr
New Caledonia	Small delphinids	Se	0.00649666	0.0134394	0.0300148	0.027696	0.0615521	0.145763	0.166541	0.180225	tons/yr
New Caledonia	Deep divers	Zn	1.15706	1.79675	3.22947	3.09411	5.48966	12.1431	3.84763	0.83934	tons/yr
New Caledonia	Small delphinids	Zn	0.179779	0.293867	0.618159	0.575698	1.1937	2.03676	3.84763	0.16066	tons/yr
New Caledonia	Deep divers	Co	0.000955142	0.00193464	0.00587634	0.00497294	0.0143785	0.0319161	0.00676591	0.868521	tons/yr
New Caledonia	Small delphinids	Co	0.000146778	0.00033645	0.000889577	0.000798508	0.00195484	0.00417978	0.00676591	0.131479	tons/yr
New Caledonia	Deep divers	As	0.280153	0.49689	1.10691	1.0353	2.12944	3.88006	1.31577	0.841268	tons/yr
New Caledonia	Small delphinids	As	0.0432457	0.081617	0.208854	0.183964	0.480125	1.02947	1.31577	0.158732	tons/yr
Hawaii	Baleen whales	N	114.803	278.199	1050.16	841.543	3120.82	11814.3	31408	0.033436	tons/yr
Hawaii	Deep divers	N	7333.11	12212.1	21984.4	20604.8	39318.1	108867	31408	0.699961	tons/yr
Hawaii	Small delphinids	N	2536.28	4417.56	8373.48	7950.52	14729.1	33186.7	31408	0.266603	tons/yr
Hawaii	Baleen whales	P	9.54813	32.8101	124.576	97.8004	376.468	1587.32	2965.8	0.0420042	tons/yr
Hawaii	Deep divers	P	618.955	1071.45	1937.68	1819.56	3442.7	8867.89	2965.8	0.65334	tons/yr
Hawaii	Small delphinids	P	256.872	473.352	903.55	857.377	1604.01	3565.92	2965.8	0.304656	tons/yr
Hawaii	Baleen whales	Fe	0.00664818	0.0427522	0.482813	0.300511	2.07151	11.1115	20.8736	0.0231303	tons/yr
Hawaii	Deep divers	Fe	1.98923	3.88192	13.5755	10.5958	39.4095	95.8659	20.8736	0.650365	tons/yr
Hawaii	Small delphinids	Fe	1.44981	2.86602	6.81532	6.20155	13.924	33.5862	20.8736	0.326504	tons/yr
Hawaii	Baleen whales	Cu	0.000391237	0.00242939	0.0273102	0.0165923	0.118004	1.15661	12.8072	0.00213241	tons/yr
Hawaii	Deep divers	Cu	1.89392	3.94661	10.1139	9.05515	22.2331	59.4161	12.8072	0.789706	tons/yr
Hawaii	Small delphinids	Cu	0.542969	1.14789	2.66596	2.45273	5.46991	11.0507	12.8072	0.208161	tons/yr
Hawaii	Baleen whales	Mn	0.000173944	0.00114293	0.0208957	0.0110988	0.0988663	0.715579	0.644245	0.0324344	tons/yr
Hawaii	Deep divers	Mn	0.112361	0.181889	0.382634	0.347998	0.788348	1.7913	0.644245	0.593926	tons/yr
Hawaii	Small delphinids	Mn	0.0515857	0.101302	0.240716	0.222207	0.478969	1.01785	0.644245	0.37364	tons/yr
Hawaii	Baleen whales	Se	0.000231507	0.00142614	0.0182494	0.0104115	0.0850086	0.609968	0.841778	0.0216796	tons/yr
Hawaii	Deep divers	Se	0.158258	0.287524	0.585161	0.537796	1.14598	2.41617	0.841778	0.695149	tons/yr
Hawaii	Small delphinids	Se	0.0713216	0.114365	0.238367	0.223819	0.448204	1.03835	0.841778	0.283171	tons/yr
Hawaii	Baleen whales	Zn	0.00587318	0.0308628	0.368738	0.22174	1.63945	11.4975	19.4111	0.0189962	tons/yr
Hawaii	Deep divers	Zn	4.7622	7.37417	13.7886	12.9247	24.9543	68.2332	19.4111	0.710347	tons/yr
Hawaii	Small delphinids	Zn	1.3567	2.65118	5.25374	4.9566	9.52504	22.4092	19.4111	0.270657	tons/yr
Hawaii	Baleen whales	Co	6.22652e-06	3.90944e-05	0.000521037	0.000299571	0.00229588	0.0117925	0.0359179	0.0145063	tons/yr
Hawaii	Deep divers	Co	0.00348098	0.00718039	0.0227751	0.018331	0.0610258	0.173486	0.0359179	0.634088	tons/yr
Hawaii	Small delphinids	Co	0.00223521	0.00492127	0.0126217	0.0114712	0.0268203	0.0570095	0.0359179	0.351405	tons/yr
Hawaii	Baleen whales	As	0.00103788	0.00566884	0.0643189	0.0390913	0.28286	1.17318	6.44555	0.00997881	tons/yr
Hawaii	Deep divers	As	1.17135	2.01237	4.6099	4.19453	9.41036	21.7128	6.44555	0.715207	tons/yr
Hawaii	Small delphinids	As	0.351221	0.730347	1.77133	1.591	3.78611	7.92874	6.44555	0.274814	tons/yr
French Guyana	Deep divers	N	46.6483	83.0204	195.616	170.392	454.759	3564.05	959.486	0.203876	tons/yr
French Guyana	Small delphinids	N	166.508	371.419	763.87	710.613	1472.68	2666.37	959.486	0.796124	tons/yr
French Guyana	Deep divers	P	4.01222	7.47081	17.5904	15.4509	40.6439	409.059	105.805	0.166252	tons/yr
French Guyana	Small delphinids	P	21.8781	41.2954	88.2151	81.5313	174.759	372.129	105.805	0.833748	tons/yr
French Guyana	Deep divers	Fe	0.0156553	0.0358729	0.128427	0.0981455	0.386748	1.67209	0.624397	0.205682	tons/yr
French Guyana	Small delphinids	Fe	0.110166	0.223142	0.49597	0.463494	0.961154	1.90574	0.624397	0.794318	tons/yr
French Guyana	Deep divers	Cu	0.0150764	0.0316449	0.0968324	0.0810129	0.249333	1.91356	0.168188	0.575739	tons/yr
French Guyana	Small delphinids	Cu	0.014459	0.0286347	0.0713556	0.064941	0.149962	0.465513	0.168188	0.424261	tons/yr
French Guyana	Deep divers	Mn	0.000686592	0.00150228	0.0039164	0.00340868	0.00925874	0.0760114	0.0259263	0.151059	tons/yr
French Guyana	Small delphinids	Mn	0.00388731	0.00820534	0.0220099	0.0197698	0.0485074	0.1187	0.0259263	0.848941	tons/yr
French Guyana	Deep divers	Se	0.00100218	0.00205063	0.00534246	0.00460689	0.0131007	0.118957	0.0242305	0.220485	tons/yr
French Guyana	Small delphinids	Se	0.00460458	0.00856825	0.018888	0.0174305	0.0376216	0.0751161	0.0242305	0.779515	tons/yr
French Guyana	Deep divers	Zn	0.0271536	0.0530842	0.128804	0.112703	0.30225	3.01932	0.486589	0.264707	tons/yr
French Guyana	Small delphinids	Zn	0.0929731	0.169781	0.357785	0.335044	0.685164	1.38639	0.486589	0.735293	tons/yr
French Guyana	Deep divers	Co	3.60359e-05	8.03019e-05	0.000288616	0.000235237	0.000804887	0.00629723	0.000896547	0.32192	tons/yr
French Guyana	Small delphinids	Co	0.000105211	0.000255669	0.000607931	0.000561402	0.00125299	0.00465511	0.000896547	0.67808	tons/yr
French Guyana	Deep divers	As	0.00795186	0.0159513	0.0471567	0.0402973	0.119043	1.48646	0.240545	0.196041	tons/yr
French Guyana	Small delphinids	As	0.0234475	0.0610223	0.193389	0.15738	0.53741	1.54493	0.240545	0.803959	tons/yr
Wallis & Futuna	Deep divers	N	207.849	358.851	769.087	699.632	1597.48	4023.17	1729.21	0.444762	tons/yr
Wallis & Futuna	Small delphinids	N	199.1	468.356	960.124	911.735	1716.39	5753.67	1729.21	0.555238	tons/yr
Wallis & Futuna	Deep divers	P	19.2716	32.4432	70.1578	63.5851	144.925	424.226	177.559	0.395124	tons/yr
Wallis & Futuna	Small delphinids	P	24.4635	51.2892	107.401	101.728	194.887	658.45	177.559	0.604876	tons/yr
Wallis & Futuna	Deep divers	Fe	0.0557706	0.153124	0.504071	0.412753	1.37911	4.26669	1.20073	0.419804	tons/yr
Wallis & Futuna	Small delphinids	Fe	0.134482	0.282436	0.696657	0.641786	1.42542	3.3779	1.20073	0.580196	tons/yr
Wallis & Futuna	Deep divers	Cu	0.0699357	0.129735	0.354725	0.315704	0.819192	2.88865	0.506691	0.700083	tons/yr
Wallis & Futuna	Small delphinids	Cu	0.0239096	0.0549681	0.151965	0.136094	0.343872	0.916147	0.506691	0.299917	tons/yr
Wallis & Futuna	Deep divers	Mn	0.00352238	0.00626866	0.0148238	0.0132723	0.0330835	0.117129	0.0413388	0.358592	tons/yr
Wallis & Futuna	Small delphinids	Mn	0.00411405	0.00905386	0.026515	0.0235322	0.0602932	0.159133	0.0413388	0.641408	tons/yr
Wallis & Futuna	Deep divers	Se	0.00437778	0.00903294	0.0207891	0.0187397	0.0448864	0.146485	0.0466181	0.445945	tons/yr
Wallis & Futuna	Small delphinids	Se	0.00575159	0.0108287	0.025829	0.0237087	0.0526126	0.130066	0.0466181	0.554055	tons/yr
Wallis & Futuna	Deep divers	Zn	0.116708	0.226227	0.493333	0.449236	1.02405	2.36058	1.0201	0.483614	tons/yr
Wallis & Futuna	Small delphinids	Zn	0.0986057	0.236313	0.526765	0.490701	1.01111	2.77676	1.0201	0.516386	tons/yr
Wallis & Futuna	Deep divers	Co	0.000161869	0.000300653	0.000992431	0.000843739	0.00253247	0.0130469	0.0017797	0.55764	tons/yr
Wallis & Futuna	Small delphinids	Co	0.000142298	0.000294975	0.000787267	0.000714957	0.00168084	0.00474239	0.0017797	0.44236	tons/yr
Wallis & Futuna	Deep divers	As	0.0316341	0.0666172	0.168023	0.150939	0.371994	0.908927	0.340463	0.493512	tons/yr
Wallis & Futuna	Small delphinids	As	0.0290057	0.0658244	0.17244	0.153028	0.39384	1.0764	0.340463	0.506488	tons/yr
French Polynesia	Deep divers	N	832.691	1377.38	2428.32	2347.17	3948.87	6845.19	3765.16	0.644944	tons/yr
French Polynesia	Small delphinids	N	493.341	766.575	1336.84	1267.36	2332.1	4557.59	3765.16	0.355056	tons/yr
French Polynesia	Deep divers	P	76.5301	118.59	212.286	205.054	347.852	617.309	361.287	0.587581	tons/yr
French Polynesia	Small delphinids	P	51.0968	81.0505	149.002	140.304	266.919	604.482	361.287	0.412419	tons/yr
French Polynesia	Deep divers	Fe	0.18061	0.472388	1.49174	1.20882	3.84169	7.48426	2.42931	0.61406	tons/yr
French Polynesia	Small delphinids	Fe	0.239052	0.442503	0.937567	0.862075	1.87981	5.59991	2.42931	0.38594	tons/yr
French Polynesia	Deep divers	Cu	0.248663	0.550501	1.21734	1.13818	2.32808	4.82942	1.39792	0.870824	tons/yr
French Polynesia	Small delphinids	Cu	0.0452724	0.0876404	0.180577	0.170302	0.33475	0.619906	1.39792	0.129176	tons/yr
French Polynesia	Deep divers	Mn	0.0107002	0.0218425	0.0442347	0.0415962	0.0819814	0.194087	0.0826121	0.53545	tons/yr
French Polynesia	Small delphinids	Mn	0.00605331	0.0149153	0.0383774	0.0346154	0.0834414	0.254355	0.0826121	0.46455	tons/yr
French Polynesia	Deep divers	Se	0.0201867	0.0343245	0.0665296	0.063045	0.11879	0.197585	0.102451	0.64938	tons/yr
French Polynesia	Small delphinids	Se	0.0109474	0.0178891	0.0359214	0.0334151	0.0685168	0.195523	0.102451	0.35062	tons/yr
French Polynesia	Deep divers	Zn	0.558655	0.889614	1.59309	1.53928	2.56899	4.15771	2.28185	0.698159	tons/yr
French Polynesia	Small delphinids	Zn	0.194971	0.367352	0.688756	0.64697	1.25216	3.2078	2.28185	0.301841	tons/yr
French Polynesia	Deep divers	Co	0.000649437	0.00118839	0.00339941	0.00304042	0.00742599	0.0136972	0.0046528	0.730616	tons/yr
French Polynesia	Small delphinids	Co	0.000366085	0.000602137	0.00125339	0.00117703	0.00237734	0.00499896	0.0046528	0.269384	tons/yr
French Polynesia	Deep divers	As	0.153243	0.253343	0.573796	0.54084	1.08948	1.75582	0.854952	0.671143	tons/yr
French Polynesia	Small delphinids	As	0.0622573	0.113066	0.281157	0.246467	0.640217	1.46999	0.854952	0.328857	tons/yr

## Sheet: Taxa_habitats
Area	Habitat	Taxa	Nutrient	min	2.5_quant	mean	median	97.5_quant	max	total_area_mean	ratio_contribution	unit
Northeast Atlantic	oceanic	Baleen whales	N	16901.3	40942.5	115008	104658	250974	648713	190588	0.603438	tons/yr
Northeast Atlantic	oceanic	Deep divers	N	12930.9	20360.1	41327	38609.8	78329.2	142740	190588	0.21684	tons/yr
Northeast Atlantic	oceanic	Small delphinids	N	9277.57	17846.5	34252.8	32619.7	59842.7	133408	190588	0.179722	tons/yr
Northeast Atlantic	oceanic	Baleen whales	P	1517.81	4034.45	11350.4	10332.2	24890.2	72676.6	19091.8	0.59452	tons/yr
Northeast Atlantic	oceanic	Deep divers	P	950.549	1742.47	3577.23	3335.47	6746.69	13762.8	19091.8	0.18737	tons/yr
Northeast Atlantic	oceanic	Small delphinids	P	1136.63	2094.69	4164.1	3944.31	7519.7	14251	19091.8	0.21811	tons/yr
Northeast Atlantic	oceanic	Baleen whales	Fe	5.41224	20.1715	79.6092	70.1768	194.185	461.751	134.745	0.590815	tons/yr
Northeast Atlantic	oceanic	Deep divers	Fe	2.92605	6.33012	24.9623	18.8781	77.7178	196.304	134.745	0.185256	tons/yr
Northeast Atlantic	oceanic	Small delphinids	Fe	5.90057	12.021	30.1732	27.7944	61.6113	118.645	134.745	0.223929	tons/yr
Northeast Atlantic	oceanic	Baleen whales	Cu	1.51591	5.78244	24.3094	21.3235	59.6239	185.099	49.9493	0.486681	tons/yr
Northeast Atlantic	oceanic	Deep divers	Cu	4.18697	7.27809	19.9797	17.7614	45.7191	105.488	49.9493	0.4	tons/yr
Northeast Atlantic	oceanic	Small delphinids	Cu	1.04514	2.23252	5.66023	5.1349	12.0739	32.5631	49.9493	0.113319	tons/yr
Northeast Atlantic	oceanic	Baleen whales	Mn	0.129365	0.606628	2.22876	1.9598	5.45255	13.0774	4.13907	0.538469	tons/yr
Northeast Atlantic	oceanic	Deep divers	Mn	0.153414	0.303952	0.696817	0.626442	1.50929	3.16909	4.13907	0.168351	tons/yr
Northeast Atlantic	oceanic	Small delphinids	Mn	0.191579	0.393104	1.21349	1.05683	2.86038	7.16591	4.13907	0.29318	tons/yr
Northeast Atlantic	oceanic	Baleen whales	Se	0.24381	0.839164	3.31002	2.90816	8.1648	20.4372	5.39022	0.61408	tons/yr
Northeast Atlantic	oceanic	Deep divers	Se	0.204717	0.493087	1.11808	1.02431	2.30465	4.65981	5.39022	0.207427	tons/yr
Northeast Atlantic	oceanic	Small delphinids	Se	0.215849	0.391161	0.962114	0.853852	2.20156	5.13761	5.39022	0.178493	tons/yr
Northeast Atlantic	oceanic	Baleen whales	Zn	5.51926	15.7181	62.629	55.0683	153.419	333.309	109.977	0.569474	tons/yr
Northeast Atlantic	oceanic	Deep divers	Zn	8.13649	12.7594	26.5249	24.7979	50.5338	107.822	109.977	0.241186	tons/yr
Northeast Atlantic	oceanic	Small delphinids	Zn	5.07318	9.18938	20.8231	19.3318	40.9742	76.5534	109.977	0.189341	tons/yr
Northeast Atlantic	oceanic	Baleen whales	Co	0.00872102	0.0259153	0.100807	0.0888534	0.24464	0.598279	0.184502	0.546376	tons/yr
Northeast Atlantic	oceanic	Deep divers	Co	0.00793186	0.0152888	0.0487716	0.0403293	0.13227	0.314161	0.184502	0.264342	tons/yr
Northeast Atlantic	oceanic	Small delphinids	Co	0.0062165	0.0127626	0.0349231	0.0314746	0.0761398	0.20145	0.184502	0.189283	tons/yr
Northeast Atlantic	oceanic	Baleen whales	As	1.86924	6.60725	28.5688	25.1798	70.694	206.581	42.9372	0.665361	tons/yr
Northeast Atlantic	oceanic	Deep divers	As	1.42294	3.61798	9.04391	8.18089	19.8105	46.1079	42.9372	0.210631	tons/yr
Northeast Atlantic	oceanic	Small delphinids	As	1.35188	2.40647	5.32456	4.93059	10.5686	31.3175	42.9372	0.124008	tons/yr
Northeast Atlantic	shelf	Baleen whales	N	1834	10939.5	25523.8	23845.3	49265.3	99702.4	72602.8	0.351554	tons/yr
Northeast Atlantic	shelf	Deep divers	N	1378.03	2339.78	4322.89	4097.55	7667.83	14973.8	72602.8	0.0595417	tons/yr
Northeast Atlantic	shelf	Small delphinids	N	19201.1	27704.7	42756.1	41917.7	62899.9	89289	72602.8	0.588904	tons/yr
Northeast Atlantic	shelf	Baleen whales	P	242.937	1334.93	3229.3	2991.4	6501.73	12606.9	8989.68	0.359223	tons/yr
Northeast Atlantic	shelf	Deep divers	P	109.056	202.936	376.136	356.526	663.204	1471.76	8989.68	0.0418409	tons/yr
Northeast Atlantic	shelf	Small delphinids	P	2169.9	3257.09	5384.25	5229.38	8372.02	12325.9	8989.68	0.598937	tons/yr
Northeast Atlantic	shelf	Baleen whales	Fe	1.42573	6.33804	20.831	18.7527	47.5024	104.049	54.7652	0.380369	tons/yr
Northeast Atlantic	shelf	Deep divers	Fe	0.473872	0.906497	2.74374	2.28201	7.10305	16.0233	54.7652	0.0501	tons/yr
Northeast Atlantic	shelf	Small delphinids	Fe	9.14022	15.7535	31.1905	29.7982	54.453	96.5266	54.7652	0.569531	tons/yr
Northeast Atlantic	shelf	Baleen whales	Cu	0.0915139	0.388303	1.21717	1.06106	2.97801	12.6439	5.76666	0.21107	tons/yr
Northeast Atlantic	shelf	Deep divers	Cu	0.532568	1.03171	2.33697	2.14175	4.68558	11.2036	5.76666	0.405255	tons/yr
Northeast Atlantic	shelf	Small delphinids	Cu	0.730648	1.20296	2.21252	2.09401	3.91178	7.45172	5.76666	0.383675	tons/yr
Northeast Atlantic	shelf	Baleen whales	Mn	0.0272116	0.137458	0.887978	0.680977	2.68047	6.33306	2.43317	0.364948	tons/yr
Northeast Atlantic	shelf	Deep divers	Mn	0.0209786	0.0398163	0.0860115	0.0794926	0.168527	0.388225	2.43317	0.0353496	tons/yr
Northeast Atlantic	shelf	Small delphinids	Mn	0.242877	0.556941	1.45918	1.31284	3.07752	5.45448	2.43317	0.599703	tons/yr
Northeast Atlantic	shelf	Baleen whales	Se	0.0592516	0.208904	0.77091	0.638154	2.12609	6.43285	2.05166	0.37575	tons/yr
Northeast Atlantic	shelf	Deep divers	Se	0.0323767	0.0595182	0.123006	0.115309	0.233133	0.479802	2.05166	0.0599545	tons/yr
Northeast Atlantic	shelf	Small delphinids	Se	0.36457	0.582882	1.15774	1.0592	2.31734	4.05921	2.05166	0.564296	tons/yr
Northeast Atlantic	shelf	Baleen whales	Zn	0.999656	4.69009	15.5928	13.7815	36.4097	69.2589	40.9267	0.380994	tons/yr
Northeast Atlantic	shelf	Deep divers	Zn	0.871251	1.57608	2.99253	2.83909	5.38946	9.22056	40.9267	0.0731192	tons/yr
Northeast Atlantic	shelf	Small delphinids	Zn	7.91158	11.7478	22.3413	21.2568	39.322	77.073	40.9267	0.545887	tons/yr
Northeast Atlantic	shelf	Baleen whales	Co	0.00143885	0.00551851	0.0224533	0.0189633	0.0608405	0.17241	0.068561	0.327494	tons/yr
Northeast Atlantic	shelf	Deep divers	Co	0.00139369	0.00281767	0.00812672	0.00719974	0.0185515	0.0447186	0.068561	0.118533	tons/yr
Northeast Atlantic	shelf	Small delphinids	Co	0.0103861	0.0182802	0.0379809	0.0353493	0.0734405	0.125284	0.068561	0.553973	tons/yr
Northeast Atlantic	shelf	Baleen whales	As	0.144653	0.908753	2.80791	2.42646	7.41076	21.3385	12.6935	0.221209	tons/yr
Northeast Atlantic	shelf	Deep divers	As	0.229438	0.464104	1.14222	1.02481	2.48566	4.57137	12.6935	0.089985	tons/yr
Northeast Atlantic	shelf	Small delphinids	As	1.82245	3.56507	8.74334	7.71174	18.7453	32.1678	12.6935	0.688806	tons/yr
Central North Atlantic	oceanic	Baleen whales	N	37485.9	82521.8	185742	172220	370535	1.16208e+06	315157	0.589364	tons/yr
Central North Atlantic	oceanic	Deep divers	N	22585.4	52658.2	116428	108613	226796	486791	315157	0.369428	tons/yr
Central North Atlantic	oceanic	Small delphinids	N	2356.81	4695.55	12987	11653.1	29171.3	63542	315157	0.0412081	tons/yr
Central North Atlantic	oceanic	Baleen whales	P	4497.79	8571.49	19121.5	17809.4	37342.8	95912.9	30988	0.61706	tons/yr
Central North Atlantic	oceanic	Deep divers	P	1978.91	4521.17	10136.8	9437.7	19662.7	40309.3	30988	0.327119	tons/yr
Central North Atlantic	oceanic	Small delphinids	P	250.255	568.524	1729.8	1497.23	4267.08	12431.3	30988	0.0558214	tons/yr
Central North Atlantic	oceanic	Baleen whales	Fe	17.781	45.4823	132.14	120.08	288.984	668.009	212.163	0.622822	tons/yr
Central North Atlantic	oceanic	Deep divers	Fe	5.94352	18.3732	71.4256	56.5081	209.469	538.623	212.163	0.336654	tons/yr
Central North Atlantic	oceanic	Small delphinids	Fe	0.930778	2.42314	8.59782	7.12793	23.8309	90.6977	212.163	0.0405245	tons/yr
Central North Atlantic	oceanic	Baleen whales	Cu	3.09891	9.28872	34.7776	30.8314	82.3637	234.553	92.9663	0.374088	tons/yr
Central North Atlantic	oceanic	Deep divers	Cu	7.94471	20.4675	57.6372	51.5321	127.365	407.139	92.9663	0.619979	tons/yr
Central North Atlantic	oceanic	Small delphinids	Cu	0.0925632	0.185412	0.551532	0.480904	1.31108	4.19213	92.9663	0.0059326	tons/yr
Central North Atlantic	oceanic	Baleen whales	Mn	0.587192	1.27511	4.03892	3.67006	8.93652	21.1765	6.56014	0.615676	tons/yr
Central North Atlantic	oceanic	Deep divers	Mn	0.316483	0.805596	2.08393	1.88907	4.51491	12.5618	6.56014	0.317666	tons/yr
Central North Atlantic	oceanic	Small delphinids	Mn	0.0471165	0.111797	0.437287	0.360119	1.21431	3.7401	6.56014	0.0666582	tons/yr
Central North Atlantic	oceanic	Baleen whales	Se	0.737262	1.73662	5.38165	4.82969	11.9666	45.2103	8.90516	0.60433	tons/yr
Central North Atlantic	oceanic	Deep divers	Se	0.645009	1.30477	3.2026	2.93487	6.60612	14.5476	8.90516	0.359634	tons/yr
Central North Atlantic	oceanic	Small delphinids	Se	0.0407477	0.10877	0.320912	0.283169	0.755565	1.82858	8.90516	0.0360366	tons/yr
Central North Atlantic	oceanic	Baleen whales	Zn	11.584	34.2892	103.011	93.6606	225.374	619.131	185.394	0.555635	tons/yr
Central North Atlantic	oceanic	Deep divers	Zn	15.6684	33.8032	76.2746	70.9613	150.181	334.36	185.394	0.411418	tons/yr
Central North Atlantic	oceanic	Small delphinids	Zn	1.00311	2.10648	6.10816	5.4009	14.4403	37.4688	185.394	0.0329469	tons/yr
Central North Atlantic	oceanic	Baleen whales	Co	0.0192498	0.0512286	0.163398	0.147983	0.362701	1.12913	0.336086	0.486178	tons/yr
Central North Atlantic	oceanic	Deep divers	Co	0.0135896	0.0467681	0.161103	0.138419	0.406452	0.875562	0.336086	0.47935	tons/yr
Central North Atlantic	oceanic	Small delphinids	Co	0.00118282	0.00361845	0.0115857	0.00995707	0.029874	0.0891958	0.336086	0.0344723	tons/yr
Central North Atlantic	oceanic	Baleen whales	As	4.2665	12.0187	42.2463	37.5425	100.461	342.035	72.7981	0.580321	tons/yr
Central North Atlantic	oceanic	Deep divers	As	4.39629	9.97581	27.0014	24.1776	60.7933	188.589	72.7981	0.370908	tons/yr
Central North Atlantic	oceanic	Small delphinids	As	0.348372	0.850563	3.55047	2.85286	10.0741	24.8474	72.7981	0.0487715	tons/yr
Central North Atlantic	shelf	Baleen whales	N	20226.7	36445.3	72027.8	68111	130953	230012	109633	0.656992	tons/yr
Central North Atlantic	shelf	Deep divers	N	6221.24	12627.1	31300.9	28708.4	64217.8	128378	109633	0.285507	tons/yr
Central North Atlantic	shelf	Small delphinids	N	282.694	1348.23	6304.02	5021.48	18463.8	55265.9	109633	0.0575013	tons/yr
Central North Atlantic	shelf	Baleen whales	P	1900.01	4030.5	8223.58	7710.6	15275.9	26113.2	11627.4	0.707257	tons/yr
Central North Atlantic	shelf	Deep divers	P	493.545	1091.6	2743.63	2518.77	5667.62	11405.5	11627.4	0.235962	tons/yr
Central North Atlantic	shelf	Small delphinids	P	26.0061	128.375	660.216	511.737	2033.78	7096.86	11627.4	0.0567809	tons/yr
Central North Atlantic	shelf	Baleen whales	Fe	8.35552	21.3965	55.0474	51.0387	112.959	237.335	77.2493	0.712594	tons/yr
Central North Atlantic	shelf	Deep divers	Fe	1.73127	4.76835	19.5381	15.1213	60.6481	168.282	77.2493	0.252922	tons/yr
Central North Atlantic	shelf	Small delphinids	Fe	0.153931	0.522753	2.66385	2.08678	8.1854	25.516	77.2493	0.0344839	tons/yr
Central North Atlantic	shelf	Baleen whales	Cu	0.936281	2.82185	8.78594	7.98834	19.2068	75.4019	24.8631	0.353373	tons/yr
Central North Atlantic	shelf	Deep divers	Cu	2.10975	5.2592	15.7829	13.7948	37.5384	79.399	24.8631	0.634791	tons/yr
Central North Atlantic	shelf	Small delphinids	Cu	0.0133493	0.0568856	0.294282	0.225402	0.917753	3.91698	24.8631	0.0118361	tons/yr
Central North Atlantic	shelf	Baleen whales	Mn	0.181017	0.547587	2.01384	1.68759	5.28609	14.4929	2.76176	0.729186	tons/yr
Central North Atlantic	shelf	Deep divers	Mn	0.102466	0.209411	0.594549	0.523902	1.39895	3.00606	2.76176	0.215279	tons/yr
Central North Atlantic	shelf	Small delphinids	Mn	0.00738244	0.0219335	0.153374	0.1097	0.54016	2.13874	2.76176	0.0555349	tons/yr
Central North Atlantic	shelf	Baleen whales	Se	0.315521	0.781894	2.13355	1.91791	4.6618	12.5598	3.14931	0.677466	tons/yr
Central North Atlantic	shelf	Deep divers	Se	0.158118	0.325259	0.875319	0.785597	1.92805	4.47622	3.14931	0.27794	tons/yr
Central North Atlantic	shelf	Small delphinids	Se	0.00599471	0.0275225	0.140442	0.110431	0.43601	1.60468	3.14931	0.0445945	tons/yr
Central North Atlantic	shelf	Baleen whales	Zn	6.39142	16.7485	42.018	38.8535	86.902	181.963	65.2841	0.643618	tons/yr
Central North Atlantic	shelf	Deep divers	Zn	4.14056	8.34473	20.8892	19.1364	43.1638	89.5661	65.2841	0.319974	tons/yr
Central North Atlantic	shelf	Small delphinids	Zn	0.130527	0.496428	2.37692	1.88186	7.15383	20.627	65.2841	0.0364089	tons/yr
Central North Atlantic	shelf	Baleen whales	Co	0.00978737	0.0228834	0.0634581	0.0574858	0.138601	0.308307	0.117307	0.540959	tons/yr
Central North Atlantic	shelf	Deep divers	Co	0.00538196	0.0134381	0.0494812	0.0416097	0.132719	0.297537	0.117307	0.421811	tons/yr
Central North Atlantic	shelf	Small delphinids	Co	0.000181338	0.000840554	0.00436724	0.00332893	0.0135533	0.0553579	0.117307	0.0372293	tons/yr
Central North Atlantic	shelf	Baleen whales	As	1.54857	4.30623	12.3295	11.3433	26.1943	59.9167	22.0297	0.559675	tons/yr
Central North Atlantic	shelf	Deep divers	As	1.07488	2.47477	7.62581	6.68791	18.2636	43.5302	22.0297	0.346161	tons/yr
Central North Atlantic	shelf	Small delphinids	As	0.0661777	0.243845	2.07441	1.34845	8.29623	35.3567	22.0297	0.0941641	tons/yr
Gulf of Alaska	oceanic	Baleen whales	N	877.659	2747.88	7268.32	6588.69	15455.9	44593.7	8312.55	0.874379	tons/yr
Gulf of Alaska	oceanic	Deep divers	N	38.0605	78.7232	240.605	213.045	558.7	1111.63	8312.55	0.0289448	tons/yr
Gulf of Alaska	oceanic	Small delphinids	N	124.774	292.109	803.626	694.723	1919.14	7355.59	8312.55	0.0966763	tons/yr
Gulf of Alaska	oceanic	Baleen whales	P	119.718	277.108	717.833	650.603	1548.12	3692.33	830.032	0.864825	tons/yr
Gulf of Alaska	oceanic	Deep divers	P	2.96517	6.74136	20.7084	18.2856	48.5638	113.646	830.032	0.0249489	tons/yr
Gulf of Alaska	oceanic	Small delphinids	P	14.1391	31.9754	91.4912	78.8788	225.193	826.359	830.032	0.110226	tons/yr
Gulf of Alaska	oceanic	Baleen whales	Fe	0.339831	1.30483	5.05135	4.47115	12.2037	29.3152	5.77726	0.874351	tons/yr
Gulf of Alaska	oceanic	Deep divers	Fe	0.00620076	0.0226632	0.143248	0.0966004	0.556733	1.56884	5.77726	0.0247952	tons/yr
Gulf of Alaska	oceanic	Small delphinids	Fe	0.0503184	0.169566	0.582659	0.485541	1.56273	5.42525	5.77726	0.100854	tons/yr
Gulf of Alaska	oceanic	Baleen whales	Cu	0.0707459	0.384676	1.55079	1.35834	3.87987	9.18523	1.75196	0.885175	tons/yr
Gulf of Alaska	oceanic	Deep divers	Cu	0.0113003	0.0279728	0.114613	0.093599	0.321723	0.730331	1.75196	0.0654198	tons/yr
Gulf of Alaska	oceanic	Small delphinids	Cu	0.0116628	0.0251461	0.0865556	0.0736349	0.222117	0.704704	1.75196	0.0494049	tons/yr
Gulf of Alaska	oceanic	Baleen whales	Mn	0.0101631	0.0378335	0.141047	0.124587	0.340847	0.650176	0.168895	0.835121	tons/yr
Gulf of Alaska	oceanic	Deep divers	Mn	0.000426974	0.00107522	0.00387559	0.00324479	0.0103231	0.0228844	0.168895	0.0229468	tons/yr
Gulf of Alaska	oceanic	Small delphinids	Mn	0.00187933	0.00536228	0.0239716	0.0190779	0.0688866	0.322851	0.168895	0.141932	tons/yr
Gulf of Alaska	oceanic	Baleen whales	Se	0.0119535	0.053899	0.208714	0.185106	0.500199	1.71772	0.237625	0.878334	tons/yr
Gulf of Alaska	oceanic	Deep divers	Se	0.00074288	0.00190717	0.00644171	0.005531	0.0161537	0.0507149	0.237625	0.0271087	tons/yr
Gulf of Alaska	oceanic	Small delphinids	Se	0.00218042	0.00675396	0.0224693	0.0188221	0.0599177	0.279438	0.237625	0.0945577	tons/yr
Gulf of Alaska	oceanic	Baleen whales	Zn	0.296979	1.02537	3.96117	3.53083	9.53264	20.2284	4.53948	0.872604	tons/yr
Gulf of Alaska	oceanic	Deep divers	Zn	0.0215229	0.0496841	0.152379	0.134311	0.364354	0.848296	4.53948	0.0335675	tons/yr
Gulf of Alaska	oceanic	Small delphinids	Zn	0.0628387	0.137768	0.425933	0.368233	1.04675	3.77564	4.53948	0.0938285	tons/yr
Gulf of Alaska	oceanic	Baleen whales	Co	0.000607261	0.00160048	0.00641065	0.0056947	0.0152039	0.0409363	0.00732014	0.875755	tons/yr
Gulf of Alaska	oceanic	Deep divers	Co	1.54492e-05	5.03489e-05	0.000256527	0.000184682	0.000878217	0.00250395	0.00732014	0.035044	tons/yr
Gulf of Alaska	oceanic	Small delphinids	Co	6.07951e-05	0.000173242	0.000652966	0.000538776	0.00178478	0.00705043	0.00732014	0.0892013	tons/yr
Gulf of Alaska	oceanic	Baleen whales	As	0.0836225	0.431602	1.81086	1.6021	4.4469	13.2468	1.99709	0.906749	tons/yr
Gulf of Alaska	oceanic	Deep divers	As	0.00495952	0.0133355	0.0508404	0.0428914	0.13481	0.268802	1.99709	0.0254573	tons/yr
Gulf of Alaska	oceanic	Small delphinids	As	0.014846	0.0368404	0.13539	0.107626	0.406573	1.91861	1.99709	0.0677937	tons/yr
Gulf of Alaska	shelf	Baleen whales	N	1463.29	3542.97	11357.9	9940.73	27167.6	72514	11579.5	0.980861	tons/yr
Gulf of Alaska	shelf	Small delphinids	N	41.3164	94.9495	221.62	204.693	446.928	1007.2	11579.5	0.0191389	tons/yr
Gulf of Alaska	shelf	Baleen whales	P	138.479	380.011	1199.31	1050.18	2930.66	8118.29	1224.54	0.979394	tons/yr
Gulf of Alaska	shelf	Small delphinids	P	3.86562	10.4756	25.2323	23.2191	51.7317	109.557	1224.54	0.0206055	tons/yr
Gulf of Alaska	shelf	Baleen whales	Fe	0.726601	2.09282	8.25614	7.01164	21.7354	53.3643	8.41446	0.981184	tons/yr
Gulf of Alaska	shelf	Small delphinids	Fe	0.0190658	0.0529118	0.158322	0.140901	0.360927	1.0423	8.41446	0.0188155	tons/yr
Gulf of Alaska	shelf	Baleen whales	Cu	0.13283	0.436069	1.96495	1.6582	5.297	15.3239	1.99336	0.985747	tons/yr
Gulf of Alaska	shelf	Small delphinids	Cu	0.00221762	0.00836097	0.028412	0.0241405	0.0726618	0.214338	1.99336	0.0142533	tons/yr
Gulf of Alaska	shelf	Baleen whales	Mn	0.0173744	0.0624198	0.262125	0.217372	0.734095	2.47521	0.268617	0.975833	tons/yr
Gulf of Alaska	shelf	Small delphinids	Mn	0.000465741	0.0016872	0.0064916	0.00539178	0.0177261	0.0475261	0.268617	0.0241667	tons/yr
Gulf of Alaska	shelf	Baleen whales	Se	0.0244322	0.0853418	0.332142	0.280115	0.887362	2.31825	0.338379	0.981569	tons/yr
Gulf of Alaska	shelf	Small delphinids	Se	0.000814369	0.00216711	0.00623675	0.0054279	0.0151357	0.0390332	0.338379	0.0184313	tons/yr
Gulf of Alaska	shelf	Baleen whales	Zn	0.596379	1.63661	6.41314	5.46679	16.6127	46.1142	6.53724	0.981016	tons/yr
Gulf of Alaska	shelf	Small delphinids	Zn	0.0160035	0.0456009	0.124101	0.110959	0.282088	0.665723	6.53724	0.0189837	tons/yr
Gulf of Alaska	shelf	Baleen whales	Co	0.000622953	0.00249537	0.0100311	0.00845608	0.0267465	0.0833451	0.0102097	0.9825	tons/yr
Gulf of Alaska	shelf	Small delphinids	Co	1.80774e-05	5.261e-05	0.000178673	0.000153557	0.00045516	0.00113798	0.0102097	0.0175003	tons/yr
Gulf of Alaska	shelf	Baleen whales	As	0.147786	0.52405	2.42449	2.04352	6.6279	16.333	2.45966	0.985699	tons/yr
Gulf of Alaska	shelf	Small delphinids	As	0.00476113	0.0115684	0.0351755	0.0306885	0.0837388	0.198526	2.45966	0.0143009	tons/yr
Northwest Atlantic	oceanic	Baleen whales	N	776.638	1920.57	5743.76	5018.32	13689.9	38239	22761.1	0.25235	tons/yr
Northwest Atlantic	oceanic	Deep divers	N	3118.09	4999.74	8781.82	8345	14988.8	31055.3	22761.1	0.385826	tons/yr
Northwest Atlantic	oceanic	Small delphinids	N	2324.06	4683.75	8235.51	7957.08	13505.5	22285.6	22761.1	0.361824	tons/yr
Northwest Atlantic	oceanic	Baleen whales	P	87.232	195.441	574.931	502.24	1362.93	3741.77	2313.15	0.24855	tons/yr
Northwest Atlantic	oceanic	Deep divers	P	301.026	439.661	779.495	739.898	1329.55	2477.02	2313.15	0.336985	tons/yr
Northwest Atlantic	oceanic	Small delphinids	P	308.084	525.378	958.719	920.071	1623.5	2719.56	2313.15	0.414465	tons/yr
Northwest Atlantic	oceanic	Baleen whales	Fe	0.282535	1.00913	4.0135	3.37307	10.5791	27.5363	16.1142	0.249065	tons/yr
Northwest Atlantic	oceanic	Deep divers	Fe	0.970684	1.90404	5.65402	4.66754	14.3369	32.3322	16.1142	0.350872	tons/yr
Northwest Atlantic	oceanic	Small delphinids	Fe	1.33269	2.88069	6.4467	6.08015	12.1857	22.6252	16.1142	0.400063	tons/yr
Northwest Atlantic	oceanic	Baleen whales	Cu	0.0703747	0.261435	1.17514	0.990444	3.18191	9.60771	6.87048	0.171042	tons/yr
Northwest Atlantic	oceanic	Deep divers	Cu	1.12349	1.92258	4.39009	4.06073	8.6827	19.5335	6.87048	0.638978	tons/yr
Northwest Atlantic	oceanic	Small delphinids	Cu	0.214228	0.545166	1.30525	1.19328	2.74825	8.41722	6.87048	0.18998	tons/yr
Northwest Atlantic	oceanic	Baleen whales	Mn	0.0105034	0.0299307	0.114678	0.0982232	0.291339	1.05412	0.546131	0.209982	tons/yr
Northwest Atlantic	oceanic	Deep divers	Mn	0.0478807	0.0836436	0.171554	0.159364	0.326689	0.900075	0.546131	0.314126	tons/yr
Northwest Atlantic	oceanic	Small delphinids	Mn	0.0375429	0.098135	0.259899	0.232104	0.572227	1.06843	0.546131	0.475892	tons/yr
Northwest Atlantic	oceanic	Baleen whales	Se	0.00952841	0.0410979	0.165711	0.13954	0.434516	1.28877	0.632178	0.262128	tons/yr
Northwest Atlantic	oceanic	Deep divers	Se	0.0694503	0.12283	0.242385	0.226488	0.452176	1.03093	0.632178	0.383413	tons/yr
Northwest Atlantic	oceanic	Small delphinids	Se	0.0588351	0.104673	0.224081	0.206005	0.451264	0.853256	0.632178	0.354459	tons/yr
Northwest Atlantic	oceanic	Baleen whales	Zn	0.245907	0.788767	3.1468	2.66642	8.2374	24.0943	13.6765	0.230089	tons/yr
Northwest Atlantic	oceanic	Deep divers	Zn	1.89367	3.22489	5.82689	5.5314	10.1573	20.3369	13.6765	0.426052	tons/yr
Northwest Atlantic	oceanic	Small delphinids	Zn	1.37697	2.36166	4.70278	4.4345	8.51594	15.8517	13.6765	0.343859	tons/yr
Northwest Atlantic	oceanic	Baleen whales	Co	0.000379889	0.00123844	0.00505417	0.00428087	0.0136561	0.0384292	0.0260255	0.194201	tons/yr
Northwest Atlantic	oceanic	Deep divers	Co	0.00238774	0.00471064	0.0134783	0.0119769	0.029977	0.0681502	0.0260255	0.517886	tons/yr
Northwest Atlantic	oceanic	Small delphinids	Co	0.00125586	0.00306776	0.0074931	0.00693195	0.0154234	0.0347754	0.0260255	0.287914	tons/yr
Northwest Atlantic	oceanic	Baleen whales	As	0.076747	0.307794	1.39902	1.17092	3.78495	11.2446	4.98593	0.280594	tons/yr
Northwest Atlantic	oceanic	Deep divers	As	0.574262	0.933476	2.14012	1.96472	4.35718	8.60621	4.98593	0.429231	tons/yr
Northwest Atlantic	oceanic	Small delphinids	As	0.285412	0.642259	1.44679	1.31877	2.97456	6.58633	4.98593	0.290175	tons/yr
Northwest Atlantic	shelf	Baleen whales	N	784.545	1818.49	5667.32	4801.96	14697	46726.8	11634.5	0.487114	tons/yr
Northwest Atlantic	shelf	Deep divers	N	6.23408	35.935	523.63	296.808	2437.54	20600.8	11634.5	0.0450067	tons/yr
Northwest Atlantic	shelf	Small delphinids	N	1401.31	2372.93	5443.54	4960.54	11336.1	23130	11634.5	0.46788	tons/yr
Northwest Atlantic	shelf	Baleen whales	P	88.7641	201.595	660.264	547.625	1824.35	5691.03	1474.94	0.447654	tons/yr
Northwest Atlantic	shelf	Deep divers	P	0.528034	3.10968	45.1674	25.4035	212.217	1771.09	1474.94	0.0306232	tons/yr
Northwest Atlantic	shelf	Small delphinids	P	157.582	306.718	769.511	681.789	1738.18	4817.86	1474.94	0.521723	tons/yr
Northwest Atlantic	shelf	Baleen whales	Fe	0.297355	1.13355	4.37463	3.58008	12.4306	55.7075	8.94301	0.489168	tons/yr
Northwest Atlantic	shelf	Deep divers	Fe	0.00139559	0.0123455	0.315433	0.137307	1.75457	35.2206	8.94301	0.0352715	tons/yr
Northwest Atlantic	shelf	Small delphinids	Fe	0.689641	1.44687	4.25294	3.63107	10.6056	31.5046	8.94301	0.475561	tons/yr
Northwest Atlantic	shelf	Baleen whales	Cu	0.047722	0.158934	0.612978	0.518039	1.60635	5.46034	1.08392	0.565522	tons/yr
Northwest Atlantic	shelf	Deep divers	Cu	0.0024266	0.0140113	0.251751	0.131357	1.26471	16.3005	1.08392	0.232261	tons/yr
Northwest Atlantic	shelf	Small delphinids	Cu	0.0403582	0.0830904	0.219187	0.193916	0.507588	1.43977	1.08392	0.202218	tons/yr
Northwest Atlantic	shelf	Baleen whales	Mn	0.00909655	0.0314095	0.164468	0.118126	0.587753	2.32258	0.380056	0.432746	tons/yr
Northwest Atlantic	shelf	Deep divers	Mn	7.58943e-05	0.000506632	0.0084026	0.00456084	0.0403871	0.624349	0.380056	0.0221089	tons/yr
Northwest Atlantic	shelf	Small delphinids	Mn	0.0126253	0.0597044	0.207186	0.177814	0.538456	1.58016	0.380056	0.545146	tons/yr
Northwest Atlantic	shelf	Baleen whales	Se	0.0146839	0.042303	0.168172	0.133684	0.490049	2.39927	0.327841	0.512967	tons/yr
Northwest Atlantic	shelf	Deep divers	Se	0.000156111	0.000900605	0.0140664	0.00770042	0.0654873	0.636043	0.327841	0.0429063	tons/yr
Northwest Atlantic	shelf	Small delphinids	Se	0.024936	0.0550481	0.145603	0.128486	0.34078	0.817444	0.327841	0.444126	tons/yr
Northwest Atlantic	shelf	Baleen whales	Zn	0.383942	0.851805	3.33196	2.69406	9.53086	53.8643	6.54035	0.509447	tons/yr
Northwest Atlantic	shelf	Deep divers	Zn	0.0038374	0.0225555	0.331593	0.184526	1.53018	11.8319	6.54035	0.0506996	tons/yr
Northwest Atlantic	shelf	Small delphinids	Zn	0.508594	1.12789	2.87679	2.58333	6.4993	16.4417	6.54035	0.439853	tons/yr
Northwest Atlantic	shelf	Baleen whales	Co	0.000429179	0.00122742	0.00499019	0.00397824	0.0147541	0.0661217	0.0108749	0.458871	tons/yr
Northwest Atlantic	shelf	Deep divers	Co	3.25559e-06	2.77355e-05	0.000555308	0.000264314	0.00285715	0.0299161	0.0108749	0.0510632	tons/yr
Northwest Atlantic	shelf	Small delphinids	Co	0.000766094	0.00183004	0.00532943	0.00462141	0.0129573	0.0399909	0.0108749	0.490066	tons/yr
Northwest Atlantic	shelf	Baleen whales	As	0.060777	0.247228	0.910984	0.765747	2.39734	9.3982	2.25911	0.403249	tons/yr
Northwest Atlantic	shelf	Deep divers	As	0.00106343	0.00684678	0.109542	0.0594996	0.523814	3.73354	2.25911	0.048489	tons/yr
Northwest Atlantic	shelf	Small delphinids	As	0.162028	0.359797	1.23859	1.0466	3.1816	9.34978	2.25911	0.548262	tons/yr
Mediterranean Sea	oceanic	Baleen whales	N	1308.27	4339.36	12518	11280.4	27741.8	74051.4	39889.3	0.313817	tons/yr
Mediterranean Sea	oceanic	Deep divers	N	1812.99	2893.27	5210.03	4977.1	8847.7	14141.8	39889.3	0.130612	tons/yr
Mediterranean Sea	oceanic	Small delphinids	N	6995.64	11366.2	22161.3	21358	37269.5	62392.6	39889.3	0.55557	tons/yr
Mediterranean Sea	oceanic	Baleen whales	P	120.103	428.462	1228.07	1097.32	2736.92	6219.3	4255.72	0.288568	tons/yr
Mediterranean Sea	oceanic	Deep divers	P	163.286	248.016	449.637	428.939	774.832	1368.56	4255.72	0.105655	tons/yr
Mediterranean Sea	oceanic	Small delphinids	P	741.971	1316.15	2578.02	2478.34	4482.69	8776.14	4255.72	0.605777	tons/yr
Mediterranean Sea	oceanic	Baleen whales	Fe	0.681479	1.97718	8.64546	7.51815	21.5982	47.4883	31.378	0.275526	tons/yr
Mediterranean Sea	oceanic	Deep divers	Fe	0.454106	1.05796	3.27819	2.70692	8.68009	17.8338	31.378	0.104474	tons/yr
Mediterranean Sea	oceanic	Small delphinids	Fe	3.39848	7.69668	19.4543	18.0321	39.8977	89.2222	31.378	0.62	tons/yr
Mediterranean Sea	oceanic	Baleen whales	Cu	0.15458	0.654917	2.70556	2.35169	6.8032	19.9711	10.4536	0.258815	tons/yr
Mediterranean Sea	oceanic	Deep divers	Cu	0.689144	1.29226	2.87835	2.65756	5.70219	10.5579	10.4536	0.275344	tons/yr
Mediterranean Sea	oceanic	Small delphinids	Cu	0.590043	1.88815	4.86973	4.42832	10.1395	17.2599	10.4536	0.46584	tons/yr
Mediterranean Sea	oceanic	Baleen whales	Mn	0.0138313	0.0564679	0.238015	0.208011	0.600882	2.44085	1.09063	0.218236	tons/yr
Mediterranean Sea	oceanic	Deep divers	Mn	0.0256932	0.0473942	0.101162	0.0946715	0.19294	0.311875	1.09063	0.0927552	tons/yr
Mediterranean Sea	oceanic	Small delphinids	Mn	0.112866	0.262475	0.751453	0.67594	1.63588	3.38768	1.09063	0.689009	tons/yr
Mediterranean Sea	oceanic	Baleen whales	Se	0.0287265	0.0860157	0.359393	0.31109	0.91155	2.50037	1.11743	0.321623	tons/yr
Mediterranean Sea	oceanic	Deep divers	Se	0.046358	0.0732747	0.148043	0.13939	0.271862	0.474388	1.11743	0.132485	tons/yr
Mediterranean Sea	oceanic	Small delphinids	Se	0.134309	0.265231	0.609998	0.559733	1.2542	2.41094	1.11743	0.545892	tons/yr
Mediterranean Sea	oceanic	Baleen whales	Zn	0.354797	1.5426	6.8027	5.93876	16.937	46.9147	23.9709	0.28379	tons/yr
Mediterranean Sea	oceanic	Deep divers	Zn	1.09704	1.97059	3.62999	3.46207	6.29101	11.6946	23.9709	0.151433	tons/yr
Mediterranean Sea	oceanic	Small delphinids	Zn	3.2573	6.3329	13.5382	12.7917	24.8541	41.866	23.9709	0.564777	tons/yr
Mediterranean Sea	oceanic	Baleen whales	Co	0.000891905	0.00256516	0.0110272	0.00965967	0.0275849	0.0601073	0.0439901	0.250674	tons/yr
Mediterranean Sea	oceanic	Deep divers	Co	0.00200242	0.00349088	0.00987794	0.00884246	0.0221448	0.0444125	0.0439901	0.224549	tons/yr
Mediterranean Sea	oceanic	Small delphinids	Co	0.00405972	0.00835171	0.023085	0.0210434	0.0496583	0.0898473	0.0439901	0.524777	tons/yr
Mediterranean Sea	oceanic	Baleen whales	As	0.183607	0.739356	3.16618	2.74738	8.02758	20.1115	8.24224	0.384141	tons/yr
Mediterranean Sea	oceanic	Deep divers	As	0.226999	0.564287	1.38478	1.25163	2.95343	5.35263	8.24224	0.16801	tons/yr
Mediterranean Sea	oceanic	Small delphinids	As	0.795495	1.69054	3.69129	3.48194	6.88279	12.7669	8.24224	0.44785	tons/yr
Mediterranean Sea	shelf	Baleen whales	N	16.9357	65.2596	541.965	367.996	2070.59	11510.4	12402.1	0.0436995	tons/yr
Mediterranean Sea	shelf	Deep divers	N	229.613	424.912	1305.41	1033.75	3888.69	21793.3	12402.1	0.105257	tons/yr
Mediterranean Sea	shelf	Small delphinids	N	2618.14	5619.84	10554.7	10065.6	18284.4	35998.6	12402.1	0.851043	tons/yr
Mediterranean Sea	shelf	Baleen whales	P	1.47288	6.37732	53.1514	36.1317	201.622	1165.01	1396.11	0.038071	tons/yr
Mediterranean Sea	shelf	Deep divers	P	18.1027	36.2307	112.282	89.267	337.771	1685.51	1396.11	0.0804249	tons/yr
Mediterranean Sea	shelf	Small delphinids	P	363.049	628.905	1230.68	1164.46	2193.23	4946.23	1396.11	0.881504	tons/yr
Mediterranean Sea	shelf	Baleen whales	Fe	0.00565703	0.0343191	0.375357	0.24209	1.52207	6.12384	8.20464	0.0457494	tons/yr
Mediterranean Sea	shelf	Deep divers	Fe	0.0626915	0.16209	0.795259	0.535156	3.02551	20.1731	8.20464	0.0969279	tons/yr
Mediterranean Sea	shelf	Small delphinids	Fe	1.51337	3.11144	7.03403	6.51944	13.8536	34.3609	8.20464	0.857323	tons/yr
Mediterranean Sea	shelf	Baleen whales	Cu	0.00202105	0.0110758	0.116363	0.0747307	0.472284	2.14438	2.31815	0.0501964	tons/yr
Mediterranean Sea	shelf	Deep divers	Cu	0.0952553	0.19207	0.673773	0.520395	2.10054	10.6251	2.31815	0.290651	tons/yr
Mediterranean Sea	shelf	Small delphinids	Cu	0.234524	0.549385	1.52801	1.35351	3.46916	11.1711	2.31815	0.659152	tons/yr
Mediterranean Sea	shelf	Baleen whales	Mn	0.00017939	0.00093679	0.0102786	0.00673671	0.0413188	0.216602	0.337238	0.0304788	tons/yr
Mediterranean Sea	shelf	Deep divers	Mn	0.00317873	0.00702327	0.0231209	0.0182524	0.0689575	0.295963	0.337238	0.0685596	tons/yr
Mediterranean Sea	shelf	Small delphinids	Mn	0.0437043	0.120406	0.303838	0.277545	0.637882	1.39572	0.337238	0.900962	tons/yr
Mediterranean Sea	shelf	Baleen whales	Se	0.000250589	0.00149378	0.0155263	0.010056	0.0637785	0.347112	0.326279	0.047586	tons/yr
Mediterranean Sea	shelf	Deep divers	Se	0.00561847	0.0109819	0.0358503	0.0282858	0.10747	0.574762	0.326279	0.109876	tons/yr
Mediterranean Sea	shelf	Small delphinids	Se	0.06907	0.133983	0.274902	0.256137	0.525998	1.22064	0.326279	0.842538	tons/yr
Mediterranean Sea	shelf	Baleen whales	Zn	0.00267851	0.0285822	0.294907	0.190257	1.20969	4.95917	6.69206	0.0440682	tons/yr
Mediterranean Sea	shelf	Deep divers	Zn	0.142547	0.285821	0.865737	0.69576	2.45121	13.1191	6.69206	0.129368	tons/yr
Mediterranean Sea	shelf	Small delphinids	Zn	1.73573	2.75703	5.53142	5.19108	10.2909	25.5067	6.69206	0.826564	tons/yr
Mediterranean Sea	shelf	Baleen whales	Co	1.09323e-05	4.53163e-05	0.000478046	0.00030789	0.00194179	0.0108874	0.0114135	0.0418844	tons/yr
Mediterranean Sea	shelf	Deep divers	Co	0.000234058	0.000495244	0.00190678	0.00150923	0.00565576	0.0307418	0.0114135	0.167064	tons/yr
Mediterranean Sea	shelf	Small delphinids	Co	0.00229166	0.00389591	0.00902863	0.00826132	0.0185504	0.0446497	0.0114135	0.791051	tons/yr
Mediterranean Sea	shelf	Baleen whales	As	0.00247022	0.0133351	0.137397	0.0879471	0.562869	2.55983	2.79817	0.0491025	tons/yr
Mediterranean Sea	shelf	Deep divers	As	0.0360645	0.0843518	0.311926	0.248966	0.938243	4.43135	2.79817	0.111475	tons/yr
Mediterranean Sea	shelf	Small delphinids	As	0.425195	0.935173	2.34884	2.0901	5.09209	9.68987	2.79817	0.839422	tons/yr
West Indian ocean	oceanic	Deep divers	N	6295.09	9130.15	15219.2	14214.7	23265.5	2.31294e+06	27864.9	0.546178	tons/yr
West Indian ocean	oceanic	Small delphinids	N	4727.54	7327.03	12645.7	12331.9	19924	30195.4	27864.9	0.453822	tons/yr
West Indian ocean	oceanic	Deep divers	P	558.382	822.072	1381.82	1295.58	2141.81	185180	2791.63	0.494989	tons/yr
West Indian ocean	oceanic	Small delphinids	P	469.073	794.93	1409.8	1358.9	2289.23	4485.78	2791.63	0.505011	tons/yr
West Indian ocean	oceanic	Deep divers	Fe	1.66909	3.32421	9.67171	7.79999	24.1297	420.149	17.8698	0.541231	tons/yr
West Indian ocean	oceanic	Small delphinids	Fe	2.36646	4.09125	8.19813	7.85498	14.2057	23.1856	17.8698	0.458769	tons/yr
West Indian ocean	oceanic	Deep divers	Cu	1.77805	3.04888	6.88672	6.20825	13.2943	987.227	8.33648	0.826095	tons/yr
West Indian ocean	oceanic	Small delphinids	Cu	0.39992	0.645506	1.44976	1.35505	2.82635	5.50787	8.33648	0.173905	tons/yr
West Indian ocean	oceanic	Deep divers	Mn	0.0825566	0.145599	0.285396	0.259173	0.51065	32.3098	0.631086	0.452231	tons/yr
West Indian ocean	oceanic	Small delphinids	Mn	0.0700997	0.137971	0.345689	0.32012	0.69455	1.33837	0.631086	0.547769	tons/yr
West Indian ocean	oceanic	Deep divers	Se	0.127889	0.221916	0.409211	0.377129	0.695034	68.2079	0.734844	0.556868	tons/yr
West Indian ocean	oceanic	Small delphinids	Se	0.100503	0.16568	0.325633	0.309792	0.586051	1.01242	0.734844	0.443132	tons/yr
West Indian ocean	oceanic	Deep divers	Zn	3.69141	5.6663	9.61807	9.03001	15.0321	1141.17	15.9305	0.603751	tons/yr
West Indian ocean	oceanic	Small delphinids	Zn	2.05122	3.43408	6.31246	6.05342	10.473	18.0289	15.9305	0.396249	tons/yr
West Indian ocean	oceanic	Deep divers	Co	0.00374756	0.00651114	0.017956	0.015363	0.0410189	1.17739	0.0274497	0.65414	tons/yr
West Indian ocean	oceanic	Small delphinids	Co	0.00224415	0.00429626	0.00949378	0.00888377	0.0179514	0.0384089	0.0274497	0.34586	tons/yr
West Indian ocean	oceanic	Deep divers	As	0.86501	1.58199	3.29401	2.97807	5.9774	624.515	6.01275	0.547837	tons/yr
West Indian ocean	oceanic	Small delphinids	As	0.617551	1.03194	2.71874	2.30804	6.56849	11.5712	6.01275	0.452163	tons/yr
West Indian ocean	shelf	Deep divers	N	3.22453	16.9436	87.9603	69.4648	270.427	820.511	1269.73	0.069275	tons/yr
West Indian ocean	shelf	Small delphinids	N	410.544	697.548	1181.77	1144.89	1851.43	2645.12	1269.73	0.930725	tons/yr
West Indian ocean	shelf	Deep divers	P	0.273996	1.53477	8.11094	6.38784	24.8496	84.4905	142.797	0.0568007	tons/yr
West Indian ocean	shelf	Small delphinids	P	45.883	74.939	134.686	129.786	224.429	334.487	142.797	0.943199	tons/yr
West Indian ocean	shelf	Deep divers	Fe	0.0017814	0.00816975	0.0591554	0.0419756	0.224778	0.770415	0.780596	0.0757823	tons/yr
West Indian ocean	shelf	Small delphinids	Fe	0.215456	0.368093	0.72144	0.685634	1.2785	1.97991	0.780596	0.924218	tons/yr
West Indian ocean	shelf	Deep divers	Cu	0.00139959	0.00608543	0.0383767	0.028822	0.129168	0.580386	0.146829	0.261371	tons/yr
West Indian ocean	shelf	Small delphinids	Cu	0.0255067	0.0468056	0.108452	0.0998241	0.222996	0.48737	0.146829	0.738629	tons/yr
West Indian ocean	shelf	Deep divers	Mn	4.73495e-05	0.000286787	0.00164886	0.00126058	0.00528627	0.0159485	0.0344561	0.0478538	tons/yr
West Indian ocean	shelf	Small delphinids	Mn	0.00691342	0.0137208	0.0328073	0.0305367	0.064705	0.146463	0.0344561	0.952146	tons/yr
West Indian ocean	shelf	Deep divers	Se	6.92886e-05	0.000431691	0.00234896	0.0018244	0.00722905	0.0234649	0.0316082	0.0743147	tons/yr
West Indian ocean	shelf	Small delphinids	Se	0.00858258	0.0153934	0.0292593	0.0280241	0.050032	0.0918192	0.0316082	0.925685	tons/yr
West Indian ocean	shelf	Deep divers	Zn	0.00202743	0.01047	0.055509	0.0435742	0.171311	0.473773	0.605859	0.0916203	tons/yr
West Indian ocean	shelf	Small delphinids	Zn	0.186958	0.309028	0.55035	0.5295	0.901468	1.3907	0.605859	0.90838	tons/yr
West Indian ocean	shelf	Deep divers	Co	1.60502e-06	1.12177e-05	0.000102924	6.77341e-05	0.00039577	0.00176	0.00098399	0.104598	tons/yr
West Indian ocean	shelf	Small delphinids	Co	0.000247595	0.000425588	0.000881067	0.000831368	0.00162318	0.00305107	0.00098399	0.895402	tons/yr
West Indian ocean	shelf	Deep divers	As	0.000540229	0.00285933	0.0172123	0.012985	0.057149	0.250647	0.312313	0.0551123	tons/yr
West Indian ocean	shelf	Small delphinids	As	0.0525921	0.106141	0.295101	0.247778	0.74393	1.34837	0.312313	0.944888	tons/yr
French Antilles	oceanic	Deep divers	N	51.8682	98.4905	220.344	200.445	458.854	1268.87	339.377	0.649262	tons/yr
French Antilles	oceanic	Small delphinids	N	8.3891	25.4584	119.032	94.0829	354.137	1366.41	339.377	0.350738	tons/yr
French Antilles	oceanic	Deep divers	P	5.16096	9.00732	19.8731	18.1609	40.3861	103.84	33.1117	0.600183	tons/yr
French Antilles	oceanic	Small delphinids	P	0.682469	2.75018	13.2386	10.3862	40.945	109.875	33.1117	0.399817	tons/yr
French Antilles	oceanic	Deep divers	Fe	0.0154575	0.0360405	0.13843	0.106563	0.415954	1.49367	0.206077	0.671741	tons/yr
French Antilles	oceanic	Small delphinids	Fe	0.00285558	0.013444	0.0676467	0.0530998	0.208797	0.851793	0.206077	0.328259	tons/yr
French Antilles	oceanic	Deep divers	Cu	0.0151888	0.0310081	0.0975808	0.0828095	0.247976	0.827346	0.104951	0.929774	tons/yr
French Antilles	oceanic	Small delphinids	Cu	0.000450268	0.00130558	0.00737029	0.00559593	0.023755	0.0792474	0.104951	0.070226	tons/yr
French Antilles	oceanic	Deep divers	Mn	0.00084816	0.00159728	0.0040263	0.00356557	0.00905877	0.0256123	0.00728606	0.552603	tons/yr
French Antilles	oceanic	Small delphinids	Mn	0.000141787	0.000546751	0.00325976	0.00244483	0.0109283	0.03715	0.00728606	0.447397	tons/yr
French Antilles	oceanic	Deep divers	Se	0.00139464	0.00230582	0.00581223	0.00519487	0.0129267	0.0358705	0.00874231	0.66484	tons/yr
French Antilles	oceanic	Small delphinids	Se	0.000135639	0.000598398	0.00293007	0.00229187	0.00906187	0.0293835	0.00874231	0.33516	tons/yr
French Antilles	oceanic	Deep divers	Zn	0.0338837	0.0590274	0.135821	0.123278	0.285848	0.783179	0.188159	0.721839	tons/yr
French Antilles	oceanic	Small delphinids	Zn	0.00273437	0.0109	0.0523385	0.0413829	0.16004	0.568229	0.188159	0.278161	tons/yr
French Antilles	oceanic	Deep divers	Co	2.40352e-05	5.67329e-05	0.000215064	0.000165435	0.000662215	0.00200221	0.000298957	0.719379	tons/yr
French Antilles	oceanic	Small delphinids	Co	3.44347e-06	1.62399e-05	8.38936e-05	6.45211e-05	0.000262906	0.00135853	0.000298957	0.280621	tons/yr
French Antilles	oceanic	Deep divers	As	0.00665795	0.0168506	0.0464063	0.040772	0.108206	0.271965	0.0768486	0.603867	tons/yr
French Antilles	oceanic	Small delphinids	As	0.000887893	0.00442288	0.0304422	0.0208716	0.113512	0.532992	0.0768486	0.396133	tons/yr
French Antilles	shelf	Deep divers	N	185.04	515.444	1257.96	1128.29	2754.13	8963.45	1710.3	0.735521	tons/yr
French Antilles	shelf	Small delphinids	N	66.3963	146.664	452.339	388.421	1130.85	8127.97	1710.3	0.264479	tons/yr
French Antilles	shelf	Deep divers	P	17.8884	45.6233	112.427	100.577	248.318	780.506	163.184	0.688961	tons/yr
French Antilles	shelf	Small delphinids	P	7.85179	16.0683	50.7566	43.219	129.73	1025.6	163.184	0.311039	tons/yr
French Antilles	shelf	Deep divers	Fe	0.0656099	0.166236	0.753958	0.570133	2.33363	8.63043	1.05976	0.711443	tons/yr
French Antilles	shelf	Small delphinids	Fe	0.0352901	0.0866879	0.305801	0.25883	0.791909	4.08303	1.05976	0.288557	tons/yr
French Antilles	shelf	Deep divers	Cu	0.0570064	0.169373	0.555838	0.473397	1.4296	5.06639	0.631938	0.879577	tons/yr
French Antilles	shelf	Small delphinids	Cu	0.00676746	0.0195409	0.0760998	0.0614604	0.220442	1.30365	0.631938	0.120423	tons/yr
French Antilles	shelf	Deep divers	Mn	0.00381147	0.00775507	0.0218699	0.0189318	0.0541335	0.208002	0.0339949	0.643329	tons/yr
French Antilles	shelf	Small delphinids	Mn	0.000814999	0.00303302	0.012125	0.0098969	0.0341354	0.154997	0.0339949	0.356671	tons/yr
French Antilles	shelf	Deep divers	Se	0.00356589	0.0122668	0.033164	0.0292799	0.0770982	0.280128	0.0449331	0.738076	tons/yr
French Antilles	shelf	Small delphinids	Se	0.00131258	0.00352875	0.011769	0.00996172	0.0311191	0.157943	0.0449331	0.261924	tons/yr
French Antilles	shelf	Deep divers	Zn	0.121384	0.310679	0.770297	0.689147	1.69031	5.08451	1.01076	0.7621	tons/yr
French Antilles	shelf	Small delphinids	Zn	0.0312617	0.0756477	0.240459	0.207959	0.594053	3.11783	1.01076	0.2379	tons/yr
French Antilles	shelf	Deep divers	Co	0.000122692	0.000269686	0.001136	0.000848693	0.00344926	0.011062	0.00149328	0.760744	tons/yr
French Antilles	shelf	Small delphinids	Co	3.71577e-05	9.17319e-05	0.000357275	0.00029364	0.000986015	0.00699446	0.00149328	0.239256	tons/yr
French Antilles	shelf	Deep divers	As	0.0320761	0.0891364	0.26207	0.227502	0.634726	2.04006	0.354943	0.738344	tons/yr
French Antilles	shelf	Small delphinids	As	0.00931939	0.0225325	0.0928729	0.0712372	0.282358	1.65335	0.354943	0.261656	tons/yr
French Guyana	oceanic	Deep divers	N	15.155	27.945	72.4121	64.6864	162.462	493.17	118.993	0.608542	tons/yr
French Guyana	oceanic	Small delphinids	N	3.48501	10.1322	46.5807	37.7073	134.801	355.162	118.993	0.391458	tons/yr
French Guyana	oceanic	Deep divers	P	1.35068	2.55916	6.82664	6.04606	15.8099	49.2912	12.0137	0.568236	tons/yr
French Guyana	oceanic	Small delphinids	P	0.358154	1.07094	5.1871	4.13747	15.2829	43.0908	12.0137	0.431764	tons/yr
French Guyana	oceanic	Deep divers	Fe	0.00611099	0.0128782	0.0510686	0.0399851	0.15186	0.606549	0.0776802	0.657421	tons/yr
French Guyana	oceanic	Small delphinids	Fe	0.00136488	0.00532006	0.0266116	0.0210161	0.0806766	0.202756	0.0776802	0.342579	tons/yr
French Guyana	oceanic	Deep divers	Cu	0.00492333	0.0100057	0.0321961	0.0272513	0.0837421	0.236841	0.035085	0.917659	tons/yr
French Guyana	oceanic	Small delphinids	Cu	0.000118518	0.00052543	0.00288894	0.00224142	0.00917623	0.0348595	0.035085	0.0823413	tons/yr
French Guyana	oceanic	Deep divers	Mn	0.000234336	0.000530728	0.00159258	0.00137321	0.00394884	0.0157847	0.00287159	0.554599	tons/yr
French Guyana	oceanic	Small delphinids	Mn	7.11446e-05	0.000223224	0.00127901	0.000971855	0.00414245	0.0115967	0.00287159	0.445401	tons/yr
French Guyana	oceanic	Deep divers	Se	0.000319097	0.000683814	0.00192355	0.00168217	0.00446014	0.0161527	0.0030712	0.626318	tons/yr
French Guyana	oceanic	Small delphinids	Se	8.04951e-05	0.000231864	0.00114765	0.000915991	0.00347552	0.0132981	0.0030712	0.373682	tons/yr
French Guyana	oceanic	Deep divers	Zn	0.00948354	0.0177907	0.0456495	0.0406425	0.103046	0.338844	0.0661547	0.690041	tons/yr
French Guyana	oceanic	Small delphinids	Zn	0.00124798	0.00433947	0.0205052	0.0164955	0.0608519	0.172817	0.0661547	0.309959	tons/yr
French Guyana	oceanic	Deep divers	Co	7.88387e-06	2.37088e-05	9.06333e-05	7.31023e-05	0.000258541	0.00108509	0.000123477	0.734012	tons/yr
French Guyana	oceanic	Small delphinids	Co	1.8338e-06	6.52804e-06	3.28433e-05	2.55696e-05	0.000100952	0.000356248	0.000123477	0.265988	tons/yr
French Guyana	oceanic	Deep divers	As	0.00233972	0.00535206	0.016558	0.0143155	0.0409835	0.121797	0.028395	0.583131	tons/yr
French Guyana	oceanic	Small delphinids	As	0.000443934	0.00175803	0.011837	0.0083118	0.0425787	0.163897	0.028395	0.416869	tons/yr
French Guyana	shelf	Deep divers	N	11.4563	33.6255	123.204	97.0585	372.788	3519.21	840.493	0.146585	tons/yr
French Guyana	shelf	Small delphinids	N	147.66	337.312	717.289	662.992	1418.43	2565.08	840.493	0.853415	tons/yr
French Guyana	shelf	Deep divers	P	0.998506	2.97202	10.7637	8.53315	32.8222	404.215	93.7917	0.114762	tons/yr
French Guyana	shelf	Small delphinids	P	18.8447	37.3821	83.028	76.284	166.91	368.119	93.7917	0.885238	tons/yr
French Guyana	shelf	Deep divers	Fe	0.00559439	0.0149432	0.0773583	0.0527996	0.282647	1.60435	0.546717	0.141496	tons/yr
French Guyana	shelf	Small delphinids	Fe	0.098007	0.205856	0.469359	0.43577	0.931028	1.86366	0.546717	0.858504	tons/yr
French Guyana	shelf	Deep divers	Cu	0.00570668	0.0147713	0.0646364	0.0495857	0.200955	1.8918	0.133103	0.485612	tons/yr
French Guyana	shelf	Small delphinids	Cu	0.0133975	0.0267542	0.0684666	0.0620458	0.145818	0.460009	0.133103	0.514388	tons/yr
French Guyana	shelf	Deep divers	Mn	0.000170334	0.000625603	0.00232382	0.00181859	0.00701243	0.0749272	0.0230547	0.100796	tons/yr
French Guyana	shelf	Small delphinids	Mn	0.00355508	0.0075361	0.0207309	0.0185065	0.0467406	0.115205	0.0230547	0.899204	tons/yr
French Guyana	shelf	Deep divers	Se	0.000312137	0.000873642	0.00341891	0.0026574	0.0105862	0.117587	0.0211593	0.16158	tons/yr
French Guyana	shelf	Small delphinids	Se	0.0041816	0.00771631	0.0177404	0.0162997	0.03606	0.073517	0.0211593	0.83842	tons/yr
French Guyana	shelf	Deep divers	Zn	0.00895609	0.0223572	0.083154	0.0658525	0.250567	2.99168	0.420434	0.197781	tons/yr
French Guyana	shelf	Small delphinids	Zn	0.084824	0.155133	0.33728	0.313959	0.657078	1.37146	0.420434	0.802219	tons/yr
French Guyana	shelf	Deep divers	Co	1.42565e-05	3.96048e-05	0.000197983	0.000147475	0.000640236	0.0061874	0.00077307	0.256099	tons/yr
French Guyana	shelf	Small delphinids	Co	9.79248e-05	0.000233127	0.000575087	0.00052743	0.0012034	0.00457847	0.00077307	0.743901	tons/yr
French Guyana	shelf	Deep divers	As	0.00327878	0.0069039	0.0305987	0.023505	0.0939365	1.47111	0.21215	0.144231	tons/yr
French Guyana	shelf	Small delphinids	As	0.0213807	0.0552754	0.181552	0.147404	0.513354	1.51656	0.21215	0.855769	tons/yr

## Sheet: Waste_relative-composition
Taxa	Nutrient	Statistic	mg_released_per_kg_of_food_per_individual	Normalized_per_nutrient
Baleen whales	N	min	4803.53	no
Baleen whales	N	2.5 % quantile	13087.8	no
Baleen whales	N	mean	20684.5	no
Baleen whales	N	median	20731	no
Baleen whales	N	97.5 % quantile	27675.1	no
Baleen whales	N	max	37016.3	no
Baleen whales	P	min	522.827	no
Baleen whales	P	2.5 % quantile	1271.15	no
Baleen whales	P	mean	2301.04	no
Baleen whales	P	median	2256.75	no
Baleen whales	P	97.5 % quantile	3572.96	no
Baleen whales	P	max	4736.16	no
Baleen whales	Fe	min	2.42248	no
Baleen whales	Fe	2.5 % quantile	5.39676	no
Baleen whales	Fe	mean	15.5734	no
Baleen whales	Fe	median	15.1758	no
Baleen whales	Fe	97.5 % quantile	28.5506	no
Baleen whales	Fe	max	37.081	no
Baleen whales	Cu	min	0.202582	no
Baleen whales	Cu	2.5 % quantile	0.558886	no
Baleen whales	Cu	mean	2.89312	no
Baleen whales	Cu	median	2.62237	no
Baleen whales	Cu	97.5 % quantile	6.98519	no
Baleen whales	Cu	max	11.2713	no
Baleen whales	Mn	min	0.0659252	no
Baleen whales	Mn	2.5 % quantile	0.131509	no
Baleen whales	Mn	mean	0.542788	no
Baleen whales	Mn	median	0.433046	no
Baleen whales	Mn	97.5 % quantile	1.68359	no
Baleen whales	Mn	max	2.22619	no
Baleen whales	Se	min	0.101584	no
Baleen whales	Se	2.5 % quantile	0.214256	no
Baleen whales	Se	mean	0.611087	no
Baleen whales	Se	median	0.567899	no
Baleen whales	Se	97.5 % quantile	1.31257	no
Baleen whales	Se	max	2.52098	no
Baleen whales	Zn	min	1.91303	no
Baleen whales	Zn	2.5 % quantile	4.27464	no
Baleen whales	Zn	mean	11.9623	no
Baleen whales	Zn	median	11.5084	no
Baleen whales	Zn	97.5 % quantile	22.2013	no
Baleen whales	Zn	max	34.5486	no
Baleen whales	Co	min	0.00309617	no
Baleen whales	Co	2.5 % quantile	0.00620308	no
Baleen whales	Co	mean	0.0182405	no
Baleen whales	Co	median	0.0173685	no
Baleen whales	Co	97.5 % quantile	0.0369948	no
Baleen whales	Co	max	0.0615446	no
Baleen whales	As	min	0.396902	no
Baleen whales	As	2.5 % quantile	1.06414	no
Baleen whales	As	mean	3.80823	no
Baleen whales	As	median	3.36205	no
Baleen whales	As	97.5 % quantile	8.29013	no
Baleen whales	As	max	13.2636	no
Deep divers	N	min	15355.9	no
Deep divers	N	2.5 % quantile	17600.2	no
Deep divers	N	mean	21295	no
Deep divers	N	median	21224.5	no
Deep divers	N	97.5 % quantile	25278.4	no
Deep divers	N	max	28376.2	no
Deep divers	P	min	1351.38	no
Deep divers	P	2.5 % quantile	1515.99	no
Deep divers	P	mean	1974.67	no
Deep divers	P	median	1906.71	no
Deep divers	P	97.5 % quantile	3083.36	no
Deep divers	P	max	4287.9	no
Deep divers	Fe	min	1.82821	no
Deep divers	Fe	2.5 % quantile	3.77124	no
Deep divers	Fe	mean	13.7259	no
Deep divers	Fe	median	11.1709	no
Deep divers	Fe	97.5 % quantile	36.3539	no
Deep divers	Fe	max	55.8004	no
Deep divers	Cu	min	1.15997	no
Deep divers	Cu	2.5 % quantile	2.58529	no
Deep divers	Cu	mean	9.47778	no
Deep divers	Cu	median	8.75034	no
Deep divers	Cu	97.5 % quantile	18.4892	no
Deep divers	Cu	max	25.52	no
Deep divers	Mn	min	0.16011	no
Deep divers	Mn	2.5 % quantile	0.209356	no
Deep divers	Mn	mean	0.436774	no
Deep divers	Mn	median	0.381276	no
Deep divers	Mn	97.5 % quantile	1.01057	no
Deep divers	Mn	max	2.06657	no
Deep divers	Se	min	0.273582	no
Deep divers	Se	2.5 % quantile	0.360068	no
Deep divers	Se	mean	0.571122	no
Deep divers	Se	median	0.546204	no
Deep divers	Se	97.5 % quantile	0.909779	no
Deep divers	Se	max	1.21662	no
Deep divers	Zn	min	6.60025	no
Deep divers	Zn	2.5 % quantile	9.36717	no
Deep divers	Zn	mean	13.3497	no
Deep divers	Zn	median	13.1579	no
Deep divers	Zn	97.5 % quantile	18.3863	no
Deep divers	Zn	max	24.9015	no
Deep divers	Co	min	0.0032392	no
Deep divers	Co	2.5 % quantile	0.0056598	no
Deep divers	Co	mean	0.026108	no
Deep divers	Co	median	0.0189089	no
Deep divers	Co	97.5 % quantile	0.0809571	no
Deep divers	Co	max	0.167746	no
Deep divers	As	min	1.39107	no
Deep divers	As	2.5 % quantile	2.27903	no
Deep divers	As	mean	4.97715	no
Deep divers	As	median	4.38367	no
Deep divers	As	97.5 % quantile	11.6918	no
Deep divers	As	max	36.6688	no
Small delphinids	N	min	13679.9	no
Small delphinids	N	2.5 % quantile	17553.9	no
Small delphinids	N	mean	21476.6	no
Small delphinids	N	median	21397.9	no
Small delphinids	N	97.5 % quantile	25863.3	no
Small delphinids	N	max	31184.8	no
Small delphinids	P	min	1221.68	no
Small delphinids	P	2.5 % quantile	1721.44	no
Small delphinids	P	mean	2496.35	no
Small delphinids	P	median	2428.44	no
Small delphinids	P	97.5 % quantile	3631.69	no
Small delphinids	P	max	6357.98	no
Small delphinids	Fe	min	2.89456	no
Small delphinids	Fe	2.5 % quantile	6.85809	no
Small delphinids	Fe	mean	15.7062	no
Small delphinids	Fe	median	14.589	no
Small delphinids	Fe	97.5 % quantile	30.3742	no
Small delphinids	Fe	max	47.5093	no
Small delphinids	Cu	min	0.272049	no
Small delphinids	Cu	2.5 % quantile	0.592934	no
Small delphinids	Cu	mean	3.4662	no
Small delphinids	Cu	median	2.41416	no
Small delphinids	Cu	97.5 % quantile	10.6007	no
Small delphinids	Cu	max	19.1385	no
Small delphinids	Mn	min	0.0906641	no
Small delphinids	Mn	2.5 % quantile	0.231535	no
Small delphinids	Mn	mean	0.648842	no
Small delphinids	Mn	median	0.577561	no
Small delphinids	Mn	97.5 % quantile	1.45404	no
Small delphinids	Mn	max	2.86266	no
Small delphinids	Se	min	0.185478	no
Small delphinids	Se	2.5 % quantile	0.328898	no
Small delphinids	Se	mean	0.575694	no
Small delphinids	Se	median	0.542129	no
Small delphinids	Se	97.5 % quantile	1.04003	no
Small delphinids	Se	max	2.42293	no
Small delphinids	Zn	min	4.72742	no
Small delphinids	Zn	2.5 % quantile	6.93217	no
Small delphinids	Zn	mean	11.7437	no
Small delphinids	Zn	median	11.3674	no
Small delphinids	Zn	97.5 % quantile	18.8988	no
Small delphinids	Zn	max	34.1234	no
Small delphinids	Co	min	0.00378403	no
Small delphinids	Co	2.5 % quantile	0.0074276	no
Small delphinids	Co	mean	0.020358	no
Small delphinids	Co	median	0.0173736	no
Small delphinids	Co	97.5 % quantile	0.0526938	no
Small delphinids	Co	max	0.108677	no
Small delphinids	As	min	0.463214	no
Small delphinids	As	2.5 % quantile	1.55332	no
Small delphinids	As	mean	4.46997	no
Small delphinids	As	median	3.6436	no
Small delphinids	As	97.5 % quantile	12.7224	no
Small delphinids	As	max	37.5292	no
Baleen whales	N	min	0	yes
Baleen whales	N	2.5 % quantile	0.257172	yes
Baleen whales	N	mean	0.493002	yes
Baleen whales	N	median	0.494447	yes
Baleen whales	N	97.5 % quantile	0.710016	yes
Baleen whales	N	max	1	yes
Baleen whales	P	min	0	yes
Baleen whales	P	2.5 % quantile	0.128245	yes
Baleen whales	P	mean	0.304741	yes
Baleen whales	P	median	0.297151	yes
Baleen whales	P	97.5 % quantile	0.522716	yes
Baleen whales	P	max	0.722061	yes
Baleen whales	Fe	min	0.0110106	yes
Baleen whales	Fe	2.5 % quantile	0.0661182	yes
Baleen whales	Fe	mean	0.254671	yes
Baleen whales	Fe	median	0.247305	yes
Baleen whales	Fe	97.5 % quantile	0.495113	yes
Baleen whales	Fe	max	0.653165	yes
Baleen whales	Cu	min	0	yes
Baleen whales	Cu	2.5 % quantile	0.0140735	yes
Baleen whales	Cu	mean	0.106272	yes
Baleen whales	Cu	median	0.095578	yes
Baleen whales	Cu	97.5 % quantile	0.267903	yes
Baleen whales	Cu	max	0.437199	yes
Baleen whales	Mn	min	0	yes
Baleen whales	Mn	2.5 % quantile	0.0234501	yes
Baleen whales	Mn	mean	0.170507	yes
Baleen whales	Mn	median	0.131268	yes
Baleen whales	Mn	97.5 % quantile	0.578411	yes
Baleen whales	Mn	max	0.772426	yes
Baleen whales	Se	min	0	yes
Baleen whales	Se	2.5 % quantile	0.0465702	yes
Baleen whales	Se	mean	0.21059	yes
Baleen whales	Se	median	0.19274	yes
Baleen whales	Se	97.5 % quantile	0.50053	yes
Baleen whales	Se	max	1	yes
Baleen whales	Zn	min	0	yes
Baleen whales	Zn	2.5 % quantile	0.0723631	yes
Baleen whales	Zn	mean	0.307923	yes
Baleen whales	Zn	median	0.294016	yes
Baleen whales	Zn	97.5 % quantile	0.621661	yes
Baleen whales	Zn	max	1	yes
Baleen whales	Co	min	0	yes
Baleen whales	Co	2.5 % quantile	0.0188698	yes
Baleen whales	Co	mean	0.0919789	yes
Baleen whales	Co	median	0.0866825	yes
Baleen whales	Co	97.5 % quantile	0.205883	yes
Baleen whales	Co	max	0.354986	yes
Baleen whales	As	min	0	yes
Baleen whales	As	2.5 % quantile	0.0179691	yes
Baleen whales	As	mean	0.0918694	yes
Baleen whales	As	median	0.0798535	yes
Baleen whales	As	97.5 % quantile	0.21257	yes
Baleen whales	As	max	0.346509	yes
Deep divers	N	min	0.327584	yes
Deep divers	N	2.5 % quantile	0.397254	yes
Deep divers	N	mean	0.511954	yes
Deep divers	N	median	0.509766	yes
Deep divers	N	97.5 % quantile	0.635613	yes
Deep divers	N	max	0.731779	yes
Deep divers	P	min	0.141993	yes
Deep divers	P	2.5 % quantile	0.170203	yes
Deep divers	P	mean	0.24881	yes
Deep divers	P	median	0.237164	yes
Deep divers	P	97.5 % quantile	0.438812	yes
Deep divers	P	max	0.64524	yes
Deep divers	Fe	min	0	yes
Deep divers	Fe	2.5 % quantile	0.0360005	yes
Deep divers	Fe	mean	0.220441	yes
Deep divers	Fe	median	0.173103	yes
Deep divers	Fe	97.5 % quantile	0.639693	yes
Deep divers	Fe	max	1	yes
Deep divers	Cu	min	0.0378153	yes
Deep divers	Cu	2.5 % quantile	0.0941135	yes
Deep divers	Cu	mean	0.366356	yes
Deep divers	Cu	median	0.337624	yes
Deep divers	Cu	97.5 % quantile	0.722293	yes
Deep divers	Cu	max	1	yes
Deep divers	Mn	min	0.0336768	yes
Deep divers	Mn	2.5 % quantile	0.0512853	yes
Deep divers	Mn	mean	0.132601	yes
Deep divers	Mn	median	0.112757	yes
Deep divers	Mn	97.5 % quantile	0.337766	yes
Deep divers	Mn	max	0.715353	yes
Deep divers	Se	min	0.071091	yes
Deep divers	Se	2.5 % quantile	0.106838	yes
Deep divers	Se	mean	0.194072	yes
Deep divers	Se	median	0.183773	yes
Deep divers	Se	97.5 % quantile	0.334048	yes
Deep divers	Se	max	0.460872	yes
Deep divers	Zn	min	0.143623	yes
Deep divers	Zn	2.5 % quantile	0.228406	yes
Deep divers	Zn	mean	0.350436	yes
Deep divers	Zn	median	0.344558	yes
Deep divers	Zn	97.5 % quantile	0.504766	yes
Deep divers	Zn	max	0.704401	yes
Deep divers	Co	min	0.000868683	yes
Deep divers	Co	2.5 % quantile	0.0155702	yes
Deep divers	Co	mean	0.139762	yes
Deep divers	Co	median	0.0960386	yes
Deep divers	Co	97.5 % quantile	0.472887	yes
Deep divers	Co	max	1	yes
Deep divers	As	min	0.0267738	yes
Deep divers	As	2.5 % quantile	0.0506871	yes
Deep divers	As	mean	0.123349	yes
Deep divers	As	median	0.107366	yes
Deep divers	As	97.5 % quantile	0.304178	yes
Deep divers	As	max	0.976829	yes
Small delphinids	N	min	0.275555	yes
Small delphinids	N	2.5 % quantile	0.395817	yes
Small delphinids	N	mean	0.51759	yes
Small delphinids	N	median	0.515148	yes
Small delphinids	N	97.5 % quantile	0.65377	yes
Small delphinids	N	max	0.818968	yes
Small delphinids	P	min	0.119767	yes
Small delphinids	P	2.5 % quantile	0.205413	yes
Small delphinids	P	mean	0.338213	yes
Small delphinids	P	median	0.326574	yes
Small delphinids	P	97.5 % quantile	0.532782	yes
Small delphinids	P	max	1	yes
Small delphinids	Fe	min	0.0197573	yes
Small delphinids	Fe	2.5 % quantile	0.0931938	yes
Small delphinids	Fe	mean	0.257133	yes
Small delphinids	Fe	median	0.236433	yes
Small delphinids	Fe	97.5 % quantile	0.528902	yes
Small delphinids	Fe	max	0.846382	yes
Small delphinids	Cu	min	0.00274386	yes
Small delphinids	Cu	2.5 % quantile	0.0154183	yes
Small delphinids	Cu	mean	0.128908	yes
Small delphinids	Cu	median	0.087354	yes
Small delphinids	Cu	97.5 % quantile	0.41071	yes
Small delphinids	Cu	max	0.747938	yes
Small delphinids	Mn	min	0.00884566	yes
Small delphinids	Mn	2.5 % quantile	0.0592153	yes
Small delphinids	Mn	mean	0.208428	yes
Small delphinids	Mn	median	0.182941	yes
Small delphinids	Mn	97.5 % quantile	0.496336	yes
Small delphinids	Mn	max	1	yes
Small delphinids	Se	min	0.0346753	yes
Small delphinids	Se	2.5 % quantile	0.0939544	yes
Small delphinids	Se	mean	0.195962	yes
Small delphinids	Se	median	0.182088	yes
Small delphinids	Se	97.5 % quantile	0.387884	yes
Small delphinids	Se	max	0.95947	yes
Small delphinids	Zn	min	0.0862369	yes
Small delphinids	Zn	2.5 % quantile	0.153794	yes
Small delphinids	Zn	mean	0.301225	yes
Small delphinids	Zn	median	0.289695	yes
Small delphinids	Zn	97.5 % quantile	0.520467	yes
Small delphinids	Zn	max	0.986971	yes
Small delphinids	Co	min	0.00417774	yes
Small delphinids	Co	2.5 % quantile	0.0263069	yes
Small delphinids	Co	mean	0.10484	yes
Small delphinids	Co	median	0.0867137	yes
Small delphinids	Co	97.5 % quantile	0.30123	yes
Small delphinids	Co	max	0.641243	yes
Small delphinids	As	min	0.00178581	yes
Small delphinids	As	2.5 % quantile	0.0311431	yes
Small delphinids	As	mean	0.10969	yes
Small delphinids	As	median	0.0874358	yes
Small delphinids	As	97.5 % quantile	0.331934	yes
Small delphinids	As	max	1	yes

## Sheet: Sobol_indices_per-nutrient
Nutrient	Parameter	Sensitivity	min	2.5 % quantile	mean	median	97.5 % quantile	max
Co	Abundance	First order indices	0.00855851	0.0810544	0.376889	0.351843	0.748374	0.837412
Co	Abundance	Total order indices	0.042304	0.13075	0.513646	0.506822	0.93806	1.00369
Co	Assimilation efficiency	First order indices	-0.0474355	-0.03248	0.0036311	0.00185587	0.0503723	0.0718782
Co	Assimilation efficiency	Total order indices	0.000471114	0.00404929	0.0102963	0.00923742	0.0238757	0.0265503
Co	Beta	First order indices	-0.0281767	-0.00819771	0.0561803	0.0505473	0.171045	0.21653
Co	Beta	Total order indices	0.0107387	0.039899	0.093884	0.0814113	0.209823	0.263384
Co	Body mass	First order indices	-0.0340205	-0.013754	0.0323151	0.0302388	0.100249	0.114238
Co	Body mass	Total order indices	0.0207824	0.0247319	0.0564673	0.0514381	0.122687	0.147487
Co	Number of days of presence	First order indices	-0.0553462	-0.0437904	-0.00301339	-0.00401084	0.0453051	0.0665634
Co	Number of days of presence	Total order indices	-1.66533e-14	-1.20903e-14	-7.27929e-16	-2.22045e-16	9.25371e-15	1.40998e-14
Co	Mean diet energy content	First order indices	-0.048765	-0.0265058	0.0204097	0.0129245	0.10343	0.162188
Co	Mean diet energy content	Total order indices	0.00113364	0.00443017	0.034701	0.0119971	0.13716	0.195972
Co	Nutrient release rate	First order indices	-0.0474542	-0.0317029	0.00514669	0.00365774	0.0499258	0.0770755
Co	Nutrient release rate	Total order indices	0.00130038	0.00606571	0.0134846	0.0120538	0.0297854	0.0347723
Co	Mean diet nutrient content	First order indices	-0.00444235	0.0303111	0.323092	0.317647	0.664149	0.698238
Co	Mean diet nutrient content	Total order indices	0.075304	0.136789	0.458111	0.451498	0.749845	0.822062
Cu	Abundance	First order indices	0.0214205	0.106416	0.478084	0.49087	0.827831	0.964812
Cu	Abundance	Total order indices	0.0412569	0.138179	0.584124	0.595842	0.95604	1.00444
Cu	Assimilation efficiency	First order indices	-0.0536657	-0.0297123	0.00638555	0.00312667	0.05468	0.0760848
Cu	Assimilation efficiency	Total order indices	0.000922473	0.00467874	0.0120437	0.0110024	0.0231447	0.0268294
Cu	Beta	First order indices	-0.0173377	-0.00245767	0.073273	0.0656619	0.175014	0.211568
Cu	Beta	Total order indices	0.00713876	0.0442008	0.10933	0.101883	0.210092	0.267312
Cu	Body mass	First order indices	-0.0317269	-0.0110074	0.0427589	0.0385056	0.104929	0.140047
Cu	Body mass	Total order indices	0.0019676	0.0220801	0.0650725	0.0601895	0.128973	0.144196
Cu	Number of days of presence	First order indices	-0.0660587	-0.0394629	-0.00162227	-0.00347791	0.0498039	0.0682658
Cu	Number of days of presence	Total order indices	-1.55431e-14	-1.1624e-14	2.55561e-16	4.44089e-16	1.23734e-14	1.83187e-14
Cu	Mean diet energy content	First order indices	-0.0516264	-0.0282381	0.0254918	0.0169721	0.107945	0.172063
Cu	Mean diet energy content	Total order indices	0.00274786	0.00435424	0.0374185	0.0152583	0.154826	0.217244
Cu	Nutrient release rate	First order indices	-0.0468902	-0.0321936	0.00870111	0.0058239	0.0606296	0.0759273
Cu	Nutrient release rate	Total order indices	0.00341009	0.00482474	0.0155187	0.0145074	0.0309018	0.0378946
Cu	Mean diet nutrient content	First order indices	-0.00935386	0.0115961	0.231134	0.224436	0.469807	0.544516
Cu	Mean diet nutrient content	Total order indices	0.0368882	0.0781876	0.318663	0.320279	0.557796	0.629793
Fe	Abundance	First order indices	0.01174	0.0841822	0.402741	0.391626	0.777529	0.965117
Fe	Abundance	Total order indices	0.0510953	0.133039	0.529465	0.518682	0.94339	1.00267
Fe	Assimilation efficiency	First order indices	-0.0458069	-0.0377083	0.00682259	0.00486229	0.0644407	0.0903173
Fe	Assimilation efficiency	Total order indices	3.3762e-05	0.00438964	0.0108944	0.00960215	0.0242244	0.0344209
Fe	Beta	First order indices	-0.0283372	-0.00872156	0.0656064	0.0549318	0.208529	0.249226
Fe	Beta	Total order indices	0.00911179	0.0367003	0.0989389	0.0826442	0.22652	0.303949
Fe	Body mass	First order indices	-0.0283566	-0.0162334	0.0394601	0.0340411	0.12128	0.158128
Fe	Body mass	Total order indices	0.00164845	0.0223085	0.0593994	0.0508413	0.132466	0.182312
Fe	Number of days of presence	First order indices	-0.057974	-0.0459287	0.000244088	-0.00174395	0.0539578	0.0803207
Fe	Number of days of presence	Total order indices	-3.06422e-14	-1.51767e-14	-7.62493e-16	-4.44089e-16	1.25011e-14	1.64313e-14
Fe	Mean diet energy content	First order indices	-0.0370563	-0.0264645	0.0263133	0.0172302	0.127577	0.205342
Fe	Mean diet energy content	Total order indices	0.00182273	0.00446227	0.0378152	0.0117841	0.170576	0.209688
Fe	Nutrient release rate	First order indices	-0.0401163	-0.0325417	0.00923947	0.0075126	0.0642741	0.0942176
Fe	Nutrient release rate	Total order indices	0.00110235	0.00583078	0.0140214	0.0120034	0.0316904	0.0430474
Fe	Mean diet nutrient content	First order indices	-0.00245897	0.0085107	0.295639	0.269578	0.661999	0.736955
Fe	Mean diet nutrient content	Total order indices	0.048662	0.114767	0.41489	0.380777	0.776109	0.819607
Mn	Abundance	First order indices	-0.00533523	0.101606	0.486587	0.500659	0.852957	0.936041
Mn	Abundance	Total order indices	0.0341574	0.113162	0.585707	0.608062	0.952218	1.00673
Mn	Assimilation efficiency	First order indices	-0.0514329	-0.037732	0.00992488	0.0100125	0.0543271	0.0750704
Mn	Assimilation efficiency	Total order indices	0.00270238	0.00510427	0.0116738	0.0107235	0.0208292	0.0242518
Mn	Beta	First order indices	-0.0340916	-0.00455542	0.073739	0.0686466	0.176791	0.217373
Mn	Beta	Total order indices	0.0277758	0.0364875	0.10615	0.100615	0.195508	0.224783
Mn	Body mass	First order indices	-0.0367779	-0.0117908	0.0449103	0.0438482	0.118996	0.136519
Mn	Body mass	Total order indices	0.00832279	0.0285166	0.064163	0.0615941	0.115728	0.125847
Mn	Number of days of presence	First order indices	-0.0615044	-0.0453969	0.00183692	0.00224398	0.0427181	0.0621518
Mn	Number of days of presence	Total order indices	-2.04281e-14	-1.22513e-14	-6.44663e-16	-8.88178e-16	1.17656e-14	1.75415e-14
Mn	Mean diet energy content	First order indices	-0.0497287	-0.0274778	0.0237767	0.0196627	0.101182	0.137631
Mn	Mean diet energy content	Total order indices	0.00215933	0.00496033	0.033519	0.0172753	0.113122	0.176884
Mn	Nutrient release rate	First order indices	-0.0478552	-0.0337826	0.011825	0.0122843	0.0540913	0.0797101
Mn	Nutrient release rate	Total order indices	0.00113697	0.00618649	0.0152728	0.0144781	0.0281519	0.030376
Mn	Mean diet nutrient content	First order indices	-0.00748031	0.00384115	0.236666	0.219339	0.539083	0.66301
Mn	Mean diet nutrient content	Total order indices	0.0092383	0.0916453	0.315496	0.28781	0.642268	0.741332
N	Abundance	First order indices	0.0451265	0.118077	0.641245	0.683102	0.906791	0.987873
N	Abundance	Total order indices	0.0786602	0.162574	0.702208	0.762933	0.994103	1.00345
N	Assimilation efficiency	First order indices	-0.0488282	-0.0308658	0.0111756	0.0098588	0.0588527	0.0949893
N	Assimilation efficiency	Total order indices	0.00171556	0.00486286	0.0161457	0.0143461	0.0338692	0.0455725
N	Beta	First order indices	-0.011311	-0.0010424	0.110942	0.0934589	0.306099	0.330225
N	Beta	Total order indices	0.0261488	0.0407468	0.143767	0.126708	0.320864	0.380505
N	Body mass	First order indices	-0.0192763	-0.00513313	0.0676068	0.0605378	0.169257	0.235143
N	Body mass	Total order indices	0.00705912	0.0251262	0.0885465	0.0796843	0.192177	0.253322
N	Number of days of presence	First order indices	-0.0657136	-0.0414318	0.00984798	0.00149533	0.131277	0.182663
N	Number of days of presence	Total order indices	-3.70814e-14	-1.83242e-14	0.0137895	3.33067e-16	0.170874	0.21303
N	Mean diet energy content	First order indices	-0.0560589	-0.0248457	0.0493461	0.0303158	0.217263	0.327359
N	Mean diet energy content	Total order indices	0.000946642	0.00453514	0.0633221	0.028619	0.261209	0.378439
N	Nutrient release rate	First order indices	-0.0512046	-0.0282385	0.0158503	0.0144887	0.0595398	0.0925078
N	Nutrient release rate	Total order indices	0.00136091	0.00614047	0.0216809	0.0188598	0.0461241	0.110854
N	Mean diet nutrient content	First order indices	-0.0548311	-0.0271746	0.0184694	0.0135485	0.132349	0.175381
N	Mean diet nutrient content	Total order indices	0.00154935	0.00283081	0.0260573	0.0141065	0.144239	0.2022
P	Abundance	First order indices	0.0638844	0.107564	0.623399	0.666628	0.915759	0.979394
P	Abundance	Total order indices	0.0641557	0.152083	0.687376	0.735751	0.985575	1.0109
P	Assimilation efficiency	First order indices	-0.0439943	-0.0318293	0.0109943	0.00973818	0.0516176	0.266843
P	Assimilation efficiency	Total order indices	0.000107935	0.00452448	0.0155268	0.0141257	0.0325848	0.0426995
P	Beta	First order indices	-0.0312102	-0.00313508	0.107367	0.0954884	0.267271	0.315632
P	Beta	Total order indices	0.00446733	0.0372362	0.139174	0.122323	0.299504	0.354332
P	Body mass	First order indices	-0.0246365	-0.0103799	0.0642439	0.0602192	0.160927	0.241815
P	Body mass	Total order indices	0.00331724	0.0256094	0.084855	0.077525	0.178675	0.229016
P	Number of days of presence	First order indices	-0.0593406	-0.0402735	0.00914952	0.00019884	0.139618	0.255231
P	Number of days of presence	Total order indices	-3.4639e-14	-2.08722e-14	0.013471	2.22045e-16	0.161841	0.220376
P	Mean diet energy content	First order indices	-0.0436599	-0.0245622	0.0455727	0.0269043	0.214822	0.263851
P	Mean diet energy content	Total order indices	0.00126958	0.0058922	0.0602497	0.0281037	0.24915	0.321706
P	Nutrient release rate	First order indices	-0.0406201	-0.0302432	0.0149993	0.0146352	0.0646269	0.235038
P	Nutrient release rate	Total order indices	0.00163366	0.00648024	0.0208539	0.0185972	0.0433431	0.106662
P	Mean diet nutrient content	First order indices	-0.0338807	-0.0250521	0.0438841	0.0333579	0.173641	0.24694
P	Mean diet nutrient content	Total order indices	0.000890931	0.00704826	0.0594784	0.0393155	0.196058	0.250864
Se	Abundance	First order indices	0.033863	0.132179	0.555209	0.583474	0.851446	0.976808
Se	Abundance	Total order indices	0.0383216	0.145876	0.638631	0.677156	0.986722	1.00472
Se	Assimilation efficiency	First order indices	-0.0472952	-0.0340403	0.00971175	0.00722718	0.0608201	0.0757703
Se	Assimilation efficiency	Total order indices	0.00204603	0.00527203	0.0135939	0.0125019	0.0266771	0.0309293
Se	Beta	First order indices	-0.0204144	-0.00309718	0.0896435	0.0828691	0.220799	0.273708
Se	Beta	Total order indices	0.00896297	0.0289496	0.121822	0.112601	0.253003	0.32909
Se	Body mass	First order indices	-0.0298503	-0.0146588	0.0522239	0.0466257	0.132943	0.160774
Se	Body mass	Total order indices	0.000562552	0.025387	0.074063	0.0685223	0.14539	0.185834
Se	Number of days of presence	First order indices	-0.0531611	-0.0438962	0.000322428	-0.000800942	0.0457788	0.0692882
Se	Number of days of presence	Total order indices	-2.86438e-14	-1.53211e-14	-2.55037e-16	-2.22045e-16	1.39777e-14	3.56382e-14
Se	Mean diet energy content	First order indices	-0.0453482	-0.0317207	0.0277502	0.0200604	0.13011	0.199498
Se	Mean diet energy content	Total order indices	0.000106875	0.00497115	0.039387	0.0194289	0.138193	0.187897
Se	Nutrient release rate	First order indices	-0.0458666	-0.0347875	0.0125762	0.0110759	0.0637429	0.0817694
Se	Nutrient release rate	Total order indices	0.00143649	0.00583805	0.017436	0.0163665	0.0346808	0.043595
Se	Mean diet nutrient content	First order indices	-0.0317438	-0.00130799	0.151092	0.125789	0.439701	0.60545
Se	Mean diet nutrient content	Total order indices	0.0132279	0.0475916	0.202934	0.162525	0.557696	0.674145
Zn	Abundance	First order indices	0.0541142	0.161997	0.619544	0.652203	0.900798	0.988102
Zn	Abundance	Total order indices	0.0485808	0.195694	0.688157	0.730378	0.981153	1.00472
Zn	Assimilation efficiency	First order indices	-0.0449383	-0.0319921	0.00947512	0.00876808	0.0595911	0.0739874
Zn	Assimilation efficiency	Total order indices	0.00179809	0.00534812	0.0150662	0.0136008	0.0315941	0.0359849
Zn	Beta	First order indices	-0.0253823	-0.00243785	0.105271	0.0904115	0.273656	0.304356
Zn	Beta	Total order indices	0.012016	0.0416123	0.137015	0.121806	0.293748	0.345673
Zn	Body mass	First order indices	-0.0310673	-0.00597854	0.0603634	0.0538291	0.163202	0.198129
Zn	Body mass	Total order indices	0.0142209	0.0275318	0.0825278	0.0750552	0.169647	0.192538
Zn	Number of days of presence	First order indices	-0.0586535	-0.0441704	-0.000887533	-0.00200562	0.0433826	0.0607623
Zn	Number of days of presence	Total order indices	-2.66454e-14	-1.70142e-14	-9.25884e-16	-6.66134e-16	1.15158e-14	1.88738e-14
Zn	Mean diet energy content	First order indices	-0.0346052	-0.0253289	0.0334747	0.0212414	0.152424	0.20501
Zn	Mean diet energy content	Total order indices	0.000636491	0.00492094	0.0446099	0.023339	0.167651	0.22061
Zn	Nutrient release rate	First order indices	-0.0460471	-0.0308199	0.0138506	0.0127173	0.0646464	0.0759386
Zn	Nutrient release rate	Total order indices	0.000519121	0.00703096	0.0196864	0.0177845	0.039831	0.0502006
Zn	Mean diet nutrient content	First order indices	-0.0197376	-0.0109125	0.0739602	0.0484354	0.302123	0.46375
Zn	Mean diet nutrient content	Total order indices	0.000362148	0.0127947	0.100306	0.0625384	0.397636	0.507221
