# Supplementary material for: Composition of cetacean communities worldwide shapes their contribution to ocean nutrient cycling
Source: Nat Commun. 2023 Sep 19;14:5823. doi: 10.1038/s41467-023-41532-y (PMC10509247; doi:10.1038/s41467-023-41532-y)
Supplement: Supplementary file 4 — Supplementary Data 2 [file 41467_2023_41532_MOESM4_ESM.xlsx]

## Sheet: ReadMe
Gilbert et al. 2023, Nat. Comm. - Supplementary Data 2: Monte-Carlo simulations precluded the use of usual statistical tests to assess the significance of estimate between two levels of nutrient release (two areas/two habitats/ contribution of two taxa), because of the high number of simulations. Instead, we quantified the overlap of the two vectors of estimates to compare (as a percentage "p").I…

## Sheet: Areas
Area1	Area2	Nutrient	p_area1_superior_to_area2
Northeast Atlantic	Northwest Atlantic	N	0.9876
Northeast Atlantic	Northwest Atlantic	P	0.9838
Northeast Atlantic	Northwest Atlantic	Fe	0.9791
Northeast Atlantic	Northwest Atlantic	Cu	0.9395
Northeast Atlantic	Northwest Atlantic	Mn	0.9705
Northeast Atlantic	Northwest Atlantic	Se	0.9847
Northeast Atlantic	Northwest Atlantic	Zn	0.9821
Northeast Atlantic	Northwest Atlantic	Co	0.9561
Northeast Atlantic	California current	N	1
Northeast Atlantic	California current	P	1
Northeast Atlantic	California current	Fe	1
Northeast Atlantic	California current	Cu	1
Northeast Atlantic	California current	Mn	1
Northeast Atlantic	California current	Se	1
Northeast Atlantic	California current	Zn	1
Northeast Atlantic	California current	Co	1
Northeast Atlantic	Mediterranean Sea	N	1
Northeast Atlantic	Mediterranean Sea	P	1
Northeast Atlantic	Mediterranean Sea	Fe	1
Northeast Atlantic	Mediterranean Sea	Cu	1
Northeast Atlantic	Mediterranean Sea	Mn	1
Northeast Atlantic	Mediterranean Sea	Se	1
Northeast Atlantic	Mediterranean Sea	Zn	1
Northeast Atlantic	Mediterranean Sea	Co	1
Northeast Atlantic	West Indian ocean	N	0.9995
Northeast Atlantic	West Indian ocean	P	0.9994
Northeast Atlantic	West Indian ocean	Fe	0.9994
Northeast Atlantic	West Indian ocean	Cu	0.9985
Northeast Atlantic	West Indian ocean	Mn	0.9993
Northeast Atlantic	West Indian ocean	Se	0.9994
Northeast Atlantic	West Indian ocean	Zn	0.9994
Northeast Atlantic	West Indian ocean	Co	0.9995
Northeast Atlantic	Gulf of Mexico	N	1
Northeast Atlantic	Gulf of Mexico	P	1
Northeast Atlantic	Gulf of Mexico	Fe	1
Northeast Atlantic	Gulf of Mexico	Cu	1
Northeast Atlantic	Gulf of Mexico	Mn	1
Northeast Atlantic	Gulf of Mexico	Se	1
Northeast Atlantic	Gulf of Mexico	Zn	1
Northeast Atlantic	Gulf of Mexico	Co	1
Northeast Atlantic	French Antilles	N	1
Northeast Atlantic	French Antilles	P	1
Northeast Atlantic	French Antilles	Fe	1
Northeast Atlantic	French Antilles	Cu	0.9997
Northeast Atlantic	French Antilles	Mn	1
Northeast Atlantic	French Antilles	Se	1
Northeast Atlantic	French Antilles	Zn	1
Northeast Atlantic	French Antilles	Co	1
Northeast Atlantic	New Caledonia	N	1
Northeast Atlantic	New Caledonia	P	1
Northeast Atlantic	New Caledonia	Fe	1
Northeast Atlantic	New Caledonia	Cu	1
Northeast Atlantic	New Caledonia	Mn	1
Northeast Atlantic	New Caledonia	Se	1
Northeast Atlantic	New Caledonia	Zn	1
Northeast Atlantic	New Caledonia	Co	1
Northeast Atlantic	Hawaii	N	1
Northeast Atlantic	Hawaii	P	1
Northeast Atlantic	Hawaii	Fe	1
Northeast Atlantic	Hawaii	Cu	1
Northeast Atlantic	Hawaii	Mn	1
Northeast Atlantic	Hawaii	Se	1
Northeast Atlantic	Hawaii	Zn	1
Northeast Atlantic	Hawaii	Co	1
Northeast Atlantic	French Guyana	N	1
Northeast Atlantic	French Guyana	P	1
Northeast Atlantic	French Guyana	Fe	1
Northeast Atlantic	French Guyana	Cu	1
Northeast Atlantic	French Guyana	Mn	1
Northeast Atlantic	French Guyana	Se	1
Northeast Atlantic	French Guyana	Zn	1
Northeast Atlantic	French Guyana	Co	1
Northeast Atlantic	Wallis & Futuna	N	1
Northeast Atlantic	Wallis & Futuna	P	1
Northeast Atlantic	Wallis & Futuna	Fe	1
Northeast Atlantic	Wallis & Futuna	Cu	1
Northeast Atlantic	Wallis & Futuna	Mn	1
Northeast Atlantic	Wallis & Futuna	Se	1
Northeast Atlantic	Wallis & Futuna	Zn	1
Northeast Atlantic	Wallis & Futuna	Co	1
Northeast Atlantic	French Polynesia	N	1
Northeast Atlantic	French Polynesia	P	1
Northeast Atlantic	French Polynesia	Fe	1
Northeast Atlantic	French Polynesia	Cu	1
Northeast Atlantic	French Polynesia	Mn	1
Northeast Atlantic	French Polynesia	Se	1
Northeast Atlantic	French Polynesia	Zn	1
Northeast Atlantic	French Polynesia	Co	1
Central North Atlantic	Northeast Atlantic	N	0.6954
Central North Atlantic	Northeast Atlantic	P	0.5986
Central North Atlantic	Northeast Atlantic	Fe	0.5802
Central North Atlantic	Northeast Atlantic	Cu	0.8975
Central North Atlantic	Northeast Atlantic	Mn	0.4901
Central North Atlantic	Northeast Atlantic	Se	0.6941
Central North Atlantic	Northeast Atlantic	Zn	0.7346
Central North Atlantic	Northeast Atlantic	Co	0.7881
Central North Atlantic	Northwest Atlantic	N	0.9958
Central North Atlantic	Northwest Atlantic	P	0.9886
Central North Atlantic	Northwest Atlantic	Fe	0.983
Central North Atlantic	Northwest Atlantic	Cu	0.9975
Central North Atlantic	Northwest Atlantic	Mn	0.9577
Central North Atlantic	Northwest Atlantic	Se	0.993
Central North Atlantic	Northwest Atlantic	Zn	0.9946
Central North Atlantic	Northwest Atlantic	Co	0.9922
Central North Atlantic	California current	N	1
Central North Atlantic	California current	P	1
Central North Atlantic	California current	Fe	0.9998
Central North Atlantic	California current	Cu	1
Central North Atlantic	California current	Mn	0.9991
Central North Atlantic	California current	Se	1
Central North Atlantic	California current	Zn	1
Central North Atlantic	California current	Co	1
Central North Atlantic	Mediterranean Sea	N	1
Central North Atlantic	Mediterranean Sea	P	1
Central North Atlantic	Mediterranean Sea	Fe	1
Central North Atlantic	Mediterranean Sea	Cu	1
Central North Atlantic	Mediterranean Sea	Mn	1
Central North Atlantic	Mediterranean Sea	Se	1
Central North Atlantic	Mediterranean Sea	Zn	1
Central North Atlantic	Mediterranean Sea	Co	1
Central North Atlantic	West Indian ocean	N	0.9996
Central North Atlantic	West Indian ocean	P	0.9994
Central North Atlantic	West Indian ocean	Fe	0.9997
Central North Atlantic	West Indian ocean	Cu	0.9994
Central North Atlantic	West Indian ocean	Mn	0.9996
Central North Atlantic	West Indian ocean	Se	0.9997
Central North Atlantic	West Indian ocean	Zn	0.9995
Central North Atlantic	West Indian ocean	Co	0.9998
Central North Atlantic	Gulf of Mexico	N	1
Central North Atlantic	Gulf of Mexico	P	1
Central North Atlantic	Gulf of Mexico	Fe	1
Central North Atlantic	Gulf of Mexico	Cu	1
Central North Atlantic	Gulf of Mexico	Mn	1
Central North Atlantic	Gulf of Mexico	Se	1
Central North Atlantic	Gulf of Mexico	Zn	1
Central North Atlantic	Gulf of Mexico	Co	1
Central North Atlantic	French Antilles	N	1
Central North Atlantic	French Antilles	P	1
Central North Atlantic	French Antilles	Fe	1
Central North Atlantic	French Antilles	Cu	1
Central North Atlantic	French Antilles	Mn	1
Central North Atlantic	French Antilles	Se	1
Central North Atlantic	French Antilles	Zn	1
Central North Atlantic	French Antilles	Co	1
Central North Atlantic	New Caledonia	N	1
Central North Atlantic	New Caledonia	P	1
Central North Atlantic	New Caledonia	Fe	1
Central North Atlantic	New Caledonia	Cu	1
Central North Atlantic	New Caledonia	Mn	1
Central North Atlantic	New Caledonia	Se	1
Central North Atlantic	New Caledonia	Zn	1
Central North Atlantic	New Caledonia	Co	1
Central North Atlantic	Hawaii	N	1
Central North Atlantic	Hawaii	P	1
Central North Atlantic	Hawaii	Fe	1
Central North Atlantic	Hawaii	Cu	1
Central North Atlantic	Hawaii	Mn	1
Central North Atlantic	Hawaii	Se	1
Central North Atlantic	Hawaii	Zn	1
Central North Atlantic	Hawaii	Co	1
Central North Atlantic	French Guyana	N	1
Central North Atlantic	French Guyana	P	1
Central North Atlantic	French Guyana	Fe	1
Central North Atlantic	French Guyana	Cu	1
Central North Atlantic	French Guyana	Mn	1
Central North Atlantic	French Guyana	Se	1
Central North Atlantic	French Guyana	Zn	1
Central North Atlantic	French Guyana	Co	1
Central North Atlantic	Wallis & Futuna	N	1
Central North Atlantic	Wallis & Futuna	P	1
Central North Atlantic	Wallis & Futuna	Fe	1
Central North Atlantic	Wallis & Futuna	Cu	1
Central North Atlantic	Wallis & Futuna	Mn	1
Central North Atlantic	Wallis & Futuna	Se	1
Central North Atlantic	Wallis & Futuna	Zn	1
Central North Atlantic	Wallis & Futuna	Co	1
Central North Atlantic	French Polynesia	N	1
Central North Atlantic	French Polynesia	P	1
Central North Atlantic	French Polynesia	Fe	1
Central North Atlantic	French Polynesia	Cu	1
Central North Atlantic	French Polynesia	Mn	1
Central North Atlantic	French Polynesia	Se	1
Central North Atlantic	French Polynesia	Zn	1
Central North Atlantic	French Polynesia	Co	1
Gulf of Alaska	Northeast Atlantic	N	0.3206
Gulf of Alaska	Northeast Atlantic	P	0.2892
Gulf of Alaska	Northeast Atlantic	Fe	0.3206
Gulf of Alaska	Northeast Atlantic	Cu	0.2471
Gulf of Alaska	Northeast Atlantic	Mn	0.2219
Gulf of Alaska	Northeast Atlantic	Se	0.3459
Gulf of Alaska	Northeast Atlantic	Zn	0.2903
Gulf of Alaska	Northeast Atlantic	Co	0.2594
Gulf of Alaska	Central North Atlantic	N	0.2138
Gulf of Alaska	Central North Atlantic	P	0.2348
Gulf of Alaska	Central North Atlantic	Fe	0.2743
Gulf of Alaska	Central North Atlantic	Cu	0.0614
Gulf of Alaska	Central North Atlantic	Mn	0.216
Gulf of Alaska	Central North Atlantic	Se	0.2305
Gulf of Alaska	Central North Atlantic	Zn	0.171
Gulf of Alaska	Central North Atlantic	Co	0.1327
Gulf of Alaska	Northwest Atlantic	N	0.8631
Gulf of Alaska	Northwest Atlantic	P	0.8167
Gulf of Alaska	Northwest Atlantic	Fe	0.7979
Gulf of Alaska	Northwest Atlantic	Cu	0.6559
Gulf of Alaska	Northwest Atlantic	Mn	0.6776
Gulf of Alaska	Northwest Atlantic	Se	0.8386
Gulf of Alaska	Northwest Atlantic	Zn	0.7835
Gulf of Alaska	Northwest Atlantic	Co	0.6671
Gulf of Alaska	California current	N	0.9968
Gulf of Alaska	California current	P	0.9904
Gulf of Alaska	California current	Fe	0.9763
Gulf of Alaska	California current	Cu	0.9957
Gulf of Alaska	California current	Mn	0.9401
Gulf of Alaska	California current	Se	0.9885
Gulf of Alaska	California current	Zn	0.9822
Gulf of Alaska	California current	Co	0.9764
Gulf of Alaska	Mediterranean Sea	N	0.9999
Gulf of Alaska	Mediterranean Sea	P	0.9998
Gulf of Alaska	Mediterranean Sea	Fe	0.9963
Gulf of Alaska	Mediterranean Sea	Cu	0.9841
Gulf of Alaska	Mediterranean Sea	Mn	0.9943
Gulf of Alaska	Mediterranean Sea	Se	0.9996
Gulf of Alaska	Mediterranean Sea	Zn	0.9983
Gulf of Alaska	Mediterranean Sea	Co	0.9933
Gulf of Alaska	West Indian ocean	N	0.9991
Gulf of Alaska	West Indian ocean	P	0.9991
Gulf of Alaska	West Indian ocean	Fe	0.9982
Gulf of Alaska	West Indian ocean	Cu	0.98
Gulf of Alaska	West Indian ocean	Mn	0.9989
Gulf of Alaska	West Indian ocean	Se	0.9992
Gulf of Alaska	West Indian ocean	Zn	0.9983
Gulf of Alaska	West Indian ocean	Co	0.9961
Gulf of Alaska	Gulf of Mexico	N	1
Gulf of Alaska	Gulf of Mexico	P	1
Gulf of Alaska	Gulf of Mexico	Fe	0.9998
Gulf of Alaska	Gulf of Mexico	Cu	0.9912
Gulf of Alaska	Gulf of Mexico	Mn	1
Gulf of Alaska	Gulf of Mexico	Se	1
Gulf of Alaska	Gulf of Mexico	Zn	1
Gulf of Alaska	Gulf of Mexico	Co	0.9988
Gulf of Alaska	French Antilles	N	1
Gulf of Alaska	French Antilles	P	1
Gulf of Alaska	French Antilles	Fe	0.9997
Gulf of Alaska	French Antilles	Cu	0.9887
Gulf of Alaska	French Antilles	Mn	1
Gulf of Alaska	French Antilles	Se	0.9999
Gulf of Alaska	French Antilles	Zn	1
Gulf of Alaska	French Antilles	Co	0.9995
Gulf of Alaska	New Caledonia	N	1
Gulf of Alaska	New Caledonia	P	1
Gulf of Alaska	New Caledonia	Fe	1
Gulf of Alaska	New Caledonia	Cu	0.9921
Gulf of Alaska	New Caledonia	Mn	1
Gulf of Alaska	New Caledonia	Se	1
Gulf of Alaska	New Caledonia	Zn	1
Gulf of Alaska	New Caledonia	Co	0.9995
Gulf of Alaska	Hawaii	N	1
Gulf of Alaska	Hawaii	P	1
Gulf of Alaska	Hawaii	Fe	0.9997
Gulf of Alaska	Hawaii	Cu	0.9882
Gulf of Alaska	Hawaii	Mn	1
Gulf of Alaska	Hawaii	Se	1
Gulf of Alaska	Hawaii	Zn	1
Gulf of Alaska	Hawaii	Co	0.9989
Gulf of Alaska	French Guyana	N	1
Gulf of Alaska	French Guyana	P	1
Gulf of Alaska	French Guyana	Fe	1
Gulf of Alaska	French Guyana	Cu	1
Gulf of Alaska	French Guyana	Mn	1
Gulf of Alaska	French Guyana	Se	1
Gulf of Alaska	French Guyana	Zn	1
Gulf of Alaska	French Guyana	Co	1
Gulf of Alaska	Wallis & Futuna	N	1
Gulf of Alaska	Wallis & Futuna	P	1
Gulf of Alaska	Wallis & Futuna	Fe	1
Gulf of Alaska	Wallis & Futuna	Cu	0.9997
Gulf of Alaska	Wallis & Futuna	Mn	1
Gulf of Alaska	Wallis & Futuna	Se	1
Gulf of Alaska	Wallis & Futuna	Zn	1
Gulf of Alaska	Wallis & Futuna	Co	1
Gulf of Alaska	French Polynesia	N	1
Gulf of Alaska	French Polynesia	P	1
Gulf of Alaska	French Polynesia	Fe	1
Gulf of Alaska	French Polynesia	Cu	1
Gulf of Alaska	French Polynesia	Mn	1
Gulf of Alaska	French Polynesia	Se	1
Gulf of Alaska	French Polynesia	Zn	1
Gulf of Alaska	French Polynesia	Co	1
Northwest Atlantic	California current	N	0.9899
Northwest Atlantic	California current	P	0.9831
Northwest Atlantic	California current	Fe	0.9614
Northwest Atlantic	California current	Cu	0.9992
Northwest Atlantic	California current	Mn	0.9619
Northwest Atlantic	California current	Se	0.9803
Northwest Atlantic	California current	Zn	0.9886
Northwest Atlantic	California current	Co	0.9896
Northwest Atlantic	Mediterranean Sea	N	1
Northwest Atlantic	Mediterranean Sea	P	1
Northwest Atlantic	Mediterranean Sea	Fe	1
Northwest Atlantic	Mediterranean Sea	Cu	0.9999
Northwest Atlantic	Mediterranean Sea	Mn	0.9999
Northwest Atlantic	Mediterranean Sea	Se	1
Northwest Atlantic	Mediterranean Sea	Zn	1
Northwest Atlantic	Mediterranean Sea	Co	1
Northwest Atlantic	West Indian ocean	N	0.9987
Northwest Atlantic	West Indian ocean	P	0.9989
Northwest Atlantic	West Indian ocean	Fe	0.9988
Northwest Atlantic	West Indian ocean	Cu	0.9967
Northwest Atlantic	West Indian ocean	Mn	0.9991
Northwest Atlantic	West Indian ocean	Se	0.9991
Northwest Atlantic	West Indian ocean	Zn	0.9987
Northwest Atlantic	West Indian ocean	Co	0.9995
Northwest Atlantic	Gulf of Mexico	N	1
Northwest Atlantic	Gulf of Mexico	P	1
Northwest Atlantic	Gulf of Mexico	Fe	1
Northwest Atlantic	Gulf of Mexico	Cu	1
Northwest Atlantic	Gulf of Mexico	Mn	1
Northwest Atlantic	Gulf of Mexico	Se	1
Northwest Atlantic	Gulf of Mexico	Zn	1
Northwest Atlantic	Gulf of Mexico	Co	1
Northwest Atlantic	French Antilles	N	1
Northwest Atlantic	French Antilles	P	0.9999
Northwest Atlantic	French Antilles	Fe	1
Northwest Atlantic	French Antilles	Cu	0.999
Northwest Atlantic	French Antilles	Mn	0.9999
Northwest Atlantic	French Antilles	Se	1
Northwest Atlantic	French Antilles	Zn	1
Northwest Atlantic	French Antilles	Co	1
Northwest Atlantic	New Caledonia	N	1
Northwest Atlantic	New Caledonia	P	1
Northwest Atlantic	New Caledonia	Fe	1
Northwest Atlantic	New Caledonia	Cu	1
Northwest Atlantic	New Caledonia	Mn	1
Northwest Atlantic	New Caledonia	Se	1
Northwest Atlantic	New Caledonia	Zn	1
Northwest Atlantic	New Caledonia	Co	1
Northwest Atlantic	Hawaii	N	1
Northwest Atlantic	Hawaii	P	1
Northwest Atlantic	Hawaii	Fe	1
Northwest Atlantic	Hawaii	Cu	0.9996
Northwest Atlantic	Hawaii	Mn	1
Northwest Atlantic	Hawaii	Se	1
Northwest Atlantic	Hawaii	Zn	1
Northwest Atlantic	Hawaii	Co	1
Northwest Atlantic	French Guyana	N	1
Northwest Atlantic	French Guyana	P	1
Northwest Atlantic	French Guyana	Fe	1
Northwest Atlantic	French Guyana	Cu	0.9999
Northwest Atlantic	French Guyana	Mn	1
Northwest Atlantic	French Guyana	Se	1
Northwest Atlantic	French Guyana	Zn	0.9999
Northwest Atlantic	French Guyana	Co	1
Northwest Atlantic	Wallis & Futuna	N	1
Northwest Atlantic	Wallis & Futuna	P	1
Northwest Atlantic	Wallis & Futuna	Fe	1
Northwest Atlantic	Wallis & Futuna	Cu	1
Northwest Atlantic	Wallis & Futuna	Mn	1
Northwest Atlantic	Wallis & Futuna	Se	1
Northwest Atlantic	Wallis & Futuna	Zn	1
Northwest Atlantic	Wallis & Futuna	Co	1
Northwest Atlantic	French Polynesia	N	1
Northwest Atlantic	French Polynesia	P	1
Northwest Atlantic	French Polynesia	Fe	1
Northwest Atlantic	French Polynesia	Cu	1
Northwest Atlantic	French Polynesia	Mn	1
Northwest Atlantic	French Polynesia	Se	1
Northwest Atlantic	French Polynesia	Zn	1
Northwest Atlantic	French Polynesia	Co	1
California current	Mediterranean Sea	N	0.9611
California current	Mediterranean Sea	P	0.9738
California current	Mediterranean Sea	Fe	0.9498
California current	Mediterranean Sea	Cu	0.5411
California current	Mediterranean Sea	Mn	0.9376
California current	Mediterranean Sea	Se	0.9548
California current	Mediterranean Sea	Zn	0.9442
California current	Mediterranean Sea	Co	0.8798
California current	West Indian ocean	N	0.9946
California current	West Indian ocean	P	0.9968
California current	West Indian ocean	Fe	0.9881
California current	West Indian ocean	Cu	0.6992
California current	West Indian ocean	Mn	0.992
California current	West Indian ocean	Se	0.9886
California current	West Indian ocean	Zn	0.9877
California current	West Indian ocean	Co	0.9613
California current	Gulf of Mexico	N	0.9999
California current	Gulf of Mexico	P	1
California current	Gulf of Mexico	Fe	0.9984
California current	Gulf of Mexico	Cu	0.8489
California current	Gulf of Mexico	Mn	0.9999
California current	Gulf of Mexico	Se	0.9997
California current	Gulf of Mexico	Zn	0.9992
California current	Gulf of Mexico	Co	0.9924
California current	French Antilles	N	0.9987
California current	French Antilles	P	0.9995
California current	French Antilles	Fe	0.9974
California current	French Antilles	Cu	0.8616
California current	French Antilles	Mn	0.9987
California current	French Antilles	Se	0.9975
California current	French Antilles	Zn	0.9962
California current	French Antilles	Co	0.9943
California current	New Caledonia	N	1
California current	New Caledonia	P	1
California current	New Caledonia	Fe	0.9991
California current	New Caledonia	Cu	0.8596
California current	New Caledonia	Mn	1
California current	New Caledonia	Se	0.9998
California current	New Caledonia	Zn	0.9996
California current	New Caledonia	Co	0.9944
California current	Hawaii	N	0.9995
California current	Hawaii	P	1
California current	Hawaii	Fe	0.9984
California current	Hawaii	Cu	0.8019
California current	Hawaii	Mn	0.9994
California current	Hawaii	Se	0.9983
California current	Hawaii	Zn	0.998
California current	Hawaii	Co	0.9884
California current	French Guyana	N	0.9999
California current	French Guyana	P	0.9999
California current	French Guyana	Fe	1
California current	French Guyana	Cu	0.9995
California current	French Guyana	Mn	0.9995
California current	French Guyana	Se	1
California current	French Guyana	Zn	0.9999
California current	French Guyana	Co	0.9998
California current	Wallis & Futuna	N	1
California current	Wallis & Futuna	P	1
California current	Wallis & Futuna	Fe	1
California current	Wallis & Futuna	Cu	0.9976
California current	Wallis & Futuna	Mn	1
California current	Wallis & Futuna	Se	1
California current	Wallis & Futuna	Zn	1
California current	Wallis & Futuna	Co	0.9998
California current	French Polynesia	N	1
California current	French Polynesia	P	1
California current	French Polynesia	Fe	1
California current	French Polynesia	Cu	1
California current	French Polynesia	Mn	1
California current	French Polynesia	Se	1
California current	French Polynesia	Zn	1
California current	French Polynesia	Co	1
Mediterranean Sea	West Indian ocean	N	0.9038
Mediterranean Sea	West Indian ocean	P	0.9377
Mediterranean Sea	West Indian ocean	Fe	0.9329
Mediterranean Sea	West Indian ocean	Cu	0.7092
Mediterranean Sea	West Indian ocean	Mn	0.9509
Mediterranean Sea	West Indian ocean	Se	0.9064
Mediterranean Sea	West Indian ocean	Zn	0.9041
Mediterranean Sea	West Indian ocean	Co	0.8906
Mediterranean Sea	Gulf of Mexico	N	0.9948
Mediterranean Sea	Gulf of Mexico	P	0.9983
Mediterranean Sea	Gulf of Mexico	Fe	0.9894
Mediterranean Sea	Gulf of Mexico	Cu	0.8807
Mediterranean Sea	Gulf of Mexico	Mn	0.9973
Mediterranean Sea	Gulf of Mexico	Se	0.993
Mediterranean Sea	Gulf of Mexico	Zn	0.9901
Mediterranean Sea	Gulf of Mexico	Co	0.9837
Mediterranean Sea	French Antilles	N	0.9864
Mediterranean Sea	French Antilles	P	0.9935
Mediterranean Sea	French Antilles	Fe	0.9879
Mediterranean Sea	French Antilles	Cu	0.8786
Mediterranean Sea	French Antilles	Mn	0.9951
Mediterranean Sea	French Antilles	Se	0.9857
Mediterranean Sea	French Antilles	Zn	0.9824
Mediterranean Sea	French Antilles	Co	0.9895
Mediterranean Sea	New Caledonia	N	0.9988
Mediterranean Sea	New Caledonia	P	0.9995
Mediterranean Sea	New Caledonia	Fe	0.9961
Mediterranean Sea	New Caledonia	Cu	0.8861
Mediterranean Sea	New Caledonia	Mn	0.9999
Mediterranean Sea	New Caledonia	Se	0.9969
Mediterranean Sea	New Caledonia	Zn	0.9964
Mediterranean Sea	New Caledonia	Co	0.99
Mediterranean Sea	Hawaii	N	0.994
Mediterranean Sea	Hawaii	P	0.9982
Mediterranean Sea	Hawaii	Fe	0.991
Mediterranean Sea	Hawaii	Cu	0.8292
Mediterranean Sea	Hawaii	Mn	0.998
Mediterranean Sea	Hawaii	Se	0.9901
Mediterranean Sea	Hawaii	Zn	0.987
Mediterranean Sea	Hawaii	Co	0.9777
Mediterranean Sea	French Guyana	N	0.9997
Mediterranean Sea	French Guyana	P	0.999
Mediterranean Sea	French Guyana	Fe	0.9997
Mediterranean Sea	French Guyana	Cu	0.9996
Mediterranean Sea	French Guyana	Mn	0.9964
Mediterranean Sea	French Guyana	Se	0.9995
Mediterranean Sea	French Guyana	Zn	0.9997
Mediterranean Sea	French Guyana	Co	0.9996
Mediterranean Sea	Wallis & Futuna	N	1
Mediterranean Sea	Wallis & Futuna	P	1
Mediterranean Sea	Wallis & Futuna	Fe	0.9998
Mediterranean Sea	Wallis & Futuna	Cu	0.9984
Mediterranean Sea	Wallis & Futuna	Mn	1
Mediterranean Sea	Wallis & Futuna	Se	1
Mediterranean Sea	Wallis & Futuna	Zn	1
Mediterranean Sea	Wallis & Futuna	Co	0.9996
Mediterranean Sea	French Polynesia	N	1
Mediterranean Sea	French Polynesia	P	1
Mediterranean Sea	French Polynesia	Fe	1
Mediterranean Sea	French Polynesia	Cu	1
Mediterranean Sea	French Polynesia	Mn	1
Mediterranean Sea	French Polynesia	Se	1
Mediterranean Sea	French Polynesia	Zn	1
Mediterranean Sea	French Polynesia	Co	1
West Indian ocean	Gulf of Mexico	N	0.9299
West Indian ocean	Gulf of Mexico	P	0.9439
West Indian ocean	Gulf of Mexico	Fe	0.861
West Indian ocean	Gulf of Mexico	Cu	0.7237
West Indian ocean	Gulf of Mexico	Mn	0.9399
West Indian ocean	Gulf of Mexico	Se	0.9028
West Indian ocean	Gulf of Mexico	Zn	0.882
West Indian ocean	Gulf of Mexico	Co	0.8585
West Indian ocean	French Antilles	N	0.937
West Indian ocean	French Antilles	P	0.9492
West Indian ocean	French Antilles	Fe	0.9414
West Indian ocean	French Antilles	Cu	0.8039
West Indian ocean	French Antilles	Mn	0.9587
West Indian ocean	French Antilles	Se	0.9329
West Indian ocean	French Antilles	Zn	0.9209
West Indian ocean	French Antilles	Co	0.9522
West Indian ocean	New Caledonia	N	0.9816
West Indian ocean	New Caledonia	P	0.992
West Indian ocean	New Caledonia	Fe	0.9667
West Indian ocean	New Caledonia	Cu	0.7609
West Indian ocean	New Caledonia	Mn	0.991
West Indian ocean	New Caledonia	Se	0.9716
West Indian ocean	New Caledonia	Zn	0.9605
West Indian ocean	New Caledonia	Co	0.927
West Indian ocean	Hawaii	N	0.9538
West Indian ocean	Hawaii	P	0.9702
West Indian ocean	Hawaii	Fe	0.9166
West Indian ocean	Hawaii	Cu	0.6714
West Indian ocean	Hawaii	Mn	0.9671
West Indian ocean	Hawaii	Se	0.9396
West Indian ocean	Hawaii	Zn	0.9152
West Indian ocean	Hawaii	Co	0.84
West Indian ocean	French Guyana	N	0.9946
West Indian ocean	French Guyana	P	0.9883
West Indian ocean	French Guyana	Fe	0.9906
West Indian ocean	French Guyana	Cu	0.9991
West Indian ocean	French Guyana	Mn	0.9753
West Indian ocean	French Guyana	Se	0.9951
West Indian ocean	French Guyana	Zn	0.9981
West Indian ocean	French Guyana	Co	0.9906
West Indian ocean	Wallis & Futuna	N	0.9994
West Indian ocean	Wallis & Futuna	P	0.9996
West Indian ocean	Wallis & Futuna	Fe	0.9984
West Indian ocean	Wallis & Futuna	Cu	0.9967
West Indian ocean	Wallis & Futuna	Mn	0.9993
West Indian ocean	Wallis & Futuna	Se	0.9996
West Indian ocean	Wallis & Futuna	Zn	0.9989
West Indian ocean	Wallis & Futuna	Co	0.9983
West Indian ocean	French Polynesia	N	1
West Indian ocean	French Polynesia	P	1
West Indian ocean	French Polynesia	Fe	1
West Indian ocean	French Polynesia	Cu	1
West Indian ocean	French Polynesia	Mn	1
West Indian ocean	French Polynesia	Se	1
West Indian ocean	French Polynesia	Zn	1
West Indian ocean	French Polynesia	Co	1
Gulf of Mexico	French Antilles	N	0.6968
Gulf of Mexico	French Antilles	P	0.7244
Gulf of Mexico	French Antilles	Fe	0.7632
Gulf of Mexico	French Antilles	Cu	0.6276
Gulf of Mexico	French Antilles	Mn	0.7432
Gulf of Mexico	French Antilles	Se	0.7149
Gulf of Mexico	French Antilles	Zn	0.7235
Gulf of Mexico	French Antilles	Co	0.7955
Gulf of Mexico	New Caledonia	N	0.7964
Gulf of Mexico	New Caledonia	P	0.8585
Gulf of Mexico	New Caledonia	Fe	0.8479
Gulf of Mexico	New Caledonia	Cu	0.5267
Gulf of Mexico	New Caledonia	Mn	0.8717
Gulf of Mexico	New Caledonia	Se	0.7941
Gulf of Mexico	New Caledonia	Zn	0.7603
Gulf of Mexico	New Caledonia	Co	0.6812
Gulf of Mexico	Hawaii	N	0.6815
Gulf of Mexico	Hawaii	P	0.7313
Gulf of Mexico	Hawaii	Fe	0.6893
Gulf of Mexico	Hawaii	Cu	0.423
Gulf of Mexico	Hawaii	Mn	0.7128
Gulf of Mexico	Hawaii	Se	0.6775
Gulf of Mexico	Hawaii	Zn	0.6455
Gulf of Mexico	Hawaii	Co	0.4778
Gulf of Mexico	French Guyana	N	0.9425
Gulf of Mexico	French Guyana	P	0.8856
Gulf of Mexico	French Guyana	Fe	0.9
Gulf of Mexico	French Guyana	Cu	0.9981
Gulf of Mexico	French Guyana	Mn	0.7971
Gulf of Mexico	French Guyana	Se	0.9498
Gulf of Mexico	French Guyana	Zn	0.981
Gulf of Mexico	French Guyana	Co	0.9132
Gulf of Mexico	Wallis & Futuna	N	0.9856
Gulf of Mexico	Wallis & Futuna	P	0.982
Gulf of Mexico	Wallis & Futuna	Fe	0.9593
Gulf of Mexico	Wallis & Futuna	Cu	0.9777
Gulf of Mexico	Wallis & Futuna	Mn	0.9699
Gulf of Mexico	Wallis & Futuna	Se	0.9837
Gulf of Mexico	Wallis & Futuna	Zn	0.9869
Gulf of Mexico	Wallis & Futuna	Co	0.9475
Gulf of Mexico	French Polynesia	N	1
Gulf of Mexico	French Polynesia	P	1
Gulf of Mexico	French Polynesia	Fe	1
Gulf of Mexico	French Polynesia	Cu	1
Gulf of Mexico	French Polynesia	Mn	1
Gulf of Mexico	French Polynesia	Se	1
Gulf of Mexico	French Polynesia	Zn	1
Gulf of Mexico	French Polynesia	Co	1
French Antilles	New Caledonia	N	0.5782
French Antilles	New Caledonia	P	0.6166
French Antilles	New Caledonia	Fe	0.5634
French Antilles	New Caledonia	Cu	0.4001
French Antilles	New Caledonia	Mn	0.6242
French Antilles	New Caledonia	Se	0.5505
French Antilles	New Caledonia	Zn	0.5123
French Antilles	New Caledonia	Co	0.3412
French Antilles	Hawaii	N	0.45
French Antilles	Hawaii	P	0.4647
French Antilles	Hawaii	Fe	0.3706
French Antilles	Hawaii	Cu	0.3204
French Antilles	Hawaii	Mn	0.4255
French Antilles	Hawaii	Se	0.4297
French Antilles	Hawaii	Zn	0.3922
French Antilles	Hawaii	Co	0.1965
French Antilles	French Guyana	N	0.8103
French Antilles	French Guyana	P	0.7113
French Antilles	French Guyana	Fe	0.6869
French Antilles	French Guyana	Cu	0.9878
French Antilles	French Guyana	Mn	0.5749
French Antilles	French Guyana	Se	0.8296
French Antilles	French Guyana	Zn	0.8931
French Antilles	French Guyana	Co	0.6615
French Antilles	Wallis & Futuna	N	0.9114
French Antilles	Wallis & Futuna	P	0.8781
French Antilles	Wallis & Futuna	Fe	0.7962
French Antilles	Wallis & Futuna	Cu	0.9496
French Antilles	Wallis & Futuna	Mn	0.8066
French Antilles	Wallis & Futuna	Se	0.8919
French Antilles	Wallis & Futuna	Zn	0.9046
French Antilles	Wallis & Futuna	Co	0.7556
French Antilles	French Polynesia	N	1
French Antilles	French Polynesia	P	1
French Antilles	French Polynesia	Fe	1
French Antilles	French Polynesia	Cu	1
French Antilles	French Polynesia	Mn	1
French Antilles	French Polynesia	Se	1
French Antilles	French Polynesia	Zn	1
French Antilles	French Polynesia	Co	0.9998
New Caledonia	Hawaii	N	0.3613
New Caledonia	Hawaii	P	0.3307
New Caledonia	Hawaii	Fe	0.2823
New Caledonia	Hawaii	Cu	0.3992
New Caledonia	Hawaii	Mn	0.277
New Caledonia	Hawaii	Se	0.363
New Caledonia	Hawaii	Zn	0.3724
New Caledonia	Hawaii	Co	0.3034
New Caledonia	French Guyana	N	0.7884
New Caledonia	French Guyana	P	0.6353
New Caledonia	French Guyana	Fe	0.65
New Caledonia	French Guyana	Cu	0.9956
New Caledonia	French Guyana	Mn	0.4768
New Caledonia	French Guyana	Se	0.8174
New Caledonia	French Guyana	Zn	0.9084
New Caledonia	French Guyana	Co	0.7989
New Caledonia	Wallis & Futuna	N	0.9109
New Caledonia	Wallis & Futuna	P	0.8514
New Caledonia	Wallis & Futuna	Fe	0.77
New Caledonia	Wallis & Futuna	Cu	0.9775
New Caledonia	Wallis & Futuna	Mn	0.7426
New Caledonia	Wallis & Futuna	Se	0.8943
New Caledonia	Wallis & Futuna	Zn	0.9259
New Caledonia	Wallis & Futuna	Co	0.8759
New Caledonia	French Polynesia	N	1
New Caledonia	French Polynesia	P	1
New Caledonia	French Polynesia	Fe	1
New Caledonia	French Polynesia	Cu	1
New Caledonia	French Polynesia	Mn	1
New Caledonia	French Polynesia	Se	1
New Caledonia	French Polynesia	Zn	1
New Caledonia	French Polynesia	Co	1
Hawaii	French Guyana	N	0.8679
Hawaii	French Guyana	P	0.758
Hawaii	French Guyana	Fe	0.8001
Hawaii	French Guyana	Cu	0.998
Hawaii	French Guyana	Mn	0.6438
Hawaii	French Guyana	Se	0.886
Hawaii	French Guyana	Zn	0.9516
Hawaii	French Guyana	Co	0.9056
Hawaii	Wallis & Futuna	N	0.958
Hawaii	Wallis & Futuna	P	0.9266
Hawaii	Wallis & Futuna	Fe	0.8896
Hawaii	Wallis & Futuna	Cu	0.9875
Hawaii	Wallis & Futuna	Mn	0.8727
Hawaii	Wallis & Futuna	Se	0.9406
Hawaii	Wallis & Futuna	Zn	0.9631
Hawaii	Wallis & Futuna	Co	0.9473
Hawaii	French Polynesia	N	1
Hawaii	French Polynesia	P	1
Hawaii	French Polynesia	Fe	1
Hawaii	French Polynesia	Cu	1
Hawaii	French Polynesia	Mn	1
Hawaii	French Polynesia	Se	1
Hawaii	French Polynesia	Zn	1
Hawaii	French Polynesia	Co	1
French Guyana	Wallis & Futuna	N	0.6486
French Guyana	Wallis & Futuna	P	0.7065
French Guyana	Wallis & Futuna	Fe	0.6041
French Guyana	Wallis & Futuna	Cu	0.1883
French Guyana	Wallis & Futuna	Mn	0.7414
French Guyana	Wallis & Futuna	Se	0.5887
French Guyana	Wallis & Futuna	Zn	0.5009
French Guyana	Wallis & Futuna	Co	0.5751
French Guyana	French Polynesia	N	1
French Guyana	French Polynesia	P	1
French Guyana	French Polynesia	Fe	0.9999
French Guyana	French Polynesia	Cu	0.9679
French Guyana	French Polynesia	Mn	1
French Guyana	French Polynesia	Se	1
French Guyana	French Polynesia	Zn	0.9998
French Guyana	French Polynesia	Co	0.9985
Wallis & Futuna	French Polynesia	N	1
Wallis & Futuna	French Polynesia	P	0.9999
Wallis & Futuna	French Polynesia	Fe	1
Wallis & Futuna	French Polynesia	Cu	0.9993
Wallis & Futuna	French Polynesia	Mn	0.9999
Wallis & Futuna	French Polynesia	Se	0.9999
Wallis & Futuna	French Polynesia	Zn	1
Wallis & Futuna	French Polynesia	Co	0.9983

## Sheet: Habitats
Area	Nutrient	habitat1	habitat2	p_habitat1_superior_to_habitat2
Northeast Atlantic	N	Oceanic waters	Neritic waters	1
Northeast Atlantic	P	Oceanic waters	Neritic waters	1
Northeast Atlantic	Fe	Oceanic waters	Neritic waters	0.9999
Northeast Atlantic	Cu	Oceanic waters	Neritic waters	1
Northeast Atlantic	Mn	Oceanic waters	Neritic waters	0.9996
Northeast Atlantic	Se	Oceanic waters	Neritic waters	1
Northeast Atlantic	Zn	Oceanic waters	Neritic waters	1
Northeast Atlantic	Co	Oceanic waters	Neritic waters	0.9999
Central North Atlantic	N	Oceanic waters	Neritic waters	0.548
Central North Atlantic	P	Oceanic waters	Neritic waters	0.4597
Central North Atlantic	Fe	Oceanic waters	Neritic waters	0.4927
Central North Atlantic	Cu	Oceanic waters	Neritic waters	0.7848
Central North Atlantic	Mn	Oceanic waters	Neritic waters	0.4036
Central North Atlantic	Se	Oceanic waters	Neritic waters	0.5374
Central North Atlantic	Zn	Oceanic waters	Neritic waters	0.5359
Central North Atlantic	Co	Oceanic waters	Neritic waters	0.5387
Northwest Atlantic	N	Oceanic waters	Neritic waters	0.8995
Northwest Atlantic	P	Oceanic waters	Neritic waters	0.7626
Northwest Atlantic	Fe	Oceanic waters	Neritic waters	0.8097
Northwest Atlantic	Cu	Oceanic waters	Neritic waters	0.999
Northwest Atlantic	Mn	Oceanic waters	Neritic waters	0.7032
Northwest Atlantic	Se	Oceanic waters	Neritic waters	0.8856
Northwest Atlantic	Zn	Oceanic waters	Neritic waters	0.9172
Northwest Atlantic	Co	Oceanic waters	Neritic waters	0.9256
Mediterranean Sea	N	Oceanic waters	Neritic waters	0.7221
Mediterranean Sea	P	Oceanic waters	Neritic waters	0.6642
Mediterranean Sea	Fe	Oceanic waters	Neritic waters	0.8342
Mediterranean Sea	Cu	Oceanic waters	Neritic waters	0.9253
Mediterranean Sea	Mn	Oceanic waters	Neritic waters	0.698
Mediterranean Sea	Se	Oceanic waters	Neritic waters	0.7677
Mediterranean Sea	Zn	Oceanic waters	Neritic waters	0.8108
Mediterranean Sea	Co	Oceanic waters	Neritic waters	0.8583
French Antilles	N	Oceanic waters	Neritic waters	0.0255
French Antilles	P	Oceanic waters	Neritic waters	0.0273
French Antilles	Fe	Oceanic waters	Neritic waters	0.0281
French Antilles	Cu	Oceanic waters	Neritic waters	0.0157
French Antilles	Mn	Oceanic waters	Neritic waters	0.0425
French Antilles	Se	Oceanic waters	Neritic waters	0.0234
French Antilles	Zn	Oceanic waters	Neritic waters	0.0165
French Antilles	Co	Oceanic waters	Neritic waters	0.0327
French Guyana	N	Oceanic waters	Neritic waters	0.0004
French Guyana	P	Oceanic waters	Neritic waters	0.0001
French Guyana	Fe	Oceanic waters	Neritic waters	0.0009
French Guyana	Cu	Oceanic waters	Neritic waters	0.018
French Guyana	Mn	Oceanic waters	Neritic waters	0.0004
French Guyana	Se	Oceanic waters	Neritic waters	0.0009
French Guyana	Zn	Oceanic waters	Neritic waters	0.0008
French Guyana	Co	Oceanic waters	Neritic waters	0.0019
West Indian ocean	N	Oceanic waters	Neritic waters	0.9555
West Indian ocean	P	Oceanic waters	Neritic waters	0.8899
West Indian ocean	Fe	Oceanic waters	Neritic waters	0.9181
West Indian ocean	Cu	Oceanic waters	Neritic waters	0.9999
West Indian ocean	Mn	Oceanic waters	Neritic waters	0.8221
West Indian ocean	Se	Oceanic waters	Neritic waters	0.9645
West Indian ocean	Zn	Oceanic waters	Neritic waters	0.9902
West Indian ocean	Co	Oceanic waters	Neritic waters	0.9769
Gulf of Alaska	N	Oceanic waters	Neritic waters	0
Gulf of Alaska	P	Oceanic waters	Neritic waters	0
Gulf of Alaska	Fe	Oceanic waters	Neritic waters	0
Gulf of Alaska	Cu	Oceanic waters	Neritic waters	0.0001
Gulf of Alaska	Mn	Oceanic waters	Neritic waters	0
Gulf of Alaska	Se	Oceanic waters	Neritic waters	0
Gulf of Alaska	Zn	Oceanic waters	Neritic waters	0.0001
Gulf of Alaska	Co	Oceanic waters	Neritic waters	0

## Sheet: Taxa_areas
Area	Nutrient	Taxa1	Taxa2	p_taxa1_superior_to_taxa2
Northeast Atlantic	N	Baleen whales	Deep divers	0.9871
Northeast Atlantic	N	Baleen whales	Small delphinids	0.9105
Northeast Atlantic	N	Deep divers	Small delphinids	0.0692
Northeast Atlantic	P	Baleen whales	Deep divers	0.997
Northeast Atlantic	P	Baleen whales	Small delphinids	0.8361
Northeast Atlantic	P	Deep divers	Small delphinids	0.0109
Northeast Atlantic	Fe	Baleen whales	Deep divers	0.9575
Northeast Atlantic	Fe	Baleen whales	Small delphinids	0.8036
Northeast Atlantic	Fe	Deep divers	Small delphinids	0.08
Northeast Atlantic	Cu	Baleen whales	Deep divers	0.5583
Northeast Atlantic	Cu	Baleen whales	Small delphinids	0.9445
Northeast Atlantic	Cu	Deep divers	Small delphinids	0.9923
Northeast Atlantic	Mn	Baleen whales	Deep divers	0.9806
Northeast Atlantic	Mn	Baleen whales	Small delphinids	0.5972
Northeast Atlantic	Mn	Deep divers	Small delphinids	0.0168
Northeast Atlantic	Se	Baleen whales	Deep divers	0.9655
Northeast Atlantic	Se	Baleen whales	Small delphinids	0.8761
Northeast Atlantic	Se	Deep divers	Small delphinids	0.1371
Northeast Atlantic	Zn	Baleen whales	Deep divers	0.9452
Northeast Atlantic	Zn	Baleen whales	Small delphinids	0.855
Northeast Atlantic	Zn	Deep divers	Small delphinids	0.1854
Northeast Atlantic	Co	Baleen whales	Deep divers	0.8691
Northeast Atlantic	Co	Baleen whales	Small delphinids	0.8146
Northeast Atlantic	Co	Deep divers	Small delphinids	0.2904
Central North Atlantic	N	Baleen whales	Deep divers	0.896
Central North Atlantic	N	Baleen whales	Small delphinids	1
Central North Atlantic	N	Deep divers	Small delphinids	1
Central North Atlantic	P	Baleen whales	Deep divers	0.9571
Central North Atlantic	P	Baleen whales	Small delphinids	1
Central North Atlantic	P	Deep divers	Small delphinids	0.9992
Central North Atlantic	Fe	Baleen whales	Deep divers	0.8656
Central North Atlantic	Fe	Baleen whales	Small delphinids	1
Central North Atlantic	Fe	Deep divers	Small delphinids	0.9966
Central North Atlantic	Cu	Baleen whales	Deep divers	0.2003
Central North Atlantic	Cu	Baleen whales	Small delphinids	1
Central North Atlantic	Cu	Deep divers	Small delphinids	1
Central North Atlantic	Mn	Baleen whales	Deep divers	0.9081
Central North Atlantic	Mn	Baleen whales	Small delphinids	0.9997
Central North Atlantic	Mn	Deep divers	Small delphinids	0.9917
Central North Atlantic	Se	Baleen whales	Deep divers	0.8483
Central North Atlantic	Se	Baleen whales	Small delphinids	1
Central North Atlantic	Se	Deep divers	Small delphinids	1
Central North Atlantic	Zn	Baleen whales	Deep divers	0.7636
Central North Atlantic	Zn	Baleen whales	Small delphinids	1
Central North Atlantic	Zn	Deep divers	Small delphinids	1
Central North Atlantic	Co	Baleen whales	Deep divers	0.5694
Central North Atlantic	Co	Baleen whales	Small delphinids	1
Central North Atlantic	Co	Deep divers	Small delphinids	1
Northwest Atlantic	N	Baleen whales	Deep divers	0.6269
Northwest Atlantic	N	Baleen whales	Small delphinids	0.2952
Northwest Atlantic	N	Deep divers	Small delphinids	0.1404
Northwest Atlantic	P	Baleen whales	Deep divers	0.7619
Northwest Atlantic	P	Baleen whales	Small delphinids	0.203
Northwest Atlantic	P	Deep divers	Small delphinids	0.0292
Northwest Atlantic	Fe	Baleen whales	Deep divers	0.703
Northwest Atlantic	Fe	Baleen whales	Small delphinids	0.2869
Northwest Atlantic	Fe	Deep divers	Small delphinids	0.1247
Northwest Atlantic	Cu	Baleen whales	Deep divers	0.0632
Northwest Atlantic	Cu	Baleen whales	Small delphinids	0.5668
Northwest Atlantic	Cu	Deep divers	Small delphinids	0.9957
Northwest Atlantic	Mn	Baleen whales	Deep divers	0.6982
Northwest Atlantic	Mn	Baleen whales	Small delphinids	0.1407
Northwest Atlantic	Mn	Deep divers	Small delphinids	0.041
Northwest Atlantic	Se	Baleen whales	Deep divers	0.6294
Northwest Atlantic	Se	Baleen whales	Small delphinids	0.3696
Northwest Atlantic	Se	Deep divers	Small delphinids	0.2187
Northwest Atlantic	Zn	Baleen whales	Deep divers	0.4837
Northwest Atlantic	Zn	Baleen whales	Small delphinids	0.3276
Northwest Atlantic	Zn	Deep divers	Small delphinids	0.3098
Northwest Atlantic	Co	Baleen whales	Deep divers	0.3141
Northwest Atlantic	Co	Baleen whales	Small delphinids	0.2915
Northwest Atlantic	Co	Deep divers	Small delphinids	0.5309
Mediterranean Sea	N	Baleen whales	Deep divers	0.8794
Mediterranean Sea	N	Baleen whales	Small delphinids	0.0252
Mediterranean Sea	N	Deep divers	Small delphinids	0
Mediterranean Sea	P	Baleen whales	Deep divers	0.9139
Mediterranean Sea	P	Baleen whales	Small delphinids	0.0113
Mediterranean Sea	P	Deep divers	Small delphinids	0
Mediterranean Sea	Fe	Baleen whales	Deep divers	0.8326
Mediterranean Sea	Fe	Baleen whales	Small delphinids	0.0399
Mediterranean Sea	Fe	Deep divers	Small delphinids	0
Mediterranean Sea	Cu	Baleen whales	Deep divers	0.3282
Mediterranean Sea	Cu	Baleen whales	Small delphinids	0.0932
Mediterranean Sea	Cu	Deep divers	Small delphinids	0.0617
Mediterranean Sea	Mn	Baleen whales	Deep divers	0.8092
Mediterranean Sea	Mn	Baleen whales	Small delphinids	0.0114
Mediterranean Sea	Mn	Deep divers	Small delphinids	0
Mediterranean Sea	Se	Baleen whales	Deep divers	0.8159
Mediterranean Sea	Se	Baleen whales	Small delphinids	0.0677
Mediterranean Sea	Se	Deep divers	Small delphinids	0.0002
Mediterranean Sea	Zn	Baleen whales	Deep divers	0.7113
Mediterranean Sea	Zn	Baleen whales	Small delphinids	0.0372
Mediterranean Sea	Zn	Deep divers	Small delphinids	0
Mediterranean Sea	Co	Baleen whales	Deep divers	0.4643
Mediterranean Sea	Co	Baleen whales	Small delphinids	0.0509
Mediterranean Sea	Co	Deep divers	Small delphinids	0.0226
Gulf of Mexico	N	Baleen whales	Deep divers	0
Gulf of Mexico	N	Baleen whales	Small delphinids	0
Gulf of Mexico	N	Deep divers	Small delphinids	0.656
Gulf of Mexico	P	Baleen whales	Deep divers	0
Gulf of Mexico	P	Baleen whales	Small delphinids	0
Gulf of Mexico	P	Deep divers	Small delphinids	0.4119
Gulf of Mexico	Fe	Baleen whales	Deep divers	0.0005
Gulf of Mexico	Fe	Baleen whales	Small delphinids	0.0001
Gulf of Mexico	Fe	Deep divers	Small delphinids	0.3747
Gulf of Mexico	Cu	Baleen whales	Deep divers	0
Gulf of Mexico	Cu	Baleen whales	Small delphinids	0
Gulf of Mexico	Cu	Deep divers	Small delphinids	0.9965
Gulf of Mexico	Mn	Baleen whales	Deep divers	0.0022
Gulf of Mexico	Mn	Baleen whales	Small delphinids	0
Gulf of Mexico	Mn	Deep divers	Small delphinids	0.3064
Gulf of Mexico	Se	Baleen whales	Deep divers	0
Gulf of Mexico	Se	Baleen whales	Small delphinids	0.0001
Gulf of Mexico	Se	Deep divers	Small delphinids	0.6433
Gulf of Mexico	Zn	Baleen whales	Deep divers	0
Gulf of Mexico	Zn	Baleen whales	Small delphinids	0.0001
Gulf of Mexico	Zn	Deep divers	Small delphinids	0.756
Gulf of Mexico	Co	Baleen whales	Deep divers	0.0002
Gulf of Mexico	Co	Baleen whales	Small delphinids	0.0001
Gulf of Mexico	Co	Deep divers	Small delphinids	0.8035
French Antilles	N	Deep divers	Small delphinids	0.9584
French Antilles	P	Deep divers	Small delphinids	0.9045
French Antilles	Fe	Deep divers	Small delphinids	0.8597
French Antilles	Cu	Deep divers	Small delphinids	0.9993
French Antilles	Mn	Deep divers	Small delphinids	0.8056
French Antilles	Se	Deep divers	Small delphinids	0.952
French Antilles	Zn	Deep divers	Small delphinids	0.9764
French Antilles	Co	Deep divers	Small delphinids	0.9364
French Guyana	N	Deep divers	Small delphinids	0.0102
French Guyana	P	Deep divers	Small delphinids	0.0036
French Guyana	Fe	Deep divers	Small delphinids	0.0166
French Guyana	Cu	Deep divers	Small delphinids	0.6556
French Guyana	Mn	Deep divers	Small delphinids	0.0038
French Guyana	Se	Deep divers	Small delphinids	0.0165
French Guyana	Zn	Deep divers	Small delphinids	0.0342
French Guyana	Co	Deep divers	Small delphinids	0.1051
West Indian ocean	N	Deep divers	Small delphinids	0.5769
West Indian ocean	P	Deep divers	Small delphinids	0.3407
West Indian ocean	Fe	Deep divers	Small delphinids	0.4661
West Indian ocean	Cu	Deep divers	Small delphinids	0.9999
West Indian ocean	Mn	Deep divers	Small delphinids	0.2837
West Indian ocean	Se	Deep divers	Small delphinids	0.6231
West Indian ocean	Zn	Deep divers	Small delphinids	0.8172
West Indian ocean	Co	Deep divers	Small delphinids	0.829
New Caledonia	N	Deep divers	Small delphinids	0.9997
New Caledonia	P	Deep divers	Small delphinids	0.9981
New Caledonia	Fe	Deep divers	Small delphinids	0.9876
New Caledonia	Cu	Deep divers	Small delphinids	1
New Caledonia	Mn	Deep divers	Small delphinids	0.9768
New Caledonia	Se	Deep divers	Small delphinids	0.999
New Caledonia	Zn	Deep divers	Small delphinids	0.9998
New Caledonia	Co	Deep divers	Small delphinids	0.9995
Wallis & Futuna	N	Deep divers	Small delphinids	0.3041
Wallis & Futuna	P	Deep divers	Small delphinids	0.1873
Wallis & Futuna	Fe	Deep divers	Small delphinids	0.2501
Wallis & Futuna	Cu	Deep divers	Small delphinids	0.9463
Wallis & Futuna	Mn	Deep divers	Small delphinids	0.178
Wallis & Futuna	Se	Deep divers	Small delphinids	0.3318
Wallis & Futuna	Zn	Deep divers	Small delphinids	0.4368
Wallis & Futuna	Co	Deep divers	Small delphinids	0.6156
French Polynesia	N	Deep divers	Small delphinids	0.9383
French Polynesia	P	Deep divers	Small delphinids	0.8188
French Polynesia	Fe	Deep divers	Small delphinids	0.7361
French Polynesia	Cu	Deep divers	Small delphinids	1
French Polynesia	Mn	Deep divers	Small delphinids	0.6362
French Polynesia	Se	Deep divers	Small delphinids	0.9165
French Polynesia	Zn	Deep divers	Small delphinids	0.9781
French Polynesia	Co	Deep divers	Small delphinids	0.9668
Hawaii	N	Baleen whales	Deep divers	0
Hawaii	N	Baleen whales	Small delphinids	0.0014
Hawaii	N	Deep divers	Small delphinids	0.9903
Hawaii	P	Baleen whales	Deep divers	0.0001
Hawaii	P	Baleen whales	Small delphinids	0.0018
Hawaii	P	Deep divers	Small delphinids	0.9664
Hawaii	Fe	Baleen whales	Deep divers	0.001
Hawaii	Fe	Baleen whales	Small delphinids	0.0014
Hawaii	Fe	Deep divers	Small delphinids	0.8384
Hawaii	Cu	Baleen whales	Deep divers	0
Hawaii	Cu	Baleen whales	Small delphinids	0
Hawaii	Cu	Deep divers	Small delphinids	0.9974
Hawaii	Mn	Baleen whales	Deep divers	0.0016
Hawaii	Mn	Baleen whales	Small delphinids	0.0023
Hawaii	Mn	Deep divers	Small delphinids	0.8273
Hawaii	Se	Baleen whales	Deep divers	0.0003
Hawaii	Se	Baleen whales	Small delphinids	0.0009
Hawaii	Se	Deep divers	Small delphinids	0.9765
Hawaii	Zn	Baleen whales	Deep divers	0
Hawaii	Zn	Baleen whales	Small delphinids	0.0012
Hawaii	Zn	Deep divers	Small delphinids	0.9868
Hawaii	Co	Baleen whales	Deep divers	0.0001
Hawaii	Co	Baleen whales	Small delphinids	0.0002
Hawaii	Co	Deep divers	Small delphinids	0.8176
Gulf of Alaska	N	Baleen whales	Deep divers	1
Gulf of Alaska	N	Baleen whales	Small delphinids	1
Gulf of Alaska	N	Deep divers	Small delphinids	0.0152
Gulf of Alaska	P	Baleen whales	Deep divers	1
Gulf of Alaska	P	Baleen whales	Small delphinids	1
Gulf of Alaska	P	Deep divers	Small delphinids	0.0044
Gulf of Alaska	Fe	Baleen whales	Deep divers	1
Gulf of Alaska	Fe	Baleen whales	Small delphinids	0.9999
Gulf of Alaska	Fe	Deep divers	Small delphinids	0.0232
Gulf of Alaska	Cu	Baleen whales	Deep divers	1
Gulf of Alaska	Cu	Baleen whales	Small delphinids	1
Gulf of Alaska	Cu	Deep divers	Small delphinids	0.5587
Gulf of Alaska	Mn	Baleen whales	Deep divers	1
Gulf of Alaska	Mn	Baleen whales	Small delphinids	0.9997
Gulf of Alaska	Mn	Deep divers	Small delphinids	0.0083
Gulf of Alaska	Se	Baleen whales	Deep divers	1
Gulf of Alaska	Se	Baleen whales	Small delphinids	1
Gulf of Alaska	Se	Deep divers	Small delphinids	0.0236
Gulf of Alaska	Zn	Baleen whales	Deep divers	1
Gulf of Alaska	Zn	Baleen whales	Small delphinids	1
Gulf of Alaska	Zn	Deep divers	Small delphinids	0.0397
Gulf of Alaska	Co	Baleen whales	Deep divers	1
Gulf of Alaska	Co	Baleen whales	Small delphinids	1
Gulf of Alaska	Co	Deep divers	Small delphinids	0.0762
California current	N	Baleen whales	Deep divers	0.9999
California current	N	Baleen whales	Small delphinids	0.3139
California current	N	Deep divers	Small delphinids	0
California current	P	Baleen whales	Deep divers	0.9998
California current	P	Baleen whales	Small delphinids	0.1779
California current	P	Deep divers	Small delphinids	0
California current	Fe	Baleen whales	Deep divers	0.9889
California current	Fe	Baleen whales	Small delphinids	0.233
California current	Fe	Deep divers	Small delphinids	0
California current	Cu	Baleen whales	Deep divers	0.8799
California current	Cu	Baleen whales	Small delphinids	0.753
California current	Cu	Deep divers	Small delphinids	0.2066
California current	Mn	Baleen whales	Deep divers	0.9932
California current	Mn	Baleen whales	Small delphinids	0.1367
California current	Mn	Deep divers	Small delphinids	0.0001
California current	Se	Baleen whales	Deep divers	0.997
California current	Se	Baleen whales	Small delphinids	0.3835
California current	Se	Deep divers	Small delphinids	0.0004
California current	Zn	Baleen whales	Deep divers	0.9938
California current	Zn	Baleen whales	Small delphinids	0.3044
California current	Zn	Deep divers	Small delphinids	0.0002
California current	Co	Baleen whales	Deep divers	0.9655
California current	Co	Baleen whales	Small delphinids	0.3074
California current	Co	Deep divers	Small delphinids	0.0044

## Sheet: Taxa_habitats
Area	Habitat	Nutrient	Taxa1	Taxa2	p_taxa1_superior_to_taxa2
Northeast Atlantic	oceanic	N	Baleen whales	Deep divers	0.9548
Northeast Atlantic	oceanic	N	Baleen whales	Small delphinids	0.9798
Northeast Atlantic	oceanic	N	Deep divers	Small delphinids	0.6536
Northeast Atlantic	shelf	N	Baleen whales	Deep divers	0.9996
Northeast Atlantic	shelf	N	Baleen whales	Small delphinids	0.0559
Northeast Atlantic	shelf	N	Deep divers	Small delphinids	0
Northeast Atlantic	oceanic	P	Baleen whales	Deep divers	0.9723
Northeast Atlantic	oceanic	P	Baleen whales	Small delphinids	0.9528
Northeast Atlantic	oceanic	P	Deep divers	Small delphinids	0.369
Northeast Atlantic	shelf	P	Baleen whales	Deep divers	0.9999
Northeast Atlantic	shelf	P	Baleen whales	Small delphinids	0.064
Northeast Atlantic	shelf	P	Deep divers	Small delphinids	0
Northeast Atlantic	oceanic	Fe	Baleen whales	Deep divers	0.9125
Northeast Atlantic	oceanic	Fe	Baleen whales	Small delphinids	0.8995
Northeast Atlantic	oceanic	Fe	Deep divers	Small delphinids	0.3142
Northeast Atlantic	shelf	Fe	Baleen whales	Deep divers	0.9965
Northeast Atlantic	shelf	Fe	Baleen whales	Small delphinids	0.118
Northeast Atlantic	shelf	Fe	Deep divers	Small delphinids	0
Northeast Atlantic	oceanic	Cu	Baleen whales	Deep divers	0.5866
Northeast Atlantic	oceanic	Cu	Baleen whales	Small delphinids	0.9658
Northeast Atlantic	oceanic	Cu	Deep divers	Small delphinids	0.9956
Northeast Atlantic	shelf	Cu	Baleen whales	Deep divers	0.1298
Northeast Atlantic	shelf	Cu	Baleen whales	Small delphinids	0.0554
Northeast Atlantic	shelf	Cu	Deep divers	Small delphinids	0.5312
Northeast Atlantic	oceanic	Mn	Baleen whales	Deep divers	0.9375
Northeast Atlantic	oceanic	Mn	Baleen whales	Small delphinids	0.7898
Northeast Atlantic	oceanic	Mn	Deep divers	Small delphinids	0.2149
Northeast Atlantic	shelf	Mn	Baleen whales	Deep divers	0.9939
Northeast Atlantic	shelf	Mn	Baleen whales	Small delphinids	0.0868
Northeast Atlantic	shelf	Mn	Deep divers	Small delphinids	0
Northeast Atlantic	oceanic	Se	Baleen whales	Deep divers	0.9176
Northeast Atlantic	oceanic	Se	Baleen whales	Small delphinids	0.9453
Northeast Atlantic	oceanic	Se	Deep divers	Small delphinids	0.6247
Northeast Atlantic	shelf	Se	Baleen whales	Deep divers	0.9949
Northeast Atlantic	shelf	Se	Baleen whales	Small delphinids	0.1012
Northeast Atlantic	shelf	Se	Deep divers	Small delphinids	0
Northeast Atlantic	oceanic	Zn	Baleen whales	Deep divers	0.865
Northeast Atlantic	oceanic	Zn	Baleen whales	Small delphinids	0.9239
Northeast Atlantic	oceanic	Zn	Deep divers	Small delphinids	0.6934
Northeast Atlantic	shelf	Zn	Baleen whales	Deep divers	0.9934
Northeast Atlantic	shelf	Zn	Baleen whales	Small delphinids	0.126
Northeast Atlantic	shelf	Zn	Deep divers	Small delphinids	0
Northeast Atlantic	oceanic	Co	Baleen whales	Deep divers	0.8238
Northeast Atlantic	oceanic	Co	Baleen whales	Small delphinids	0.917
Northeast Atlantic	oceanic	Co	Deep divers	Small delphinids	0.6678
Northeast Atlantic	shelf	Co	Baleen whales	Deep divers	0.8804
Northeast Atlantic	shelf	Co	Baleen whales	Small delphinids	0.0669
Northeast Atlantic	shelf	Co	Deep divers	Small delphinids	0.0016
Central North Atlantic	oceanic	N	Baleen whales	Deep divers	0.8054
Central North Atlantic	oceanic	N	Baleen whales	Small delphinids	1
Central North Atlantic	oceanic	N	Deep divers	Small delphinids	0.9999
Central North Atlantic	shelf	N	Baleen whales	Deep divers	0.9502
Central North Atlantic	shelf	N	Baleen whales	Small delphinids	1
Central North Atlantic	shelf	N	Deep divers	Small delphinids	0.9854
Central North Atlantic	oceanic	P	Baleen whales	Deep divers	0.8862
Central North Atlantic	oceanic	P	Baleen whales	Small delphinids	0.9999
Central North Atlantic	oceanic	P	Deep divers	Small delphinids	0.9981
Central North Atlantic	shelf	P	Baleen whales	Deep divers	0.9824
Central North Atlantic	shelf	P	Baleen whales	Small delphinids	0.9997
Central North Atlantic	shelf	P	Deep divers	Small delphinids	0.974
Central North Atlantic	oceanic	Fe	Baleen whales	Deep divers	0.813
Central North Atlantic	oceanic	Fe	Baleen whales	Small delphinids	0.9999
Central North Atlantic	oceanic	Fe	Deep divers	Small delphinids	0.9935
Central North Atlantic	shelf	Fe	Baleen whales	Deep divers	0.9303
Central North Atlantic	shelf	Fe	Baleen whales	Small delphinids	0.9999
Central North Atlantic	shelf	Fe	Deep divers	Small delphinids	0.9853
Central North Atlantic	oceanic	Cu	Baleen whales	Deep divers	0.2327
Central North Atlantic	oceanic	Cu	Baleen whales	Small delphinids	1
Central North Atlantic	oceanic	Cu	Deep divers	Small delphinids	1
Central North Atlantic	shelf	Cu	Baleen whales	Deep divers	0.2051
Central North Atlantic	shelf	Cu	Baleen whales	Small delphinids	0.9999
Central North Atlantic	shelf	Cu	Deep divers	Small delphinids	1
Central North Atlantic	oceanic	Mn	Baleen whales	Deep divers	0.8387
Central North Atlantic	oceanic	Mn	Baleen whales	Small delphinids	0.9984
Central North Atlantic	oceanic	Mn	Deep divers	Small delphinids	0.9863
Central North Atlantic	shelf	Mn	Baleen whales	Deep divers	0.9428
Central North Atlantic	shelf	Mn	Baleen whales	Small delphinids	0.9976
Central North Atlantic	shelf	Mn	Deep divers	Small delphinids	0.9527
Central North Atlantic	oceanic	Se	Baleen whales	Deep divers	0.7766
Central North Atlantic	oceanic	Se	Baleen whales	Small delphinids	1
Central North Atlantic	oceanic	Se	Deep divers	Small delphinids	0.9998
Central North Atlantic	shelf	Se	Baleen whales	Deep divers	0.9174
Central North Atlantic	shelf	Se	Baleen whales	Small delphinids	1
Central North Atlantic	shelf	Se	Deep divers	Small delphinids	0.9909
Central North Atlantic	oceanic	Zn	Baleen whales	Deep divers	0.6704
Central North Atlantic	oceanic	Zn	Baleen whales	Small delphinids	1
Central North Atlantic	oceanic	Zn	Deep divers	Small delphinids	1
Central North Atlantic	shelf	Zn	Baleen whales	Deep divers	0.8842
Central North Atlantic	shelf	Zn	Baleen whales	Small delphinids	0.9999
Central North Atlantic	shelf	Zn	Deep divers	Small delphinids	0.9987
Central North Atlantic	oceanic	Co	Baleen whales	Deep divers	0.535
Central North Atlantic	oceanic	Co	Baleen whales	Small delphinids	0.9998
Central North Atlantic	oceanic	Co	Deep divers	Small delphinids	0.9999
Central North Atlantic	shelf	Co	Baleen whales	Deep divers	0.666
Central North Atlantic	shelf	Co	Baleen whales	Small delphinids	0.9996
Central North Atlantic	shelf	Co	Deep divers	Small delphinids	0.9963
Northwest Atlantic	oceanic	N	Baleen whales	Deep divers	0.1865
Northwest Atlantic	oceanic	N	Baleen whales	Small delphinids	0.2142
Northwest Atlantic	oceanic	N	Deep divers	Small delphinids	0.5614
Northwest Atlantic	shelf	N	Baleen whales	Deep divers	0.9905
Northwest Atlantic	shelf	N	Baleen whales	Small delphinids	0.4802
Northwest Atlantic	shelf	N	Deep divers	Small delphinids	0.007
Northwest Atlantic	oceanic	P	Baleen whales	Deep divers	0.2444
Northwest Atlantic	oceanic	P	Baleen whales	Small delphinids	0.1457
Northwest Atlantic	oceanic	P	Deep divers	Small delphinids	0.3023
Northwest Atlantic	shelf	P	Baleen whales	Deep divers	0.9952
Northwest Atlantic	shelf	P	Baleen whales	Small delphinids	0.3683
Northwest Atlantic	shelf	P	Deep divers	Small delphinids	0.0025
Northwest Atlantic	oceanic	Fe	Baleen whales	Deep divers	0.3307
Northwest Atlantic	oceanic	Fe	Baleen whales	Small delphinids	0.2014
Northwest Atlantic	oceanic	Fe	Deep divers	Small delphinids	0.3452
Northwest Atlantic	shelf	Fe	Baleen whales	Deep divers	0.9877
Northwest Atlantic	shelf	Fe	Baleen whales	Small delphinids	0.4891
Northwest Atlantic	shelf	Fe	Deep divers	Small delphinids	0.0099
Northwest Atlantic	oceanic	Cu	Baleen whales	Deep divers	0.0265
Northwest Atlantic	oceanic	Cu	Baleen whales	Small delphinids	0.3977
Northwest Atlantic	oceanic	Cu	Deep divers	Small delphinids	0.9978
Northwest Atlantic	shelf	Cu	Baleen whales	Deep divers	0.8628
Northwest Atlantic	shelf	Cu	Baleen whales	Small delphinids	0.9107
Northwest Atlantic	shelf	Cu	Deep divers	Small delphinids	0.3638
Northwest Atlantic	oceanic	Mn	Baleen whales	Deep divers	0.2239
Northwest Atlantic	oceanic	Mn	Baleen whales	Small delphinids	0.1053
Northwest Atlantic	oceanic	Mn	Deep divers	Small delphinids	0.2536
Northwest Atlantic	shelf	Mn	Baleen whales	Deep divers	0.9938
Northwest Atlantic	shelf	Mn	Baleen whales	Small delphinids	0.3111
Northwest Atlantic	shelf	Mn	Deep divers	Small delphinids	0.0022
Northwest Atlantic	oceanic	Se	Baleen whales	Deep divers	0.2344
Northwest Atlantic	oceanic	Se	Baleen whales	Small delphinids	0.2751
Northwest Atlantic	oceanic	Se	Deep divers	Small delphinids	0.5821
Northwest Atlantic	shelf	Se	Baleen whales	Deep divers	0.9882
Northwest Atlantic	shelf	Se	Baleen whales	Small delphinids	0.532
Northwest Atlantic	shelf	Se	Deep divers	Small delphinids	0.0095
Northwest Atlantic	oceanic	Zn	Baleen whales	Deep divers	0.1266
Northwest Atlantic	oceanic	Zn	Baleen whales	Small delphinids	0.2186
Northwest Atlantic	oceanic	Zn	Deep divers	Small delphinids	0.7004
Northwest Atlantic	shelf	Zn	Baleen whales	Deep divers	0.9858
Northwest Atlantic	shelf	Zn	Baleen whales	Small delphinids	0.5307
Northwest Atlantic	shelf	Zn	Deep divers	Small delphinids	0.0128
Northwest Atlantic	oceanic	Co	Baleen whales	Deep divers	0.0914
Northwest Atlantic	oceanic	Co	Baleen whales	Small delphinids	0.2494
Northwest Atlantic	oceanic	Co	Deep divers	Small delphinids	0.8389
Northwest Atlantic	shelf	Co	Baleen whales	Deep divers	0.9763
Northwest Atlantic	shelf	Co	Baleen whales	Small delphinids	0.4178
Northwest Atlantic	shelf	Co	Deep divers	Small delphinids	0.0145
Mediterranean Sea	oceanic	N	Baleen whales	Deep divers	0.9253
Mediterranean Sea	oceanic	N	Baleen whales	Small delphinids	0.1266
Mediterranean Sea	oceanic	N	Deep divers	Small delphinids	0.0001
Mediterranean Sea	shelf	N	Baleen whales	Deep divers	0.1456
Mediterranean Sea	shelf	N	Baleen whales	Small delphinids	0.0003
Mediterranean Sea	shelf	N	Deep divers	Small delphinids	0.0019
Mediterranean Sea	oceanic	P	Baleen whales	Deep divers	0.9487
Mediterranean Sea	oceanic	P	Baleen whales	Small delphinids	0.076
Mediterranean Sea	oceanic	P	Deep divers	Small delphinids	0
Mediterranean Sea	shelf	P	Baleen whales	Deep divers	0.1804
Mediterranean Sea	shelf	P	Baleen whales	Small delphinids	0
Mediterranean Sea	shelf	P	Deep divers	Small delphinids	0.0003
Mediterranean Sea	oceanic	Fe	Baleen whales	Deep divers	0.8756
Mediterranean Sea	oceanic	Fe	Baleen whales	Small delphinids	0.1105
Mediterranean Sea	oceanic	Fe	Deep divers	Small delphinids	0.0002
Mediterranean Sea	shelf	Fe	Baleen whales	Deep divers	0.2367
Mediterranean Sea	shelf	Fe	Baleen whales	Small delphinids	0.0002
Mediterranean Sea	shelf	Fe	Deep divers	Small delphinids	0.0024
Mediterranean Sea	oceanic	Cu	Baleen whales	Deep divers	0.4239
Mediterranean Sea	oceanic	Cu	Baleen whales	Small delphinids	0.183
Mediterranean Sea	oceanic	Cu	Deep divers	Small delphinids	0.1262
Mediterranean Sea	shelf	Cu	Baleen whales	Deep divers	0.0348
Mediterranean Sea	shelf	Cu	Baleen whales	Small delphinids	0.0025
Mediterranean Sea	shelf	Cu	Deep divers	Small delphinids	0.0948
Mediterranean Sea	oceanic	Mn	Baleen whales	Deep divers	0.8598
Mediterranean Sea	oceanic	Mn	Baleen whales	Small delphinids	0.0527
Mediterranean Sea	oceanic	Mn	Deep divers	Small delphinids	0.0001
Mediterranean Sea	shelf	Mn	Baleen whales	Deep divers	0.1682
Mediterranean Sea	shelf	Mn	Baleen whales	Small delphinids	0.0002
Mediterranean Sea	shelf	Mn	Deep divers	Small delphinids	0.0005
Mediterranean Sea	oceanic	Se	Baleen whales	Deep divers	0.8677
Mediterranean Sea	oceanic	Se	Baleen whales	Small delphinids	0.1922
Mediterranean Sea	oceanic	Se	Deep divers	Small delphinids	0.0021
Mediterranean Sea	shelf	Se	Baleen whales	Deep divers	0.1605
Mediterranean Sea	shelf	Se	Baleen whales	Small delphinids	0.0004
Mediterranean Sea	shelf	Se	Deep divers	Small delphinids	0.002
Mediterranean Sea	oceanic	Zn	Baleen whales	Deep divers	0.7834
Mediterranean Sea	oceanic	Zn	Baleen whales	Small delphinids	0.1203
Mediterranean Sea	oceanic	Zn	Deep divers	Small delphinids	0.0032
Mediterranean Sea	shelf	Zn	Baleen whales	Deep divers	0.1107
Mediterranean Sea	shelf	Zn	Baleen whales	Small delphinids	0.0003
Mediterranean Sea	shelf	Zn	Deep divers	Small delphinids	0.0034
Mediterranean Sea	oceanic	Co	Baleen whales	Deep divers	0.5372
Mediterranean Sea	oceanic	Co	Baleen whales	Small delphinids	0.1412
Mediterranean Sea	oceanic	Co	Deep divers	Small delphinids	0.0763
Mediterranean Sea	shelf	Co	Baleen whales	Deep divers	0.0725
Mediterranean Sea	shelf	Co	Baleen whales	Small delphinids	0.0006
Mediterranean Sea	shelf	Co	Deep divers	Small delphinids	0.0089
French Antilles	oceanic	N	Deep divers	Small delphinids	0.8325
French Antilles	shelf	N	Deep divers	Small delphinids	0.947
French Antilles	oceanic	P	Deep divers	Small delphinids	0.7606
French Antilles	shelf	P	Deep divers	Small delphinids	0.8949
French Antilles	oceanic	Fe	Deep divers	Small delphinids	0.7813
French Antilles	shelf	Fe	Deep divers	Small delphinids	0.8499
French Antilles	oceanic	Cu	Deep divers	Small delphinids	0.9993
French Antilles	shelf	Cu	Deep divers	Small delphinids	0.9978
French Antilles	oceanic	Mn	Deep divers	Small delphinids	0.6763
French Antilles	shelf	Mn	Deep divers	Small delphinids	0.8075
French Antilles	oceanic	Se	Deep divers	Small delphinids	0.8414
French Antilles	shelf	Se	Deep divers	Small delphinids	0.9395
French Antilles	oceanic	Zn	Deep divers	Small delphinids	0.916
French Antilles	shelf	Zn	Deep divers	Small delphinids	0.9628
French Antilles	oceanic	Co	Deep divers	Small delphinids	0.8513
French Antilles	shelf	Co	Deep divers	Small delphinids	0.9262
French Guyana	oceanic	N	Deep divers	Small delphinids	0.7507
French Guyana	shelf	N	Deep divers	Small delphinids	0.0072
French Guyana	oceanic	P	Deep divers	Small delphinids	0.6785
French Guyana	shelf	P	Deep divers	Small delphinids	0.0027
French Guyana	oceanic	Fe	Deep divers	Small delphinids	0.7621
French Guyana	shelf	Fe	Deep divers	Small delphinids	0.0087
French Guyana	oceanic	Cu	Deep divers	Small delphinids	0.9985
French Guyana	shelf	Cu	Deep divers	Small delphinids	0.3775
French Guyana	oceanic	Mn	Deep divers	Small delphinids	0.6507
French Guyana	shelf	Mn	Deep divers	Small delphinids	0.0023
French Guyana	oceanic	Se	Deep divers	Small delphinids	0.7715
French Guyana	shelf	Se	Deep divers	Small delphinids	0.0109
French Guyana	oceanic	Zn	Deep divers	Small delphinids	0.8763
French Guyana	shelf	Zn	Deep divers	Small delphinids	0.0204
French Guyana	oceanic	Co	Deep divers	Small delphinids	0.8746
French Guyana	shelf	Co	Deep divers	Small delphinids	0.0608
West Indian ocean	oceanic	N	Deep divers	Small delphinids	0.6751
West Indian ocean	shelf	N	Deep divers	Small delphinids	0.0001
West Indian ocean	oceanic	P	Deep divers	Small delphinids	0.4457
West Indian ocean	shelf	P	Deep divers	Small delphinids	0
West Indian ocean	oceanic	Fe	Deep divers	Small delphinids	0.5348
West Indian ocean	shelf	Fe	Deep divers	Small delphinids	0.0002
West Indian ocean	oceanic	Cu	Deep divers	Small delphinids	0.9999
West Indian ocean	shelf	Cu	Deep divers	Small delphinids	0.0509
West Indian ocean	oceanic	Mn	Deep divers	Small delphinids	0.3537
West Indian ocean	shelf	Mn	Deep divers	Small delphinids	0
West Indian ocean	oceanic	Se	Deep divers	Small delphinids	0.695
West Indian ocean	shelf	Se	Deep divers	Small delphinids	0.0004
West Indian ocean	oceanic	Zn	Deep divers	Small delphinids	0.8701
West Indian ocean	shelf	Zn	Deep divers	Small delphinids	0.0002
West Indian ocean	oceanic	Co	Deep divers	Small delphinids	0.8639
West Indian ocean	shelf	Co	Deep divers	Small delphinids	0.0024
Gulf of Alaska	oceanic	N	Baleen whales	Deep divers	1
Gulf of Alaska	oceanic	N	Baleen whales	Small delphinids	0.9991
Gulf of Alaska	oceanic	N	Deep divers	Small delphinids	0.0366
Gulf of Alaska	shelf	N	Baleen whales	Deep divers	0
Gulf of Alaska	shelf	N	Baleen whales	Small delphinids	1
Gulf of Alaska	shelf	N	Deep divers	Small delphinids	0
Gulf of Alaska	oceanic	P	Baleen whales	Deep divers	1
Gulf of Alaska	oceanic	P	Baleen whales	Small delphinids	0.9984
Gulf of Alaska	oceanic	P	Deep divers	Small delphinids	0.0159
Gulf of Alaska	shelf	P	Baleen whales	Deep divers	0
Gulf of Alaska	shelf	P	Baleen whales	Small delphinids	1
Gulf of Alaska	shelf	P	Deep divers	Small delphinids	0
Gulf of Alaska	oceanic	Fe	Baleen whales	Deep divers	0.9999
Gulf of Alaska	oceanic	Fe	Baleen whales	Small delphinids	0.995
Gulf of Alaska	oceanic	Fe	Deep divers	Small delphinids	0.041
Gulf of Alaska	shelf	Fe	Baleen whales	Deep divers	0
Gulf of Alaska	shelf	Fe	Baleen whales	Small delphinids	1
Gulf of Alaska	shelf	Fe	Deep divers	Small delphinids	0
Gulf of Alaska	oceanic	Cu	Baleen whales	Deep divers	0.9986
Gulf of Alaska	oceanic	Cu	Baleen whales	Small delphinids	0.9992
Gulf of Alaska	oceanic	Cu	Deep divers	Small delphinids	0.6458
Gulf of Alaska	shelf	Cu	Baleen whales	Deep divers	0
Gulf of Alaska	shelf	Cu	Baleen whales	Small delphinids	1
Gulf of Alaska	shelf	Cu	Deep divers	Small delphinids	0
Gulf of Alaska	oceanic	Mn	Baleen whales	Deep divers	1
Gulf of Alaska	oceanic	Mn	Baleen whales	Small delphinids	0.9835
Gulf of Alaska	oceanic	Mn	Deep divers	Small delphinids	0.0185
Gulf of Alaska	shelf	Mn	Baleen whales	Deep divers	0
Gulf of Alaska	shelf	Mn	Baleen whales	Small delphinids	1
Gulf of Alaska	shelf	Mn	Deep divers	Small delphinids	0
Gulf of Alaska	oceanic	Se	Baleen whales	Deep divers	1
Gulf of Alaska	oceanic	Se	Baleen whales	Small delphinids	0.9963
Gulf of Alaska	oceanic	Se	Deep divers	Small delphinids	0.0504
Gulf of Alaska	shelf	Se	Baleen whales	Deep divers	0
Gulf of Alaska	shelf	Se	Baleen whales	Small delphinids	1
Gulf of Alaska	shelf	Se	Deep divers	Small delphinids	0
Gulf of Alaska	oceanic	Zn	Baleen whales	Deep divers	1
Gulf of Alaska	oceanic	Zn	Baleen whales	Small delphinids	0.9956
Gulf of Alaska	oceanic	Zn	Deep divers	Small delphinids	0.0809
Gulf of Alaska	shelf	Zn	Baleen whales	Deep divers	0
Gulf of Alaska	shelf	Zn	Baleen whales	Small delphinids	1
Gulf of Alaska	shelf	Zn	Deep divers	Small delphinids	0
Gulf of Alaska	oceanic	Co	Baleen whales	Deep divers	0.9998
Gulf of Alaska	oceanic	Co	Baleen whales	Small delphinids	0.9965
Gulf of Alaska	oceanic	Co	Deep divers	Small delphinids	0.117
Gulf of Alaska	shelf	Co	Baleen whales	Deep divers	0
Gulf of Alaska	shelf	Co	Baleen whales	Small delphinids	1
Gulf of Alaska	shelf	Co	Deep divers	Small delphinids	0

## Sheet: Relative_composition_waste
Nutrient	Group1	Group2	p_group1_superior_to_group2
N	Baleen whales	Deep divers	0.4595
N	Baleen whales	Small delphinids	0.4302
N	Deep divers	Small delphinids	0.5021
P	Baleen whales	Deep divers	0.4749
P	Baleen whales	Small delphinids	0.4379
P	Deep divers	Small delphinids	0.5036
Fe	Baleen whales	Deep divers	0.5947
Fe	Baleen whales	Small delphinids	0.3727
Fe	Deep divers	Small delphinids	0.3752
Cu	Baleen whales	Deep divers	0.0142
Cu	Baleen whales	Small delphinids	0.3775
Cu	Deep divers	Small delphinids	0.9779
Mn	Baleen whales	Deep divers	0.4017
Mn	Baleen whales	Small delphinids	0.4032
Mn	Deep divers	Small delphinids	0.5799
Se	Baleen whales	Deep divers	0.5468
Se	Baleen whales	Small delphinids	0.413
Se	Deep divers	Small delphinids	0.4288
Zn	Baleen whales	Deep divers	0.654
Zn	Baleen whales	Small delphinids	0.4267
Zn	Deep divers	Small delphinids	0.3323
Co	Baleen whales	Deep divers	0.449
Co	Baleen whales	Small delphinids	0.3992
Co	Deep divers	Small delphinids	0.5312
