# Supplementary material for: Composition of cetacean communities worldwide shapes their contribution to ocean nutrient cycling
Source: Nat Commun. 2023 Sep 19;14:5823. doi: 10.1038/s41467-023-41532-y (PMC10509247; doi:10.1038/s41467-023-41532-y)
Supplement: Supplementary file 5 — Supplementary Data 3 [file 41467_2023_41532_MOESM5_ESM.xlsx]

## Sheet: ReadMe
Gilbert et al. 2023, Nat. Comm. - Supplementary Data 3: Statistics (mean, median, min, max, 2.5 and 97.5 percentiles) of parameters of our bioenergetic model as a result of Monte-Carlo simulations (for body mass, beta, assimilation efficiency, nutrient release rate) or kernel-based boostrapping procedures and intermediate calculations (mean energy content and nutrient content of diet). Some inter…

## Sheet: Supp Dat 3
Species	min	2.5 percentile	mean	median	97.5 percentile	max	Parameter	Nutrient
Balaenoptera acutorostrata	276.275	3955.4	6500.2	6499.8	9048.91	12220.7	Body mass
Balaenoptera borealis	2336.98	10250.2	16826.7	16842.1	23390	29408.1	Body mass
Balaenoptera edeni	3078.48	9797.78	16096.8	16100.4	22496.9	28594.8	Body mass
Balaenoptera musculus	17627.4	62828.5	102742	102670	143094	186880	Body mass
Balaenoptera physalus	7568.28	33386.3	54998.3	55006	76613.9	105334	Body mass
Berardius bairdii	549.548	1877.19	3135.96	3135.06	4372.01	5390.94	Body mass
Delphinus capensis	20.578	48.7138	79.9224	80.0393	111.18	138.284	Body mass
Delphinus delphis	12.1025	48.552	79.9298	79.9655	111.23	146.919	Body mass
Feresa attenuata	15.6294	57.9594	95.245	95.3337	132.228	183.497	Body mass
Globicephala macrorhynchus	57.3821	388.907	640.336	640.882	890.465	1267.45	Body mass
Globicephala melas	136.281	517.051	849.578	849.062	1185.34	1608.82	Body mass
Grampus griseus	6.3387	133.746	220.178	220.206	306.32	412.334	Body mass
Hyperoodon ampullatus	282.636	966.207	1598.95	1597.54	2223.01	2921.8	Body mass
Indopacetus pacificus	233.296	635.235	1049.27	1048.74	1463.74	1906.49	Body mass
Kogia spp	27.0439	85.3675	140.023	139.901	195.235	259.836	Body mass
Lagenodelphis hosei	8.02986	57.9124	95.0697	95.0538	132.07	172.69	Body mass
Lagenorhynchus acutus	19.0686	54.4721	89.9729	89.9533	125.653	163.004	Body mass
Lagenorhynchus albirostris	35.2936	85.2856	140.021	140.187	194.73	251.899	Body mass
Lagenorhynchus obliquidens	25.8253	49.0834	79.9438	79.876	110.858	139.98	Body mass
Lissodelphis borealis	20.1415	60.0551	100.06	99.9932	138.858	176.199	Body mass
Megaptera novaeangliae	2036.52	18470.1	30414	30413.7	42317.5	57221.7	Body mass
Mesoplodon spp	49.2944	243.331	400.464	400.407	557.98	782.04	Body mass
Orcinus orca	224.026	1367.21	2252.49	2253.28	3136.2	4080.17	Body mass
Peponocephala electra	7.74021	60.7736	99.9264	99.913	139.088	193.231	Body mass
Phocoena phocoena	9.29693	24.4278	39.9656	39.999	55.6995	74.3336	Body mass
Phocoenoides dalli	9.17858	36.2201	59.999	59.9685	83.7431	115.213	Body mass
Physeter macrocephalus	697.17	10311.4	17005.4	17006.2	23668.8	33801.5	Body mass
Pseudorca crassidens	55.8834	346.925	569.58	569.594	792.531	1029.03	Body mass
Sotalia guianensis	35.7119	73.1909	120.022	120.19	167.299	210.779	Body mass
Sousa plumbea	18.3335	70.1364	114.649	114.692	159.153	202.828	Body mass
Stenella attenuata	8.62553	39.561	65.0714	65.0618	90.4421	123.69	Body mass
Stenella clymene	10.9366	27.8639	46.8438	46.8318	65.4572	80.8957	Body mass
Stenella coeruleoalba	15.7325	48.5058	80.001	79.9639	111.175	156.002	Body mass
Stenella frontalis	9.90311	39.3735	64.9812	64.9306	90.7334	115.498	Body mass
Stenella longirostris	2.69482	24.3675	39.9871	40.0037	55.6958	75.4476	Body mass
Steno bredanensis	14.8437	54.7953	89.8941	89.8932	125.174	161.923	Body mass
Tursiops truncatus	7.36523	112.45	184.974	184.983	257.548	345.583	Body mass
Ziphius cavirostris	99.9439	485.918	799.554	799.546	1113.54	1496.37	Body mass
Balaenoptera acutorostrata	1.04215	2.59716	4.06606	4.1629	4.95403	4.99999	Beta
Balaenoptera borealis	1.03035	2.11585	3.47391	3.49058	4.72321	4.99998	Beta
Balaenoptera edeni	1.13283	2.62084	4.07377	4.17657	4.95331	4.99983	Beta
Balaenoptera musculus	1.00603	2.12901	3.47256	3.4857	4.72467	4.99975	Beta
Balaenoptera physalus	1.01231	2.12189	3.47025	3.48407	4.71578	4.9998	Beta
Berardius bairdii	1.00042	1.25694	2.0048	2.00102	2.78367	3.54812	Beta
Delphinus capensis	1.08223	2.38947	3.84431	3.90051	4.9215	4.99977	Beta
Delphinus delphis	1.00402	2.40186	3.84152	3.89892	4.90885	4.99993	Beta
Feresa attenuata	1.03614	1.83616	2.99778	2.99602	4.17619	4.99862	Beta
Globicephala macrorhynchus	1.00153	1.82596	3.00076	2.99917	4.17885	4.99575	Beta
Globicephala melas	1.00066	1.82703	2.99935	3.00117	4.17091	4.99837	Beta
Grampus griseus	1.00002	1.25659	2.00853	2.0052	2.78658	3.66132	Beta
Hyperoodon ampullatus	1.00048	1.257	2.00478	1.99788	2.78065	3.62012	Beta
Indopacetus pacificus	1.00089	1.25876	2.00894	2.00773	2.78551	3.69725	Beta
Kogia spp	1.00031	1.25743	2.00821	2.00422	2.78229	3.61136	Beta
Lagenodelphis hosei	1.00322	1.82943	3.0056	3.00657	4.18289	4.99678	Beta
Lagenorhynchus acutus	1.0256	2.38497	3.83378	3.89002	4.90541	4.99987	Beta
Lagenorhynchus albirostris	1.01087	1.81765	2.99621	2.99655	4.1707	4.99241	Beta
Lagenorhynchus obliquidens	1.00224	1.81321	2.9894	2.98454	4.16172	4.9874	Beta
Lissodelphis borealis	1.02354	1.81905	2.99181	2.99409	4.14542	4.96213	Beta
Megaptera novaeangliae	1.00873	2.61028	4.06845	4.16625	4.95505	4.99999	Beta
Mesoplodon spp	1.00283	1.82588	2.99831	2.99752	4.17524	4.99967	Beta
Orcinus orca	1.00437	2.39674	3.83882	3.89909	4.90813	4.99995	Beta
Peponocephala electra	1	1.25215	2.0073	2.00302	2.78622	3.68816	Beta
Phocoena phocoena	1.01967	2.40708	3.84034	3.90164	4.91375	5	Beta
Phocoenoides dalli	1.02367	1.8299	3.00008	3.00093	4.16651	4.98447	Beta
Physeter macrocephalus	1.00005	1.25263	2.00709	2.00319	2.78344	3.77375	Beta
Pseudorca crassidens	1.00012	1.25211	2.0049	2.00113	2.78029	3.70477	Beta
Sotalia guianensis	1.0144	1.82154	2.98667	2.99134	4.14036	4.96658	Beta
Sousa plumbea	1.0027	1.8101	3.00501	3.00958	4.17551	4.99908	Beta
Stenella attenuata	1.00599	1.82428	2.99716	2.99458	4.17955	4.99294	Beta
Stenella clymene	1.01913	1.8584	3.01541	3.02512	4.18161	4.92479	Beta
Stenella coeruleoalba	1.00284	1.83782	3.00116	3.00369	4.16717	4.99416	Beta
Stenella frontalis	1.02501	1.82905	3.00675	3.00353	4.17521	4.97192	Beta
Stenella longirostris	1.00057	1.83408	2.99972	3.00019	4.16942	4.98832	Beta
Steno bredanensis	1.03352	1.83002	3.00285	3.00105	4.1793	4.99933	Beta
Tursiops truncatus	1.00915	1.83232	3.00104	3.00009	4.17153	4.99659	Beta
Ziphius cavirostris	1.00009	1.25247	2.00711	2.0036	2.78752	3.8359	Beta
Balaenoptera acutorostrata	3120.64	3710.79	6215.9	6115.42	8833.26	10012.1	Mean diet energy content (mg/kg)
Balaenoptera borealis	830.886	2358.39	3915.68	3911.98	5452.43	6632.58	Mean diet energy content (mg/kg)
Balaenoptera edeni	3090.77	3644.33	6323.37	6216.2	9113.17	10338.9	Mean diet energy content (mg/kg)
Balaenoptera musculus	830.886	2358.39	3915.68	3911.98	5452.43	6632.58	Mean diet energy content (mg/kg)
Balaenoptera physalus	830.886	2358.39	3915.68	3911.98	5452.43	6632.58	Mean diet energy content (mg/kg)
Berardius bairdii	3658.6	4087.09	4930.15	4936.52	5636.1	6093.39	Mean diet energy content (mg/kg)
Delphinus capensis	3427.23	3936.41	6554.49	6449	9294.23	10549.6	Mean diet energy content (mg/kg)
Delphinus delphis	3253.39	3899.14	5968.96	5894.24	8135.55	9229.23	Mean diet energy content (mg/kg)
Feresa attenuata	3632.6	3913.77	4432.93	4448.33	4900.84	5092.31	Mean diet energy content (mg/kg)
Globicephala macrorhynchus	3558.15	3852.73	4356.82	4360.83	4820.62	5017.37	Mean diet energy content (mg/kg)
Globicephala melas	3632.6	3913.77	4432.93	4448.33	4900.84	5092.31	Mean diet energy content (mg/kg)
Grampus griseus	3538.92	3777.93	4264.72	4267.24	4747.62	4947.78	Mean diet energy content (mg/kg)
Hyperoodon ampullatus	3511.02	3648.11	4330.76	4358.14	4921.76	4995.5	Mean diet energy content (mg/kg)
Indopacetus pacificus	3575.63	3820.97	4350.12	4364.81	4824.98	4993.39	Mean diet energy content (mg/kg)
Kogia spp	3554.79	3822.01	4343.52	4356.05	4818.62	5015.82	Mean diet energy content (mg/kg)
Lagenodelphis hosei	3407.73	4021.18	4682.4	4681.63	5345	5927.87	Mean diet energy content (mg/kg)
Lagenorhynchus acutus	2838.46	3502.4	4997.58	5030.52	6398.4	7479.59	Mean diet energy content (mg/kg)
Lagenorhynchus albirostris	3352.37	3412.47	4737.16	4532.88	6707.21	6926.13	Mean diet energy content (mg/kg)
Lagenorhynchus obliquidens	3634.61	4188.06	5068.51	5065.12	5855.35	6323	Mean diet energy content (mg/kg)
Lissodelphis borealis	3475.73	4053.93	5260.41	5222.12	6545.82	7230.7	Mean diet energy content (mg/kg)
Megaptera novaeangliae	2718.76	3622.32	5253.29	5222.91	6961.75	8190.01	Mean diet energy content (mg/kg)
Mesoplodon spp	3442.21	3764.68	4297.28	4307.57	4801.39	5157.43	Mean diet energy content (mg/kg)
Orcinus orca	4331.81	5072.32	6330.99	6298.79	7682.41	8932.17	Mean diet energy content (mg/kg)
Peponocephala electra	3636.79	3946.76	4425.64	4436.42	4876.96	5182.91	Mean diet energy content (mg/kg)
Phocoena phocoena	3511.3	4122.9	5623.68	5596.98	7169.38	8312	Mean diet energy content (mg/kg)
Phocoenoides dalli	3403.61	3973.39	5650.46	5596.51	7410.04	8480.12	Mean diet energy content (mg/kg)
Physeter macrocephalus	3539.89	3732.75	4326.68	4348.61	4846.99	4969.7	Mean diet energy content (mg/kg)
Pseudorca crassidens	3535.28	3829.3	4465.7	4483.67	5014.51	5209.32	Mean diet energy content (mg/kg)
Sotalia guianensis	3513.15	3961.5	4775.98	4713.37	5780.28	6306.35	Mean diet energy content (mg/kg)
Sousa plumbea	3581.04	3963.17	5039.5	4911.65	6479.81	6957.86	Mean diet energy content (mg/kg)
Stenella attenuata	3395.1	3871.42	5253.22	5203.12	6704.75	7460.56	Mean diet energy content (mg/kg)
Stenella clymene	3649.98	4115.93	4762.91	4759.49	5426.82	5867.03	Mean diet energy content (mg/kg)
Stenella coeruleoalba	3442.88	4014.31	5096.46	5052.5	6383.31	7275.96	Mean diet energy content (mg/kg)
Stenella frontalis	3610.94	3881.72	4357.01	4360.81	4800.24	5045.67	Mean diet energy content (mg/kg)
Stenella longirostris	3395.1	3871.42	5253.22	5203.12	6704.75	7460.56	Mean diet energy content (mg/kg)
Steno bredanensis	4353.14	4730	5407.85	5343.63	6261.71	6770.97	Mean diet energy content (mg/kg)
Tursiops truncatus	3558.39	4012.02	5178.36	5083.54	6593.03	7413.17	Mean diet energy content (mg/kg)
Ziphius cavirostris	3575.63	3820.97	4350.12	4364.81	4824.98	4993.39	Mean diet energy content (mg/kg)
Balaenoptera acutorostrata	0.274523	0.560609	1.25024	1.15657	2.98399	3.91206	Mean diet nutrient content (mg/kg)	Cu
Balaenoptera acutorostrata	7.20553	9.62419	22.2501	21.9218	37.603	41.119	Mean diet nutrient content (mg/kg)	Fe
Balaenoptera acutorostrata	0.120349	0.184636	0.950356	0.772161	2.28768	2.44537	Mean diet nutrient content (mg/kg)	Mn
Balaenoptera acutorostrata	21324	22545.2	27252.1	27277	32548.8	35042.1	Mean diet nutrient content (mg/kg)	N
Balaenoptera acutorostrata	2350.6	2553.4	3457.16	3410.62	4827.55	5226.02	Mean diet nutrient content (mg/kg)	P
Balaenoptera acutorostrata	0.237749	0.302533	0.825514	0.71129	1.85983	2.70264	Mean diet nutrient content (mg/kg)	Se
Balaenoptera acutorostrata	6.12601	7.58813	16.6711	15.9136	30.7773	38.228	Mean diet nutrient content (mg/kg)	Zn
Balaenoptera borealis	1.04518	1.78464	5.34972	5.28803	9.28988	13.1828	Mean diet nutrient content (mg/kg)	Cu
Balaenoptera borealis	3.36737	5.35597	17.1389	16.9826	30.0913	41.2613	Mean diet nutrient content (mg/kg)	Fe
Balaenoptera borealis	0.0923004	0.158031	0.47097	0.465663	0.823438	1.13689	Mean diet nutrient content (mg/kg)	Mn
Balaenoptera borealis	6625.96	15194.5	24806.2	24833.3	34516.2	43423.6	Mean diet nutrient content (mg/kg)	N
Balaenoptera borealis	701.734	1467.46	2436.26	2437.64	3378.82	4275.79	Mean diet nutrient content (mg/kg)	P
Balaenoptera borealis	0.14022	0.237282	0.711423	0.704	1.2458	1.77149	Mean diet nutrient content (mg/kg)	Se
Balaenoptera borealis	2.66496	4.27354	13.4969	13.3067	23.6054	35.0854	Mean diet nutrient content (mg/kg)	Zn
Balaenoptera edeni	0.268798	0.561751	1.29814	1.19803	3.14776	4.10947	Mean diet nutrient content (mg/kg)	Cu
Balaenoptera edeni	6.95702	9.314	22.8279	22.4389	39.3135	42.6635	Mean diet nutrient content (mg/kg)	Fe
Balaenoptera edeni	0.111653	0.149382	0.963267	0.772624	2.3958	2.5099	Mean diet nutrient content (mg/kg)	Mn
Balaenoptera edeni	20877.6	22280.9	27302.5	27345.7	32979	35579.5	Mean diet nutrient content (mg/kg)	N
Balaenoptera edeni	2331.74	2505.77	3473.4	3424.4	4932.08	5351.61	Mean diet nutrient content (mg/kg)	P
Balaenoptera edeni	0.218813	0.281782	0.841287	0.719764	1.94398	2.85158	Mean diet nutrient content (mg/kg)	Se
Balaenoptera edeni	5.97246	7.38681	17.0975	16.2907	32.172	40.0268	Mean diet nutrient content (mg/kg)	Zn
Balaenoptera musculus	1.04518	1.78464	5.34972	5.28803	9.28988	13.1828	Mean diet nutrient content (mg/kg)	Cu
Balaenoptera musculus	3.36737	5.35597	17.1389	16.9826	30.0913	41.2613	Mean diet nutrient content (mg/kg)	Fe
Balaenoptera musculus	0.0923004	0.158031	0.47097	0.465663	0.823438	1.13689	Mean diet nutrient content (mg/kg)	Mn
Balaenoptera musculus	6625.96	15194.5	24806.2	24833.3	34516.2	43423.6	Mean diet nutrient content (mg/kg)	N
Balaenoptera musculus	701.734	1467.46	2436.26	2437.64	3378.82	4275.79	Mean diet nutrient content (mg/kg)	P
Balaenoptera musculus	0.14022	0.237282	0.711423	0.704	1.2458	1.77149	Mean diet nutrient content (mg/kg)	Se
Balaenoptera musculus	2.66496	4.27354	13.4969	13.3067	23.6054	35.0854	Mean diet nutrient content (mg/kg)	Zn
Balaenoptera physalus	1.04518	1.78464	5.34972	5.28803	9.28988	13.1828	Mean diet nutrient content (mg/kg)	Cu
Balaenoptera physalus	3.36737	5.35597	17.1389	16.9826	30.0913	41.2613	Mean diet nutrient content (mg/kg)	Fe
Balaenoptera physalus	0.0923004	0.158031	0.47097	0.465663	0.823438	1.13689	Mean diet nutrient content (mg/kg)	Mn
Balaenoptera physalus	6625.96	15194.5	24806.2	24833.3	34516.2	43423.6	Mean diet nutrient content (mg/kg)	N
Balaenoptera physalus	701.734	1467.46	2436.26	2437.64	3378.82	4275.79	Mean diet nutrient content (mg/kg)	P
Balaenoptera physalus	0.14022	0.237282	0.711423	0.704	1.2458	1.77149	Mean diet nutrient content (mg/kg)	Se
Balaenoptera physalus	2.66496	4.27354	13.4969	13.3067	23.6054	35.0854	Mean diet nutrient content (mg/kg)	Zn
Berardius bairdii	1.56051	1.91044	4.59034	4.01261	8.70778	9.71815	Mean diet nutrient content (mg/kg)	Cu
Berardius bairdii	5.01343	7.60283	19.9638	18.1395	40.0672	52.6465	Mean diet nutrient content (mg/kg)	Fe
Berardius bairdii	0.352905	0.413234	1.07191	0.99242	2.07566	2.39787	Mean diet nutrient content (mg/kg)	Mn
Berardius bairdii	23077.8	24708.1	27658	27637.8	30718.2	32242.1	Mean diet nutrient content (mg/kg)	N
Berardius bairdii	2246.44	2511.71	3521.5	3471.9	4615.38	4931.87	Mean diet nutrient content (mg/kg)	P
Berardius bairdii	0.403121	0.488515	0.688501	0.6655	1.0123	1.25318	Mean diet nutrient content (mg/kg)	Se
Berardius bairdii	8.94867	10.3876	13.3638	13.1526	19.9851	22.8721	Mean diet nutrient content (mg/kg)	Zn
Delphinus capensis	0.369944	0.604579	1.41125	1.29229	3.28967	4.77158	Mean diet nutrient content (mg/kg)	Cu
Delphinus capensis	6.81105	9.83347	23.3652	22.9825	39.4443	46.9516	Mean diet nutrient content (mg/kg)	Fe
Delphinus capensis	0.121525	0.176785	0.991242	0.806662	2.39014	2.61427	Mean diet nutrient content (mg/kg)	Mn
Delphinus capensis	22304.2	22922	27759.7	27802.6	33175.7	35554.3	Mean diet nutrient content (mg/kg)	N
Delphinus capensis	2358.35	2572.56	3522.7	3475.22	4953.38	5430.48	Mean diet nutrient content (mg/kg)	P
Delphinus capensis	0.256823	0.302549	0.849359	0.728989	1.94282	2.77185	Mean diet nutrient content (mg/kg)	Se
Delphinus capensis	6.58466	7.64607	17.0714	16.2842	31.6816	39.7895	Mean diet nutrient content (mg/kg)	Zn
Delphinus delphis	0.532972	0.86471	1.94539	1.85812	3.58244	5.54102	Mean diet nutrient content (mg/kg)	Cu
Delphinus delphis	7.86234	12.0067	23.7835	23.4187	37.2006	47.0397	Mean diet nutrient content (mg/kg)	Fe
Delphinus delphis	0.178976	0.32451	1.00416	0.865221	2.09619	2.5575	Mean diet nutrient content (mg/kg)	Mn
Delphinus delphis	21477	22709.4	26703.5	26717.6	31099.1	33255.8	Mean diet nutrient content (mg/kg)	N
Delphinus delphis	2380.11	2664.95	3492.47	3454.79	4642.17	5508.05	Mean diet nutrient content (mg/kg)	P
Delphinus delphis	0.276365	0.350513	0.781366	0.688096	1.63436	2.31088	Mean diet nutrient content (mg/kg)	Se
Delphinus delphis	7.10209	8.74577	16.2107	15.5853	27.8106	34.1803	Mean diet nutrient content (mg/kg)	Zn
Feresa attenuata	6.6409	7.67388	13.5184	12.3972	22.4279	24.9851	Mean diet nutrient content (mg/kg)	Cu
Feresa attenuata	3.89725	6.5554	16.6578	13.3447	43.8356	50.4938	Mean diet nutrient content (mg/kg)	Fe
Feresa attenuata	0.273335	0.322267	0.509901	0.478254	0.817279	0.970684	Mean diet nutrient content (mg/kg)	Mn
Feresa attenuata	23256.5	23994.9	26629.5	26744.7	28917	29434.6	Mean diet nutrient content (mg/kg)	N
Feresa attenuata	1964.2	2059.19	2335.95	2310.87	2670.36	2796.06	Mean diet nutrient content (mg/kg)	P
Feresa attenuata	0.456562	0.51005	0.746313	0.716411	1.11994	1.28781	Mean diet nutrient content (mg/kg)	Se
Feresa attenuata	13.3383	14.637	17.8725	17.7778	21.6326	23.7018	Mean diet nutrient content (mg/kg)	Zn
Globicephala macrorhynchus	4.05425	5.34898	11.7807	11.2978	21.3863	24.3084	Mean diet nutrient content (mg/kg)	Cu
Globicephala macrorhynchus	2.47113	4.54682	15.8053	12.1193	38.5217	55.5287	Mean diet nutrient content (mg/kg)	Fe
Globicephala macrorhynchus	0.227661	0.260425	0.427009	0.393097	0.723424	0.861169	Mean diet nutrient content (mg/kg)	Mn
Globicephala macrorhynchus	22805.4	23898.2	26789.8	26804.6	29380.8	29982.7	Mean diet nutrient content (mg/kg)	N
Globicephala macrorhynchus	1953.73	2042.83	2351.43	2349.25	2711.5	2873.17	Mean diet nutrient content (mg/kg)	P
Globicephala macrorhynchus	0.407499	0.471312	0.701697	0.676129	1.02858	1.24829	Mean diet nutrient content (mg/kg)	Se
Globicephala macrorhynchus	12.0171	13.1554	16.2729	16.2155	19.7788	21.8154	Mean diet nutrient content (mg/kg)	Zn
Globicephala melas	6.6409	7.67388	13.5184	12.3972	22.4279	24.9851	Mean diet nutrient content (mg/kg)	Cu
Globicephala melas	3.89725	6.5554	16.6578	13.3447	43.8356	50.4938	Mean diet nutrient content (mg/kg)	Fe
Globicephala melas	0.273335	0.322267	0.509901	0.478254	0.817279	0.970684	Mean diet nutrient content (mg/kg)	Mn
Globicephala melas	23256.5	23994.9	26629.5	26744.7	28917	29434.6	Mean diet nutrient content (mg/kg)	N
Globicephala melas	1964.2	2059.19	2335.95	2310.87	2670.36	2796.06	Mean diet nutrient content (mg/kg)	P
Globicephala melas	0.456562	0.51005	0.746313	0.716411	1.11994	1.28781	Mean diet nutrient content (mg/kg)	Se
Globicephala melas	13.3383	14.637	17.8725	17.7778	21.6326	23.7018	Mean diet nutrient content (mg/kg)	Zn
Grampus griseus	12.0084	13.5251	18.391	17.9462	25.411	29.4992	Mean diet nutrient content (mg/kg)	Cu
Grampus griseus	5.2193	8.16024	17.7396	16.1531	34.4798	42.9087	Mean diet nutrient content (mg/kg)	Fe
Grampus griseus	0.340807	0.379213	0.636128	0.633015	0.936707	1.09447	Mean diet nutrient content (mg/kg)	Mn
Grampus griseus	23418.9	24271.4	26085.5	26131.1	27724.6	28202.2	Mean diet nutrient content (mg/kg)	N
Grampus griseus	1950.88	2011.11	2210.72	2201.99	2439.31	2557.75	Mean diet nutrient content (mg/kg)	P
Grampus griseus	0.50313	0.572336	0.817947	0.771511	1.20709	1.43536	Mean diet nutrient content (mg/kg)	Se
Grampus griseus	16.0458	17.5204	21.2691	20.8715	26.5222	28.5993	Mean diet nutrient content (mg/kg)	Zn
Hyperoodon ampullatus	4.41411	4.87642	12.3073	10.5851	24.2285	25.1359	Mean diet nutrient content (mg/kg)	Cu
Hyperoodon ampullatus	2.46025	3.01959	15.7309	10.9137	53.8381	56.2421	Mean diet nutrient content (mg/kg)	Fe
Hyperoodon ampullatus	0.228229	0.232783	0.414156	0.361018	0.811922	0.856744	Mean diet nutrient content (mg/kg)	Mn
Hyperoodon ampullatus	22794.5	23115.9	26741.8	26919.7	29775.5	29943	Mean diet nutrient content (mg/kg)	N
Hyperoodon ampullatus	1921.04	1943.47	2305.57	2268.34	2756.44	2793.57	Mean diet nutrient content (mg/kg)	P
Hyperoodon ampullatus	0.411705	0.419009	0.706463	0.674053	1.206	1.30212	Mean diet nutrient content (mg/kg)	Se
Hyperoodon ampullatus	12.2538	12.6208	16.5604	16.4124	21.4455	22.2595	Mean diet nutrient content (mg/kg)	Zn
Indopacetus pacificus	4.49946	5.69653	12.0937	11.0545	21.7623	24.3549	Mean diet nutrient content (mg/kg)	Cu
Indopacetus pacificus	2.68852	4.6219	15.9046	12.4651	42.6946	54.8668	Mean diet nutrient content (mg/kg)	Fe
Indopacetus pacificus	0.232707	0.269417	0.435043	0.399993	0.740873	0.856481	Mean diet nutrient content (mg/kg)	Mn
Indopacetus pacificus	22866.4	23816	26760.4	26861.3	29362.2	29933	Mean diet nutrient content (mg/kg)	N
Indopacetus pacificus	1956.27	2030.56	2342.86	2325.35	2708.65	2850.49	Mean diet nutrient content (mg/kg)	P
Indopacetus pacificus	0.414415	0.470252	0.706249	0.677385	1.07239	1.2505	Mean diet nutrient content (mg/kg)	Se
Indopacetus pacificus	12.2714	13.2589	16.4849	16.3778	20.2175	22.039	Mean diet nutrient content (mg/kg)	Zn
Kogia spp	4.1625	5.53079	11.9862	11.1599	21.6245	24.4323	Mean diet nutrient content (mg/kg)	Cu
Kogia spp	2.82913	4.96209	16.4955	12.9991	42.1197	57.3592	Mean diet nutrient content (mg/kg)	Fe
Kogia spp	0.226443	0.269408	0.456633	0.426485	0.770639	0.954632	Mean diet nutrient content (mg/kg)	Mn
Kogia spp	22745.3	23765	26690.5	26771.1	29286.9	29856.5	Mean diet nutrient content (mg/kg)	N
Kogia spp	1942.77	2018.21	2327.19	2313.71	2688.98	2830.4	Mean diet nutrient content (mg/kg)	P
Kogia spp	0.408486	0.465497	0.698399	0.670549	1.04911	1.25235	Mean diet nutrient content (mg/kg)	Se
Kogia spp	12.0409	13.1589	16.3727	16.2777	20.0148	21.6378	Mean diet nutrient content (mg/kg)	Zn
Lagenodelphis hosei	3.10649	4.04786	8.63593	8.24154	15.4644	17.6994	Mean diet nutrient content (mg/kg)	Cu
Lagenodelphis hosei	4.13797	7.74884	17.8993	15.8782	36.0648	54.6192	Mean diet nutrient content (mg/kg)	Fe
Lagenodelphis hosei	0.225541	0.313265	0.597956	0.575439	1.03791	1.51301	Mean diet nutrient content (mg/kg)	Mn
Lagenodelphis hosei	22007.2	23789.7	26354.3	26386.4	28750.8	30124.8	Mean diet nutrient content (mg/kg)	N
Lagenodelphis hosei	2045.97	2308.71	2795.84	2759.31	3485.47	4107.48	Mean diet nutrient content (mg/kg)	P
Lagenodelphis hosei	0.373731	0.496598	0.709456	0.691743	1.00869	1.33356	Mean diet nutrient content (mg/kg)	Se
Lagenodelphis hosei	10.8389	12.8783	16.0226	15.9654	19.603	22.6512	Mean diet nutrient content (mg/kg)	Zn
Lagenorhynchus acutus	0.370764	0.56728	0.989622	0.946911	1.60647	2.32552	Mean diet nutrient content (mg/kg)	Cu
Lagenorhynchus acutus	5.86376	9.12072	21.1487	18.487	47.4891	54.3211	Mean diet nutrient content (mg/kg)	Fe
Lagenorhynchus acutus	0.250642	0.407959	1.01757	0.910142	2.6036	3.3709	Mean diet nutrient content (mg/kg)	Mn
Lagenorhynchus acutus	18807.2	20400.3	25231.4	25564.8	29080.3	31078.9	Mean diet nutrient content (mg/kg)	N
Lagenorhynchus acutus	2159.09	2551.17	3864.02	3679.3	6217.95	7312.56	Mean diet nutrient content (mg/kg)	P
Lagenorhynchus acutus	0.337611	0.425681	0.666674	0.652378	1.0051	1.32776	Mean diet nutrient content (mg/kg)	Se
Lagenorhynchus acutus	6.57138	8.92386	13.5959	13.5005	18.7596	23.1694	Mean diet nutrient content (mg/kg)	Zn
Lagenorhynchus albirostris	0.834313	0.875432	1.28246	1.1693	2.4177	2.80052	Mean diet nutrient content (mg/kg)	Cu
Lagenorhynchus albirostris	5.54824	6.52613	11.5907	11.513	20.2444	22.0338	Mean diet nutrient content (mg/kg)	Fe
Lagenorhynchus albirostris	0.222274	0.251158	0.669405	0.583812	1.43618	1.5627	Mean diet nutrient content (mg/kg)	Mn
Lagenorhynchus albirostris	23645.1	24148.7	27436.5	27051.7	31743	32251.2	Mean diet nutrient content (mg/kg)	N
Lagenorhynchus albirostris	1711.3	1811.66	2869.11	2814.18	4022.49	4184.74	Mean diet nutrient content (mg/kg)	P
Lagenorhynchus albirostris	0.32949	0.354604	0.612279	0.605887	0.887942	0.961583	Mean diet nutrient content (mg/kg)	Se
Lagenorhynchus albirostris	6.71267	7.27595	10.3545	10.4064	13.1879	13.7824	Mean diet nutrient content (mg/kg)	Zn
Lagenorhynchus obliquidens	1.77448	2.21591	3.49524	3.42536	5.18107	6.36918	Mean diet nutrient content (mg/kg)	Cu
Lagenorhynchus obliquidens	6.15535	9.54811	19.9463	18.2486	37.5293	43.9306	Mean diet nutrient content (mg/kg)	Fe
Lagenorhynchus obliquidens	0.377843	0.464442	1.13229	1.0587	2.11443	2.47265	Mean diet nutrient content (mg/kg)	Mn
Lagenorhynchus obliquidens	23523.2	24994.4	27705	27696.6	30565.1	32539.5	Mean diet nutrient content (mg/kg)	N
Lagenorhynchus obliquidens	2299.69	2578.41	3608.78	3570.73	4721.31	5041.93	Mean diet nutrient content (mg/kg)	P
Lagenorhynchus obliquidens	0.398566	0.512984	0.695333	0.676052	1.01215	1.18878	Mean diet nutrient content (mg/kg)	Se
Lagenorhynchus obliquidens	8.98894	10.446	13.1928	12.9699	19.8404	22.0027	Mean diet nutrient content (mg/kg)	Zn
Lissodelphis borealis	2.30443	3.08353	6.408	6.16762	11.3113	13.4909	Mean diet nutrient content (mg/kg)	Cu
Lissodelphis borealis	5.71923	9.20205	18.8877	18.0092	33.0874	45.5033	Mean diet nutrient content (mg/kg)	Fe
Lissodelphis borealis	0.192116	0.281541	0.695208	0.619127	1.3395	1.66277	Mean diet nutrient content (mg/kg)	Mn
Lissodelphis borealis	22635.8	24177.4	26950.7	26959.9	29785.3	31509.8	Mean diet nutrient content (mg/kg)	N
Lissodelphis borealis	2197.64	2440.26	2945.74	2926.91	3617.79	4023.82	Mean diet nutrient content (mg/kg)	P
Lissodelphis borealis	0.340225	0.461745	0.753075	0.707646	1.27406	1.82719	Mean diet nutrient content (mg/kg)	Se
Lissodelphis borealis	9.6651	11.5028	16.3139	15.9945	23.1443	28.1067	Mean diet nutrient content (mg/kg)	Zn
Megaptera novaeangliae	0.661295	1.24579	3.09884	3.0668	5.17157	7.28069	Mean diet nutrient content (mg/kg)	Cu
Megaptera novaeangliae	6.00932	10.2693	20.2995	20.0708	31.3135	39.0396	Mean diet nutrient content (mg/kg)	Fe
Megaptera novaeangliae	0.103881	0.233976	0.744469	0.649981	1.54876	1.79177	Mean diet nutrient content (mg/kg)	Mn
Megaptera novaeangliae	16179.4	20527.5	26193	26152.2	31971.7	37472.5	Mean diet nutrient content (mg/kg)	N
Megaptera novaeangliae	1632.21	2272.38	3012.45	2988.77	3888.87	4589.84	Mean diet nutrient content (mg/kg)	P
Megaptera novaeangliae	0.185691	0.370133	0.78357	0.730869	1.48034	2.29494	Mean diet nutrient content (mg/kg)	Se
Megaptera novaeangliae	4.90383	7.80596	15.4972	15.2107	24.9496	32.7451	Mean diet nutrient content (mg/kg)	Zn
Mesoplodon spp	3.23968	3.94772	8.87388	7.74498	16.7576	17.5629	Mean diet nutrient content (mg/kg)	Cu
Mesoplodon spp	5.91642	9.25135	21.7181	18.8093	47.6115	62.9854	Mean diet nutrient content (mg/kg)	Fe
Mesoplodon spp	0.287739	0.42634	0.721573	0.70063	1.1267	1.41162	Mean diet nutrient content (mg/kg)	Mn
Mesoplodon spp	21489.6	22674.2	25400	25497.9	28156.5	29873.7	Mean diet nutrient content (mg/kg)	N
Mesoplodon spp	2071.66	2279.03	2706.97	2694.18	3205.89	3626.04	Mean diet nutrient content (mg/kg)	P
Mesoplodon spp	0.389056	0.439627	0.6415	0.618027	0.974473	1.10148	Mean diet nutrient content (mg/kg)	Se
Mesoplodon spp	10.9287	11.9435	15.0138	14.9214	18.5778	20.8008	Mean diet nutrient content (mg/kg)	Zn
Orcinus orca	0.746595	1.1349	2.23003	2.0015	5.01308	6.86941	Mean diet nutrient content (mg/kg)	Cu
Orcinus orca	6.86595	10.5718	21.1179	19.3076	39.5021	48.7514	Mean diet nutrient content (mg/kg)	Fe
Orcinus orca	0.155803	0.327844	0.881449	0.812555	1.69059	2.24408	Mean diet nutrient content (mg/kg)	Mn
Orcinus orca	24955.1	26042.2	28657.1	28592.5	31749.3	34333.9	Mean diet nutrient content (mg/kg)	N
Orcinus orca	1999.89	2483.75	3271.93	3228.03	4235.58	4966.03	Mean diet nutrient content (mg/kg)	P
Orcinus orca	0.364057	0.495911	0.795997	0.762946	1.29764	1.72701	Mean diet nutrient content (mg/kg)	Se
Orcinus orca	7.84273	9.36489	14.0862	13.7698	20.7859	27.6933	Mean diet nutrient content (mg/kg)	Zn
Peponocephala electra	3.72176	5.59471	11.4934	10.722	19.6212	23.1897	Mean diet nutrient content (mg/kg)	Cu
Peponocephala electra	4.69897	7.47191	17.7205	15.1508	40.4977	52.7484	Mean diet nutrient content (mg/kg)	Fe
Peponocephala electra	0.236319	0.305173	0.493918	0.470693	0.780751	1.0104	Mean diet nutrient content (mg/kg)	Mn
Peponocephala electra	22798.1	23809.1	26270.8	26338.6	28529.9	29609.7	Mean diet nutrient content (mg/kg)	N
Peponocephala electra	2004.94	2146.3	2428.55	2414.71	2763.47	3014.35	Mean diet nutrient content (mg/kg)	P
Peponocephala electra	0.419562	0.494471	0.704234	0.680956	1.02255	1.17945	Mean diet nutrient content (mg/kg)	Se
Peponocephala electra	11.9143	13.4379	16.5975	16.485	20.4042	24.3369	Mean diet nutrient content (mg/kg)	Zn
Phocoena phocoena	0.522651	0.68916	1.10206	1.04209	2.0764	2.91308	Mean diet nutrient content (mg/kg)	Cu
Phocoena phocoena	7.51637	11.0256	19.4795	19.2416	29.0109	37.2917	Mean diet nutrient content (mg/kg)	Fe
Phocoena phocoena	0.224012	0.412522	0.976147	0.910964	1.78588	2.35931	Mean diet nutrient content (mg/kg)	Mn
Phocoena phocoena	22737.1	24204.8	27311	27284.3	30610.7	33268	Mean diet nutrient content (mg/kg)	N
Phocoena phocoena	2317.02	2718.97	3491.14	3469.87	4398.66	5003.9	Mean diet nutrient content (mg/kg)	P
Phocoena phocoena	0.332519	0.424858	0.733903	0.680148	1.31532	1.77714	Mean diet nutrient content (mg/kg)	Se
Phocoena phocoena	7.29506	8.84461	14.0768	13.7052	21.9353	27.0196	Mean diet nutrient content (mg/kg)	Zn
Phocoenoides dalli	1.35291	1.81403	4.03958	3.58096	7.442	9.22222	Mean diet nutrient content (mg/kg)	Cu
Phocoenoides dalli	5.95711	8.80311	19.2565	18.6362	33.3884	41.9393	Mean diet nutrient content (mg/kg)	Fe
Phocoenoides dalli	0.160087	0.239256	0.782262	0.670491	1.66766	1.94135	Mean diet nutrient content (mg/kg)	Mn
Phocoenoides dalli	22546.5	23945.6	27341.9	27359.5	30992.9	33221.5	Mean diet nutrient content (mg/kg)	N
Phocoenoides dalli	2201.78	2449.33	3104.1	3073.19	4031.62	4408.64	Mean diet nutrient content (mg/kg)	P
Phocoenoides dalli	0.304901	0.401351	0.77131	0.701132	1.47447	2.07469	Mean diet nutrient content (mg/kg)	Se
Phocoenoides dalli	8.02285	9.73415	15.9615	15.4889	25.4171	31.198	Mean diet nutrient content (mg/kg)	Zn
Physeter macrocephalus	5.12283	6.06786	12.761	11.3151	23.0777	25.2049	Mean diet nutrient content (mg/kg)	Cu
Physeter macrocephalus	2.73509	4.25584	15.8771	11.7968	48.4297	54.6641	Mean diet nutrient content (mg/kg)	Fe
Physeter macrocephalus	0.237189	0.259355	0.431602	0.386901	0.777342	0.866013	Mean diet nutrient content (mg/kg)	Mn
Physeter macrocephalus	22860.8	23530.6	26690	26837	29394.5	29792	Mean diet nutrient content (mg/kg)	N
Physeter macrocephalus	1930.24	1975.44	2298.63	2268.98	2689.12	2771.2	Mean diet nutrient content (mg/kg)	P
Physeter macrocephalus	0.419165	0.458081	0.715067	0.686551	1.14544	1.29679	Mean diet nutrient content (mg/kg)	Se
Physeter macrocephalus	12.6514	13.4145	16.9193	16.785	21.1229	22.4898	Mean diet nutrient content (mg/kg)	Zn
Pseudorca crassidens	3.55556	3.93615	10.6139	9.10351	21.3393	22.1067	Mean diet nutrient content (mg/kg)	Cu
Pseudorca crassidens	2.84896	4.33503	16.7707	12.4718	50.8062	56.8755	Mean diet nutrient content (mg/kg)	Fe
Pseudorca crassidens	0.25358	0.280555	0.552236	0.518064	0.98067	1.20059	Mean diet nutrient content (mg/kg)	Mn
Pseudorca crassidens	22902.3	23631.5	26932.6	27043.9	29810.9	30454.9	Mean diet nutrient content (mg/kg)	N
Pseudorca crassidens	1993.75	2121.87	2574.56	2561.31	3094.05	3268.23	Mean diet nutrient content (mg/kg)	P
Pseudorca crassidens	0.408962	0.438074	0.702436	0.670926	1.14735	1.29744	Mean diet nutrient content (mg/kg)	Se
Pseudorca crassidens	11.4595	12.2272	15.8792	15.7264	20.2619	22.366	Mean diet nutrient content (mg/kg)	Zn
Sotalia guianensis	0.442221	0.616994	1.08092	1.02416	1.83834	2.73353	Mean diet nutrient content (mg/kg)	Cu
Sotalia guianensis	8.03426	12.4942	21.5306	20.2751	36.1123	46.494	Mean diet nutrient content (mg/kg)	Fe
Sotalia guianensis	0.322975	0.489891	0.890094	0.873489	1.39588	1.86008	Mean diet nutrient content (mg/kg)	Mn
Sotalia guianensis	21964	23260.6	25607.6	25431.1	28719.7	31510.1	Mean diet nutrient content (mg/kg)	N
Sotalia guianensis	2129.02	2501.93	3251.83	3242.75	4084.9	4777.22	Mean diet nutrient content (mg/kg)	P
Sotalia guianensis	0.357335	0.440094	0.596614	0.593713	0.774503	0.942604	Mean diet nutrient content (mg/kg)	Se
Sotalia guianensis	6.80057	8.66839	11.1494	11.0569	14.1614	17.258	Mean diet nutrient content (mg/kg)	Zn
Sousa plumbea	0.644129	0.807945	1.39512	1.31978	2.35826	3.29638	Mean diet nutrient content (mg/kg)	Cu
Sousa plumbea	6.78834	9.42581	14.9718	14.6112	22.233	31.9595	Mean diet nutrient content (mg/kg)	Fe
Sousa plumbea	0.246994	0.368113	0.759667	0.714832	1.33706	1.84131	Mean diet nutrient content (mg/kg)	Mn
Sousa plumbea	23535.3	24660.1	27252.9	27025.1	30549.8	31885.6	Mean diet nutrient content (mg/kg)	N
Sousa plumbea	1949.63	2248.32	3114.11	3091.16	4073.09	4664.86	Mean diet nutrient content (mg/kg)	P
Sousa plumbea	0.35418	0.447791	0.649263	0.645516	0.871297	1.07429	Mean diet nutrient content (mg/kg)	Se
Sousa plumbea	7.12843	8.78012	11.4413	11.4345	14.1547	16.3707	Mean diet nutrient content (mg/kg)	Zn
Stenella attenuata	2.05086	2.76728	5.82046	5.35387	10.3681	12.5946	Mean diet nutrient content (mg/kg)	Cu
Stenella attenuata	6.22325	10.3555	21.2955	20.3762	37.0441	49.3124	Mean diet nutrient content (mg/kg)	Fe
Stenella attenuata	0.186666	0.264825	0.717338	0.626918	1.44019	1.71359	Mean diet nutrient content (mg/kg)	Mn
Stenella attenuata	21788.3	23200.1	26279.7	26281.6	29502.5	31682.2	Mean diet nutrient content (mg/kg)	N
Stenella attenuata	2153.11	2397.56	2948.7	2923.35	3713.26	4153.12	Mean diet nutrient content (mg/kg)	P
Stenella attenuata	0.311028	0.415418	0.737396	0.683365	1.3312	1.94493	Mean diet nutrient content (mg/kg)	Se
Stenella attenuata	9.22379	10.838	16.2691	15.8869	24.1025	29.3544	Mean diet nutrient content (mg/kg)	Zn
Stenella clymene	2.81596	3.61358	7.29656	7.00099	12.7803	14.6131	Mean diet nutrient content (mg/kg)	Cu
Stenella clymene	5.86503	9.77692	18.1218	16.6222	32.4613	44.963	Mean diet nutrient content (mg/kg)	Fe
Stenella clymene	0.279454	0.380821	0.647667	0.627289	1.01113	1.47543	Mean diet nutrient content (mg/kg)	Mn
Stenella clymene	22700.3	24282.6	26423.8	26455.1	28504.7	29899.7	Mean diet nutrient content (mg/kg)	N
Stenella clymene	2143.66	2402.05	2819.93	2804.23	3328.39	3790.78	Mean diet nutrient content (mg/kg)	P
Stenella clymene	0.390959	0.508541	0.697026	0.68027	0.979147	1.29799	Mean diet nutrient content (mg/kg)	Se
Stenella clymene	10.5582	12.4053	15.2666	15.1833	18.6639	21.941	Mean diet nutrient content (mg/kg)	Zn
Stenella coeruleoalba	2.52629	3.26396	6.17635	5.81791	10.2998	12.3689	Mean diet nutrient content (mg/kg)	Cu
Stenella coeruleoalba	6.18673	10.8622	22.0518	21.228	38.2041	54.3312	Mean diet nutrient content (mg/kg)	Fe
Stenella coeruleoalba	0.225972	0.386736	0.844761	0.780943	1.58081	2.06129	Mean diet nutrient content (mg/kg)	Mn
Stenella coeruleoalba	21815.5	23428.2	26176.4	26210.6	28880.1	30976.6	Mean diet nutrient content (mg/kg)	N
Stenella coeruleoalba	2117.04	2480.72	3017.86	2991.62	3721.79	4281.91	Mean diet nutrient content (mg/kg)	P
Stenella coeruleoalba	0.334951	0.453001	0.716923	0.678051	1.1941	1.77702	Mean diet nutrient content (mg/kg)	Se
Stenella coeruleoalba	9.11764	11.5703	15.9572	15.5157	22.5159	28.4317	Mean diet nutrient content (mg/kg)	Zn
Stenella frontalis	3.6613	4.74421	10.5087	9.9579	19.0944	21.5718	Mean diet nutrient content (mg/kg)	Cu
Stenella frontalis	3.76533	6.113	16.5236	13.3847	38.3155	52.9314	Mean diet nutrient content (mg/kg)	Fe
Stenella frontalis	0.242719	0.295267	0.455912	0.430443	0.719641	0.896345	Mean diet nutrient content (mg/kg)	Mn
Stenella frontalis	22804.8	23872.3	26471.3	26524.8	28844.4	29824.5	Mean diet nutrient content (mg/kg)	N
Stenella frontalis	1984.06	2104.6	2408.26	2400.54	2752.55	2953.92	Mean diet nutrient content (mg/kg)	P
Stenella frontalis	0.399829	0.475429	0.680899	0.657534	0.982415	1.15715	Mean diet nutrient content (mg/kg)	Se
Stenella frontalis	11.5384	12.7241	15.5548	15.4833	18.7801	20.3007	Mean diet nutrient content (mg/kg)	Zn
Stenella longirostris	2.05086	2.76728	5.82046	5.35387	10.3681	12.5946	Mean diet nutrient content (mg/kg)	Cu
Stenella longirostris	6.22325	10.3555	21.2955	20.3762	37.0441	49.3124	Mean diet nutrient content (mg/kg)	Fe
Stenella longirostris	0.186666	0.264825	0.717338	0.626918	1.44019	1.71359	Mean diet nutrient content (mg/kg)	Mn
Stenella longirostris	21788.3	23200.1	26279.7	26281.6	29502.5	31682.2	Mean diet nutrient content (mg/kg)	N
Stenella longirostris	2153.11	2397.56	2948.7	2923.35	3713.26	4153.12	Mean diet nutrient content (mg/kg)	P
Stenella longirostris	0.311028	0.415418	0.737396	0.683365	1.3312	1.94493	Mean diet nutrient content (mg/kg)	Se
Stenella longirostris	9.22379	10.838	16.2691	15.8869	24.1025	29.3544	Mean diet nutrient content (mg/kg)	Zn
Steno bredanensis	6.99883	7.67429	10.5952	10.277	15.2854	18.4978	Mean diet nutrient content (mg/kg)	Cu
Steno bredanensis	7.41297	12.023	23.2641	21.2781	42.89	58.5273	Mean diet nutrient content (mg/kg)	Fe
Steno bredanensis	0.281002	0.426788	0.826164	0.771702	1.5022	1.80928	Mean diet nutrient content (mg/kg)	Mn
Steno bredanensis	24352.5	25139.9	26902.6	26748.3	29436.3	31224.9	Mean diet nutrient content (mg/kg)	N
Steno bredanensis	1850.1	2118.15	2777.4	2719.8	3597.57	3943.65	Mean diet nutrient content (mg/kg)	P
Steno bredanensis	0.47923	0.561184	0.803968	0.792862	1.09832	1.36891	Mean diet nutrient content (mg/kg)	Se
Steno bredanensis	12.3719	14.0364	17.4263	17.1636	22.3453	26.6483	Mean diet nutrient content (mg/kg)	Zn
Tursiops truncatus	0.615555	0.836216	1.57191	1.48342	2.74414	4.14303	Mean diet nutrient content (mg/kg)	Cu
Tursiops truncatus	6.55896	9.69729	15.3957	15.0937	22.4999	32.4352	Mean diet nutrient content (mg/kg)	Fe
Tursiops truncatus	0.215002	0.356423	0.755833	0.719996	1.33023	1.88104	Mean diet nutrient content (mg/kg)	Mn
Tursiops truncatus	23354.4	24809.5	27425.3	27240	30625.4	32273	Mean diet nutrient content (mg/kg)	N
Tursiops truncatus	1902.61	2271.63	3085.76	3058.8	3973.99	4767.99	Mean diet nutrient content (mg/kg)	P
Tursiops truncatus	0.348145	0.453296	0.666694	0.658521	0.933096	1.27227	Mean diet nutrient content (mg/kg)	Se
Tursiops truncatus	7.11941	8.86364	11.8459	11.7766	15.3416	18.7334	Mean diet nutrient content (mg/kg)	Zn
Ziphius cavirostris	4.49946	5.69653	12.0937	11.0545	21.7623	24.3549	Mean diet nutrient content (mg/kg)	Cu
Ziphius cavirostris	2.68852	4.6219	15.9046	12.4651	42.6946	54.8668	Mean diet nutrient content (mg/kg)	Fe
Ziphius cavirostris	0.232707	0.269417	0.435043	0.399993	0.740873	0.856481	Mean diet nutrient content (mg/kg)	Mn
Ziphius cavirostris	22866.4	23816	26760.4	26861.3	29362.2	29933	Mean diet nutrient content (mg/kg)	N
Ziphius cavirostris	1956.27	2030.56	2342.86	2325.35	2708.65	2850.49	Mean diet nutrient content (mg/kg)	P
Ziphius cavirostris	0.414415	0.470252	0.706249	0.677385	1.07239	1.2505	Mean diet nutrient content (mg/kg)	Se
Ziphius cavirostris	12.2714	13.2589	16.4849	16.3778	20.2175	22.039	Mean diet nutrient content (mg/kg)	Zn
Balaenoptera acutorostrata	0.00476987	0.0143803	0.0264531	0.0255805	0.0448343	0.0761068	% of body mass (daily ration)
Balaenoptera borealis	0.00532046	0.0147465	0.0283298	0.0270699	0.0494158	0.167967	% of body mass (daily ration)
Balaenoptera edeni	0.00463035	0.0113641	0.0208648	0.0201072	0.0362681	0.0511085	% of body mass (daily ration)
Balaenoptera musculus	0.00387077	0.00941689	0.0180118	0.017195	0.0313681	0.0985742	% of body mass (daily ration)
Balaenoptera physalus	0.00450012	0.0110031	0.0210421	0.0201305	0.0364748	0.115161	% of body mass (daily ration)
Berardius bairdii	0.00822724	0.0113582	0.0189905	0.0187592	0.027702	0.0375739	% of body mass (daily ration)
Delphinus capensis	0.0138537	0.0379199	0.0711477	0.0687912	0.120827	0.188871	% of body mass (daily ration)
Delphinus delphis	0.0159582	0.0426959	0.0772213	0.0753366	0.124053	0.199932	% of body mass (daily ration)
Feresa attenuata	0.0237788	0.0450238	0.075494	0.0748802	0.110072	0.158795	% of body mass (daily ration)
Globicephala macrorhynchus	0.0135552	0.0283328	0.0477409	0.0473411	0.0692991	0.106454	% of body mass (daily ration)
Globicephala melas	0.0130948	0.0258787	0.0437125	0.0433671	0.0634125	0.0894486	% of body mass (daily ration)
Grampus griseus	0.0170688	0.0259376	0.042633	0.0422375	0.0616111	0.112129	% of body mass (daily ration)
Hyperoodon ampullatus	0.0107675	0.0154118	0.0256215	0.0252793	0.0378323	0.0542621	% of body mass (daily ration)
Indopacetus pacificus	0.0111159	0.0172243	0.0283208	0.0280489	0.0410505	0.0621219	% of body mass (daily ration)
Kogia spp	0.0191634	0.0285318	0.0468783	0.046425	0.0678729	0.10394	% of body mass (daily ration)
Lagenodelphis hosei	0.0205458	0.0423339	0.0718086	0.0711927	0.104621	0.151288	% of body mass (daily ration)
Lagenorhynchus acutus	0.0171332	0.0501371	0.088642	0.0868991	0.136853	0.202721	% of body mass (daily ration)
Lagenorhynchus albirostris	0.0183044	0.0339915	0.0665732	0.0646969	0.108753	0.159145	% of body mass (daily ration)
Lagenorhynchus obliquidens	0.0229685	0.0402669	0.0689967	0.0684058	0.101418	0.157668	% of body mass (daily ration)
Lissodelphis borealis	0.0195969	0.035819	0.0633884	0.0622006	0.0962906	0.145716	% of body mass (daily ration)
Megaptera novaeangliae	0.00437957	0.0120499	0.0209356	0.0205896	0.0321241	0.0557774	% of body mass (daily ration)
Mesoplodon spp	0.0155029	0.0322063	0.0544377	0.053987	0.0792394	0.12406	% of body mass (daily ration)
Orcinus orca	0.00731931	0.018213	0.0309354	0.030821	0.0443943	0.0612508	% of body mass (daily ration)
Peponocephala electra	0.0209609	0.0303875	0.0500051	0.0495419	0.0720896	0.111584	% of body mass (daily ration)
Phocoena phocoena	0.0260238	0.0555546	0.0961712	0.095082	0.144259	0.204113	% of body mass (daily ration)
Phocoenoides dalli	0.0165242	0.0376016	0.0678658	0.0660898	0.108321	0.17183	% of body mass (daily ration)
Physeter macrocephalus	0.00566038	0.00856331	0.0141939	0.0140396	0.0207434	0.0349641	% of body mass (daily ration)
Pseudorca crassidens	0.0129784	0.019374	0.0321047	0.0317488	0.0470311	0.0741449	% of body mass (daily ration)
Sotalia guianensis	0.0219657	0.0379728	0.0663402	0.0657551	0.0985326	0.132087	% of body mass (daily ration)
Sousa plumbea	0.0162361	0.0358195	0.0646082	0.0633778	0.0995271	0.134972	% of body mass (daily ration)
Stenella attenuata	0.0193326	0.0400995	0.0710653	0.069726	0.110145	0.168724	% of body mass (daily ration)
Stenella clymene	0.0246755	0.0502206	0.0845596	0.0839384	0.123244	0.158933	% of body mass (daily ration)
Stenella coeruleoalba	0.0183231	0.0394935	0.069341	0.0682548	0.104775	0.153685	% of body mass (daily ration)
Stenella frontalis	0.0279873	0.050176	0.0847706	0.0840019	0.122685	0.165921	% of body mass (daily ration)
Stenella longirostris	0.0214702	0.0454003	0.0803374	0.0787806	0.12445	0.203658	% of body mass (daily ration)
Steno bredanensis	0.0192493	0.0370252	0.0630511	0.0624171	0.0922232	0.135238	% of body mass (daily ration)
Tursiops truncatus	0.0141602	0.0312133	0.0556411	0.0546074	0.0856791	0.13718	% of body mass (daily ration)
Ziphius cavirostris	0.0124112	0.0183727	0.0302813	0.0299792	0.043946	0.0736882	% of body mass (daily ration)
Balaenoptera acutorostrata	0.800001	0.80347	0.850028	0.850103	0.896407	0.9	Assimilation efficiency
Balaenoptera borealis	0.800005	0.803299	0.850045	0.849923	0.896793	0.899999	Assimilation efficiency
Balaenoptera edeni	0.800012	0.803422	0.849735	0.849552	0.89671	0.899998	Assimilation efficiency
Balaenoptera musculus	0.8	0.803499	0.850145	0.850157	0.896499	0.899999	Assimilation efficiency
Balaenoptera physalus	0.800001	0.803389	0.850087	0.850091	0.896711	0.9	Assimilation efficiency
Berardius bairdii	0.800009	0.803621	0.849859	0.849385	0.896593	0.899994	Assimilation efficiency
Delphinus capensis	0.80001	0.803656	0.85025	0.850693	0.896203	0.899966	Assimilation efficiency
Delphinus delphis	0.800004	0.803581	0.849958	0.84999	0.896426	0.899999	Assimilation efficiency
Feresa attenuata	0.800009	0.803489	0.850135	0.849951	0.896323	0.899996	Assimilation efficiency
Globicephala macrorhynchus	0.8	0.803463	0.8501	0.850056	0.896508	0.899999	Assimilation efficiency
Globicephala melas	0.800002	0.803332	0.850047	0.850145	0.896493	0.899999	Assimilation efficiency
Grampus griseus	0.800001	0.803365	0.850145	0.850286	0.896727	0.899999	Assimilation efficiency
Hyperoodon ampullatus	0.800004	0.803542	0.850087	0.85002	0.896577	0.9	Assimilation efficiency
Indopacetus pacificus	0.800002	0.803181	0.84975	0.849655	0.896652	0.899995	Assimilation efficiency
Kogia spp	0.800001	0.803425	0.850128	0.850193	0.896607	0.899997	Assimilation efficiency
Lagenodelphis hosei	0.800002	0.803417	0.849988	0.849936	0.896529	0.9	Assimilation efficiency
Lagenorhynchus acutus	0.800002	0.803516	0.850006	0.849918	0.896426	0.899992	Assimilation efficiency
Lagenorhynchus albirostris	0.800004	0.803441	0.850131	0.850054	0.896718	0.899988	Assimilation efficiency
Lagenorhynchus obliquidens	0.800024	0.803351	0.849959	0.849973	0.896447	0.899983	Assimilation efficiency
Lissodelphis borealis	0.80004	0.803459	0.849755	0.849979	0.896147	0.899988	Assimilation efficiency
Megaptera novaeangliae	0.800006	0.803342	0.849926	0.849937	0.896568	0.9	Assimilation efficiency
Mesoplodon spp	0.8	0.803336	0.849881	0.849827	0.896587	0.899997	Assimilation efficiency
Orcinus orca	0.800003	0.803524	0.850131	0.850192	0.896532	0.899996	Assimilation efficiency
Peponocephala electra	0.80001	0.803375	0.850078	0.850148	0.896557	0.899999	Assimilation efficiency
Phocoena phocoena	0.8	0.803362	0.850091	0.850083	0.896763	0.899995	Assimilation efficiency
Phocoenoides dalli	0.800002	0.803463	0.849977	0.849844	0.896637	0.899999	Assimilation efficiency
Physeter macrocephalus	0.8	0.803405	0.849965	0.849978	0.896526	0.899999	Assimilation efficiency
Pseudorca crassidens	0.800009	0.803516	0.850292	0.850261	0.896584	0.899998	Assimilation efficiency
Sotalia guianensis	0.800039	0.803368	0.850177	0.850575	0.896325	0.899986	Assimilation efficiency
Sousa plumbea	0.800027	0.803406	0.849767	0.849531	0.896816	0.899991	Assimilation efficiency
Stenella attenuata	0.8	0.803402	0.849993	0.849869	0.89654	0.899998	Assimilation efficiency
Stenella clymene	0.800018	0.803523	0.850029	0.849769	0.896488	0.899997	Assimilation efficiency
Stenella coeruleoalba	0.800001	0.803453	0.850051	0.850074	0.896611	0.899998	Assimilation efficiency
Stenella frontalis	0.800012	0.803379	0.849718	0.849635	0.896415	0.89998	Assimilation efficiency
Stenella longirostris	0.8	0.803457	0.850011	0.849967	0.8967	0.899994	Assimilation efficiency
Steno bredanensis	0.800012	0.803434	0.849937	0.84987	0.896574	0.899998	Assimilation efficiency
Tursiops truncatus	0.8	0.803364	0.849996	0.850009	0.896702	0.9	Assimilation efficiency
Ziphius cavirostris	0.800001	0.80339	0.849926	0.84987	0.896572	0.899999	Assimilation efficiency
Balaenoptera acutorostrata	91951.8	488025	859398	860024	1.22172e+06	1.61284e+06	Average Daily Metabolic Rate (kJ)
Balaenoptera borealis	334588	819748	1.49843e+06	1.48417e+06	2.25382e+06	3.03923e+06	Average Daily Metabolic Rate (kJ)
Balaenoptera edeni	282239	971179	1.69951e+06	1.70371e+06	2.41284e+06	3.13493e+06	Average Daily Metabolic Rate (kJ)
Balaenoptera musculus	1.17642e+06	3.17976e+06	5.81938e+06	5.76726e+06	8.77818e+06	1.26619e+07	Average Daily Metabolic Rate (kJ)
Balaenoptera physalus	513245	1.98301e+06	3.63906e+06	3.60779e+06	5.47959e+06	7.7495e+06	Average Daily Metabolic Rate (kJ)
Berardius bairdii	58483.1	137092	245303	242291	373946	523490	Average Daily Metabolic Rate (kJ)
Delphinus capensis	6773.65	16537	29997	29826.3	43877	55677.8	Average Daily Metabolic Rate (kJ)
Delphinus delphis	5337.66	16640.9	29980.9	29874.1	43591.9	58708.9	Average Daily Metabolic Rate (kJ)
Feresa attenuata	5894.85	14612	26691.8	26354.8	40761.7	57791.8	Average Daily Metabolic Rate (kJ)
Globicephala macrorhynchus	19371.4	60229	111517	110174	170490	261532	Average Daily Metabolic Rate (kJ)
Globicephala melas	29446.2	75160.1	137796	136002	210754	332340	Average Daily Metabolic Rate (kJ)
Grampus griseus	2834.06	18664	33524.1	33043.3	51099.5	77120.6	Average Daily Metabolic Rate (kJ)
Hyperoodon ampullatus	31856.3	82708.1	147944	145851	225480	316122	Average Daily Metabolic Rate (kJ)
Indopacetus pacificus	22997.3	60811.7	108133	106605	164760	229263	Average Daily Metabolic Rate (kJ)
Kogia spp	5671.64	13351.7	23868.5	23540.2	36451.5	55135.9	Average Daily Metabolic Rate (kJ)
Lagenodelphis hosei	5176.37	14522.3	26718	26398.5	40856.8	58003.9	Average Daily Metabolic Rate (kJ)
Lagenorhynchus acutus	7225.92	18156.8	32697.3	32573.2	47712.6	59985.8	Average Daily Metabolic Rate (kJ)
Lagenorhynchus albirostris	7831.08	19476.1	35608.6	35076.4	54509.1	76899.3	Average Daily Metabolic Rate (kJ)
Lagenorhynchus obliquidens	4947.02	12696.9	23327.4	23045.7	35395.1	49891.3	Average Daily Metabolic Rate (kJ)
Lissodelphis borealis	6039.19	14925.3	27624.3	27348.4	42263.8	58603.4	Average Daily Metabolic Rate (kJ)
Megaptera novaeangliae	430170	1.56118e+06	2.73547e+06	2.74078e+06	3.88841e+06	5.02261e+06	Average Daily Metabolic Rate (kJ)
Mesoplodon spp	11122	42627.1	78369.7	77348.7	120212	176664	Average Daily Metabolic Rate (kJ)
Orcinus orca	71262.4	202570	366451	365623	533134	699215	Average Daily Metabolic Rate (kJ)
Peponocephala electra	2068.03	10304.3	18525.1	18249.7	28321.7	41851.3	Average Daily Metabolic Rate (kJ)
Phocoena phocoena	3936.8	9878.66	17821.3	17774.6	25995	35327.4	Average Daily Metabolic Rate (kJ)
Phocoenoides dalli	3603.75	10283.5	18889.8	18625.9	28962.1	43247.8	Average Daily Metabolic Rate (kJ)
Physeter macrocephalus	92358.5	485491	872635	859837	1.33107e+06	2.12529e+06	Average Daily Metabolic Rate (kJ)
Pseudorca crassidens	11280.5	38105.9	68234.6	67243.8	103692	161576	Average Daily Metabolic Rate (kJ)
Sotalia guianensis	9445.26	17543.4	31617.9	31274.3	47986.2	71554.6	Average Daily Metabolic Rate (kJ)
Sousa plumbea	3360.57	16609.1	30739	30354.6	47174.4	65165.8	Average Daily Metabolic Rate (kJ)
Stenella attenuata	3583.7	10864.9	20049.3	19790.8	30698.7	46754.6	Average Daily Metabolic Rate (kJ)
Stenella clymene	3315.9	8716.56	15758.2	15545.5	23997.9	33145.4	Average Daily Metabolic Rate (kJ)
Stenella coeruleoalba	5129.86	12783.1	23440.8	23153.1	35822	54079.5	Average Daily Metabolic Rate (kJ)
Stenella frontalis	4296.72	10905.5	20086.9	19806.4	30779.9	42320.4	Average Daily Metabolic Rate (kJ)
Stenella longirostris	2162.87	7574.2	13925.8	13742.7	21229.6	31627.7	Average Daily Metabolic Rate (kJ)
Steno bredanensis	6332.79	14001.4	25588.2	25281	39042.2	53929.1	Average Daily Metabolic Rate (kJ)
Tursiops truncatus	3761.82	23881.2	43947.2	43410.8	66993.4	99396.9	Average Daily Metabolic Rate (kJ)
Ziphius cavirostris	16110.2	49138.6	88108.8	86887.1	134559	204816	Average Daily Metabolic Rate (kJ)
Balaenoptera acutorostrata	13.1355	84.7123	170.13	163.329	299.363	492.14	Daily ration (kg)
Balaenoptera borealis	82.3843	224.761	471.576	447.629	859.498	2228.81	Daily ration (kg)
Balaenoptera edeni	50.5536	162.847	332.495	317.523	597.663	974.089	Daily ration (kg)
Balaenoptera musculus	272.033	875.675	1831.97	1737.46	3345.77	11149.6	Daily ration (kg)
Balaenoptera physalus	154.738	546.156	1145.16	1088.3	2079.97	6133.57	Daily ration (kg)
Berardius bairdii	14.3795	32.1156	58.9358	57.7517	92.1314	128.301	Daily ration (kg)
Delphinus capensis	1.1672	2.72596	5.62816	5.39237	10.0031	15.9014	Daily ration (kg)
Delphinus delphis	1.00358	3.06189	6.10658	5.91414	10.3289	17.0947	Daily ration (kg)
Feresa attenuata	1.42858	3.81954	7.11556	6.9995	11.0844	16.624	Daily ration (kg)
Globicephala macrorhynchus	5.33011	16.0916	30.242	29.7476	47.0933	72.4871	Daily ration (kg)
Globicephala melas	7.3285	19.6804	36.7415	36.0974	57.3297	103.99	Daily ration (kg)
Grampus griseus	0.710754	5.09215	9.28948	9.12206	14.4624	23.562	Daily ration (kg)
Hyperoodon ampullatus	9.50912	22.225	40.5054	39.6958	63.6361	94.8203	Daily ration (kg)
Indopacetus pacificus	6.27016	16.201	29.4042	28.812	45.852	66.6113	Daily ration (kg)
Kogia spp	1.52276	3.56797	6.49532	6.37739	10.0943	15.3012	Daily ration (kg)
Lagenodelphis hosei	1.1656	3.60197	6.7563	6.64196	10.5741	16.125	Daily ration (kg)
Lagenorhynchus acutus	1.79788	4.07152	7.88971	7.6759	12.9299	22.4568	Daily ration (kg)
Lagenorhynchus albirostris	1.6252	4.34902	9.22276	8.85306	16.0055	23.3053	Daily ration (kg)
Lagenorhynchus obliquidens	1.19013	2.8958	5.45586	5.36032	8.54179	12.4622	Daily ration (kg)
Lissodelphis borealis	1.30492	3.23722	6.27072	6.11979	10.166	14.1676	Daily ration (kg)
Megaptera novaeangliae	100.658	329.204	629.885	614.764	1021.05	2100.14	Daily ration (kg)
Mesoplodon spp	2.90702	11.5218	21.5702	21.2032	33.804	54.1425	Daily ration (kg)
Orcinus orca	11.6116	36.5922	68.9472	67.9989	106.708	151.837	Daily ration (kg)
Peponocephala electra	0.523168	2.71752	4.94455	4.85394	7.68405	12.364	Daily ration (kg)
Phocoena phocoena	0.878448	1.9754	3.80295	3.72362	6.09753	10.0605	Daily ration (kg)
Phocoenoides dalli	0.691792	2.01558	4.02968	3.90105	6.81686	11.8981	Daily ration (kg)
Physeter macrocephalus	24.3759	130.364	238.805	234.209	374.515	624.432	Daily ration (kg)
Pseudorca crassidens	3.02572	9.88807	18.0884	17.7275	28.2702	44.5873	Daily ration (kg)
Sotalia guianensis	2.12443	4.15262	7.87734	7.72481	12.4318	19.4743	Daily ration (kg)
Sousa plumbea	0.966329	3.714	7.32955	7.11963	12.0685	18.4189	Daily ration (kg)
Stenella attenuata	0.663882	2.3411	4.57531	4.44954	7.53226	12.7022	Daily ration (kg)
Stenella clymene	0.805771	2.09646	3.9156	3.84452	6.15234	8.65164	Daily ration (kg)
Stenella coeruleoalba	1.22851	2.84547	5.48914	5.36391	8.84341	15.4276	Daily ration (kg)
Stenella frontalis	1.10802	2.92787	5.44895	5.35432	8.50811	12.2604	Daily ration (kg)
Stenella longirostris	0.460959	1.62947	3.17781	3.08782	5.22689	8.3993	Daily ration (kg)
Steno bredanensis	1.2198	2.97656	5.60574	5.50959	8.8049	12.5919	Daily ration (kg)
Tursiops truncatus	1.01036	5.17319	10.1817	9.91731	16.6231	28.4588	Daily ration (kg)
Ziphius cavirostris	4.03912	13.1192	23.9528	23.5242	37.2815	60.5453	Daily ration (kg)
Balaenoptera acutorostrata	16.9123	72.1844	212.522	187.874	522.308	1480.08	Individual daily amount of nutrient ingested (mg)	Cu
Balaenoptera acutorostrata	278.566	1263.01	3784.6	3471.33	8139.31	17365.1	Individual daily amount of nutrient ingested (mg)	Fe
Balaenoptera acutorostrata	4.24531	26.4616	162.069	126.258	473.007	1108.81	Individual daily amount of nutrient ingested (mg)	Mn
Balaenoptera acutorostrata	323129	2.22723e+06	4.63464e+06	4.42732e+06	8.32124e+06	1.45565e+07	Individual daily amount of nutrient ingested (mg)	N
Balaenoptera acutorostrata	40412.1	269548	588162	554786	1.10367e+06	2.05273e+06	Individual daily amount of nutrient ingested (mg)	P
Balaenoptera acutorostrata	7.918	40.6451	140.383	117.758	374.216	981.214	Individual daily amount of nutrient ingested (mg)	Se
Balaenoptera acutorostrata	172.788	949.981	2833.38	2554.81	6306.81	14790.7	Individual daily amount of nutrient ingested (mg)	Zn
Balaenoptera borealis	219.776	677.576	2524.85	2304.46	5692.94	17212.1	Individual daily amount of nutrient ingested (mg)	Cu
Balaenoptera borealis	521.725	2080.19	8088.57	7381.96	18217	50054.2	Individual daily amount of nutrient ingested (mg)	Fe
Balaenoptera borealis	12.9738	59.7671	222.374	202.481	502.257	1217.94	Individual daily amount of nutrient ingested (mg)	Mn
Balaenoptera borealis	1.68145e+06	4.82699e+06	1.1698e+07	1.09185e+07	2.30703e+07	7.14969e+07	Individual daily amount of nutrient ingested (mg)	N
Balaenoptera borealis	151246	470341	1.14903e+06	1.07484e+06	2.2481e+06	5.99532e+06	Individual daily amount of nutrient ingested (mg)	P
Balaenoptera borealis	25.1145	89.4715	335.595	304.521	757.97	2616.6	Individual daily amount of nutrient ingested (mg)	Se
Balaenoptera borealis	356.348	1656.33	6361.02	5828.99	14231	33303.9	Individual daily amount of nutrient ingested (mg)	Zn
Balaenoptera edeni	37.6966	143.395	431.189	378.41	1092.71	2781.38	Individual daily amount of nutrient ingested (mg)	Cu
Balaenoptera edeni	719.827	2383.22	7588.96	6930.96	16696	32531.1	Individual daily amount of nutrient ingested (mg)	Fe
Balaenoptera edeni	10.2355	41.7109	321.028	244.734	969.435	1915.39	Individual daily amount of nutrient ingested (mg)	Mn
Balaenoptera edeni	1.4128e+06	4.31805e+06	9.07503e+06	8.64197e+06	1.67696e+07	2.82552e+07	Individual daily amount of nutrient ingested (mg)	N
Balaenoptera edeni	148294	521797	1.15525e+06	1.08453e+06	2.22053e+06	4.38265e+06	Individual daily amount of nutrient ingested (mg)	P
Balaenoptera edeni	23.5691	75.1275	279	231.662	762.474	1873.14	Individual daily amount of nutrient ingested (mg)	Se
Balaenoptera edeni	645.907	1844.05	5674.99	5085.46	12782	30734.8	Individual daily amount of nutrient ingested (mg)	Zn
Balaenoptera musculus	561.319	2657.33	9805.24	8930.98	22095.9	88586.6	Individual daily amount of nutrient ingested (mg)	Cu
Balaenoptera musculus	2020.57	8097.78	31425	28587.5	70891.8	193623	Individual daily amount of nutrient ingested (mg)	Fe
Balaenoptera musculus	65.0379	230.289	864.139	788.696	1951.92	5635.58	Individual daily amount of nutrient ingested (mg)	Mn
Balaenoptera musculus	3.76276e+06	1.88021e+07	4.54436e+07	4.23975e+07	8.96875e+07	3.24032e+08	Individual daily amount of nutrient ingested (mg)	N
Balaenoptera musculus	351547	1.83201e+06	4.46432e+06	4.1598e+06	8.865e+06	3.09604e+07	Individual daily amount of nutrient ingested (mg)	P
Balaenoptera musculus	74.5032	344.142	1303.91	1184.74	2964.27	13813.9	Individual daily amount of nutrient ingested (mg)	Se
Balaenoptera musculus	1865.97	6404.71	24718.4	22572.8	55402.6	173721	Individual daily amount of nutrient ingested (mg)	Zn
Balaenoptera physalus	277.862	1640.86	6132.52	5579.36	13797.1	53572.1	Individual daily amount of nutrient ingested (mg)	Cu
Balaenoptera physalus	819.597	5118.53	19630.4	17891	44177.5	125670	Individual daily amount of nutrient ingested (mg)	Fe
Balaenoptera physalus	25.6176	144.527	540.118	492.285	1220.25	3142.25	Individual daily amount of nutrient ingested (mg)	Mn
Balaenoptera physalus	3.6812e+06	1.16529e+07	2.84156e+07	2.65872e+07	5.5749e+07	1.79506e+08	Individual daily amount of nutrient ingested (mg)	N
Balaenoptera physalus	322135	1.14238e+06	2.79013e+06	2.60591e+06	5.51698e+06	1.70319e+07	Individual daily amount of nutrient ingested (mg)	P
Balaenoptera physalus	54.2207	216.552	815.221	740.156	1840.22	7599.27	Individual daily amount of nutrient ingested (mg)	Se
Balaenoptera physalus	925.752	4025.8	15451.4	14111	34739	100651	Individual daily amount of nutrient ingested (mg)	Zn
Berardius bairdii	42.0708	89.9222	270.481	234.725	618.175	1134.28	Individual daily amount of nutrient ingested (mg)	Cu
Berardius bairdii	170.356	373.927	1174.58	1033.62	2692.65	5736.89	Individual daily amount of nutrient ingested (mg)	Fe
Berardius bairdii	6.62754	19.7616	63.1956	56.4168	141.867	246.567	Individual daily amount of nutrient ingested (mg)	Mn
Berardius bairdii	405290	881885	1.6303e+06	1.59692e+06	2.59998e+06	3.73358e+06	Individual daily amount of nutrient ingested (mg)	N
Berardius bairdii	48236.4	100643	207683	199676	357328	569091	Individual daily amount of nutrient ingested (mg)	P
Berardius bairdii	9.13325	19.7923	40.6099	38.579	72.5198	122.19	Individual daily amount of nutrient ingested (mg)	Se
Berardius bairdii	195.66	404.606	787.506	758.209	1353.05	2189.72	Individual daily amount of nutrient ingested (mg)	Zn
Delphinus capensis	1.10874	2.59385	7.94955	6.92294	19.512	50.5483	Individual daily amount of nutrient ingested (mg)	Cu
Delphinus capensis	13.2825	43.2503	131.205	120.753	280.742	564.147	Individual daily amount of nutrient ingested (mg)	Fe
Delphinus capensis	0.295403	0.856617	5.59749	4.29779	16.547	33.5421	Individual daily amount of nutrient ingested (mg)	Mn
Delphinus capensis	34698	72688.1	156129	148643	283366	448115	Individual daily amount of nutrient ingested (mg)	N
Delphinus capensis	3246.83	8745.28	19831.5	18606.5	38054.9	77951.4	Individual daily amount of nutrient ingested (mg)	P
Delphinus capensis	0.386956	1.33557	4.78198	3.966	12.9335	28.6591	Individual daily amount of nutrient ingested (mg)	Se
Delphinus capensis	9.72692	31.2515	96.1284	86.105	219.078	489.347	Individual daily amount of nutrient ingested (mg)	Zn
Delphinus delphis	1.30321	3.9073	11.934	10.686	26.753	63.8432	Individual daily amount of nutrient ingested (mg)	Cu
Delphinus delphis	12.6796	55.461	145.277	135.801	290.587	580.999	Individual daily amount of nutrient ingested (mg)	Fe
Delphinus delphis	0.459824	1.59138	6.14374	5.13431	15.6806	35.528	Individual daily amount of nutrient ingested (mg)	Mn
Delphinus delphis	27766.5	80450.6	162990	157376	279709	502477	Individual daily amount of nutrient ingested (mg)	N
Delphinus delphis	3328.97	10119.2	21316.2	20346.6	38081.4	71162	Individual daily amount of nutrient ingested (mg)	P
Delphinus delphis	0.455976	1.61966	4.77324	4.13111	11.7685	35.1207	Individual daily amount of nutrient ingested (mg)	Se
Delphinus delphis	11.6547	38.0731	98.8834	90.8432	204.597	456.784	Individual daily amount of nutrient ingested (mg)	Zn
Feresa attenuata	16.5249	39.6581	96.2825	87.8331	195.392	389.702	Individual daily amount of nutrient ingested (mg)	Cu
Feresa attenuata	14.1761	36.1747	118.691	93.5868	346.007	574.259	Individual daily amount of nutrient ingested (mg)	Fe
Feresa attenuata	0.631633	1.63644	3.62988	3.3894	6.94481	11.8489	Individual daily amount of nutrient ingested (mg)	Mn
Feresa attenuata	35293.4	101071	189504	185617	299589	411419	Individual daily amount of nutrient ingested (mg)	N
Feresa attenuata	3138.63	8740.09	16620.2	16268.5	26401.2	41066.9	Individual daily amount of nutrient ingested (mg)	P
Feresa attenuata	1.08261	2.52239	5.31138	5.05101	9.51196	17.0979	Individual daily amount of nutrient ingested (mg)	Se
Feresa attenuata	20.945	65.9506	127.157	124.064	207.588	303.289	Individual daily amount of nutrient ingested (mg)	Zn
Globicephala macrorhynchus	38.6993	128.386	356.185	327.14	740.531	1592.09	Individual daily amount of nutrient ingested (mg)	Cu
Globicephala macrorhynchus	32.5968	114.06	477.824	369.021	1323.89	3267.56	Individual daily amount of nutrient ingested (mg)	Fe
Globicephala macrorhynchus	2.02515	5.60241	12.9123	11.9779	25.1121	49.9942	Individual daily amount of nutrient ingested (mg)	Mn
Globicephala macrorhynchus	143759	427594	810160	796177	1.2737e+06	1.87519e+06	Individual daily amount of nutrient ingested (mg)	N
Globicephala macrorhynchus	12110.4	37162.5	71115.9	69711.8	113178	188101	Individual daily amount of nutrient ingested (mg)	P
Globicephala macrorhynchus	3.44912	9.99532	21.2179	20.2525	37.9548	68.684	Individual daily amount of nutrient ingested (mg)	Se
Globicephala macrorhynchus	100.494	252.309	492.172	479.884	798.729	1278.94	Individual daily amount of nutrient ingested (mg)	Zn
Globicephala melas	74.8003	206.492	496.462	453.136	1006	1697.36	Individual daily amount of nutrient ingested (mg)	Cu
Globicephala melas	59.5903	187.955	612.19	482.201	1765.97	3771.39	Individual daily amount of nutrient ingested (mg)	Fe
Globicephala melas	3.42112	8.45081	18.7382	17.5089	35.9911	69.315	Individual daily amount of nutrient ingested (mg)	Mn
Globicephala melas	176045	518466	978457	959127	1.54675e+06	2.8837e+06	Individual daily amount of nutrient ingested (mg)	N
Globicephala melas	15275.8	45079.3	85829.4	83979.7	136768	260858	Individual daily amount of nutrient ingested (mg)	P
Globicephala melas	4.97093	13.0621	27.4251	26.1089	49.4786	95.5481	Individual daily amount of nutrient ingested (mg)	Se
Globicephala melas	135.792	338.663	656.577	640.814	1065.62	1695.86	Individual daily amount of nutrient ingested (mg)	Zn
Grampus griseus	9.14584	85.0338	170.881	164.061	295.761	558.188	Individual daily amount of nutrient ingested (mg)	Cu
Grampus griseus	11.5396	61.4533	164.766	148.46	362.086	753.469	Individual daily amount of nutrient ingested (mg)	Fe
Grampus griseus	0.434483	2.63202	5.90898	5.63132	10.7406	21.0527	Individual daily amount of nutrient ingested (mg)	Mn
Grampus griseus	18719.8	132368	242339	237697	379180	651049	Individual daily amount of nutrient ingested (mg)	N
Grampus griseus	1604.12	11153.3	20538.3	20128	32358.1	54454.1	Individual daily amount of nutrient ingested (mg)	P
Grampus griseus	0.574011	3.6654	7.59731	7.21001	13.6781	26.7327	Individual daily amount of nutrient ingested (mg)	Se
Grampus griseus	19.1711	103.99	197.575	192.051	322.713	543.533	Individual daily amount of nutrient ingested (mg)	Zn
Hyperoodon ampullatus	55.8381	157.051	497.946	419.936	1189.3	2026.41	Individual daily amount of nutrient ingested (mg)	Cu
Hyperoodon ampullatus	45.1319	107.26	636.697	423.504	2347.56	4387.62	Individual daily amount of nutrient ingested (mg)	Fe
Hyperoodon ampullatus	3.17739	6.73671	16.772	14.4601	39.1144	69.0346	Individual daily amount of nutrient ingested (mg)	Mn
Hyperoodon ampullatus	268676	578693	1.08325e+06	1.05518e+06	1.73826e+06	2.72862e+06	Individual daily amount of nutrient ingested (mg)	N
Hyperoodon ampullatus	24885	49048.5	93412.4	90839.8	152988	250622	Individual daily amount of nutrient ingested (mg)	P
Hyperoodon ampullatus	5.04864	12.4862	28.6143	26.5272	57.4076	110.44	Individual daily amount of nutrient ingested (mg)	Se
Hyperoodon ampullatus	146.012	340.252	670.872	645.424	1132.62	1997.21	Individual daily amount of nutrient ingested (mg)	Zn
Indopacetus pacificus	42.7202	130.767	355.833	319.713	758.285	1394.7	Individual daily amount of nutrient ingested (mg)	Cu
Indopacetus pacificus	39.6653	113.676	467.824	357.147	1412.87	2682.46	Individual daily amount of nutrient ingested (mg)	Fe
Indopacetus pacificus	1.61445	5.71974	12.7895	11.7221	25.7032	47.9804	Individual daily amount of nutrient ingested (mg)	Mn
Indopacetus pacificus	165645	426890	786838	770835	1.2451e+06	1.8922e+06	Individual daily amount of nutrient ingested (mg)	N
Indopacetus pacificus	14391.2	37033.8	68888.3	67195.6	110191	161562	Individual daily amount of nutrient ingested (mg)	P
Indopacetus pacificus	4.02847	9.88196	20.7726	19.6325	38.3301	71.7924	Individual daily amount of nutrient ingested (mg)	Se
Indopacetus pacificus	88.9032	254.767	484.826	471.359	791.496	1232.67	Individual daily amount of nutrient ingested (mg)	Zn
Kogia spp	9.03708	28.4971	77.8649	70.582	164.232	295.432	Individual daily amount of nutrient ingested (mg)	Cu
Kogia spp	8.25792	26.6529	107.176	83.7804	304.44	656.525	Individual daily amount of nutrient ingested (mg)	Fe
Kogia spp	0.496924	1.29895	2.96575	2.74088	5.86131	10.7304	Individual daily amount of nutrient ingested (mg)	Mn
Kogia spp	42558.5	93960.5	173374	169683	273371	423993	Individual daily amount of nutrient ingested (mg)	N
Kogia spp	3311.39	8108.74	15117.4	14776.9	24105.1	38043.6	Individual daily amount of nutrient ingested (mg)	P
Kogia spp	0.829989	2.16781	4.53581	4.30499	8.252	15.1176	Individual daily amount of nutrient ingested (mg)	Se
Kogia spp	20.4458	55.8624	106.354	103.541	173.131	292.72	Individual daily amount of nutrient ingested (mg)	Zn
Lagenodelphis hosei	7.6344	21.3266	58.4005	53.5015	121.651	232.732	Individual daily amount of nutrient ingested (mg)	Cu
Lagenodelphis hosei	12.3296	41.1713	120.842	105.843	277.687	551.046	Individual daily amount of nutrient ingested (mg)	Fe
Lagenodelphis hosei	0.608983	1.62777	4.04173	3.7382	8.19531	16.5904	Individual daily amount of nutrient ingested (mg)	Mn
Lagenodelphis hosei	28923.5	93991.8	178061	174658	281168	455799	Individual daily amount of nutrient ingested (mg)	N
Lagenodelphis hosei	3273.83	9697.95	18885.7	18373	30891.4	48977.7	Individual daily amount of nutrient ingested (mg)	P
Lagenodelphis hosei	0.84952	2.31174	4.79229	4.60024	8.3961	14.2788	Individual daily amount of nutrient ingested (mg)	Se
Lagenodelphis hosei	15.9937	55.4054	108.23	105.513	176.536	311.165	Individual daily amount of nutrient ingested (mg)	Zn
Lagenorhynchus acutus	0.842469	3.21155	7.80995	7.2611	15.5252	32.8966	Individual daily amount of nutrient ingested (mg)	Cu
Lagenorhynchus acutus	17.0026	54.983	166.788	143.389	416.171	836.524	Individual daily amount of nutrient ingested (mg)	Fe
Lagenorhynchus acutus	0.809456	2.52668	8.03548	6.94622	20.5201	48.2384	Individual daily amount of nutrient ingested (mg)	Mn
Lagenorhynchus acutus	45424.7	99995.6	199074	192771	334809	659374	Individual daily amount of nutrient ingested (mg)	N
Lagenorhynchus acutus	5046.57	13521.3	30497.1	28490.7	59349.2	106520	Individual daily amount of nutrient ingested (mg)	P
Lagenorhynchus acutus	0.908028	2.34124	5.26392	4.97103	9.8905	20.7005	Individual daily amount of nutrient ingested (mg)	Se
Lagenorhynchus acutus	17.1598	49.1053	107.257	102.459	193.148	381.133	Individual daily amount of nutrient ingested (mg)	Zn
Lagenorhynchus albirostris	1.98341	4.7748	11.8089	10.7057	25.7859	49.6483	Individual daily amount of nutrient ingested (mg)	Cu
Lagenorhynchus albirostris	13.1539	42.1332	106.806	99.5752	215.546	471.072	Individual daily amount of nutrient ingested (mg)	Fe
Lagenorhynchus albirostris	0.5684	1.62639	6.16995	5.21041	15.8433	29.7651	Individual daily amount of nutrient ingested (mg)	Mn
Lagenorhynchus albirostris	40993	117352	253030	242227	446522	715427	Individual daily amount of nutrient ingested (mg)	N
Lagenorhynchus albirostris	3067.39	10646.2	26471.6	24665.2	52118.6	89873.1	Individual daily amount of nutrient ingested (mg)	P
Lagenorhynchus albirostris	0.758859	2.24866	5.63937	5.27056	11.0224	20.143	Individual daily amount of nutrient ingested (mg)	Se
Lagenorhynchus albirostris	17.0934	41.67	95.5024	90.5429	176.281	310.112	Individual daily amount of nutrient ingested (mg)	Zn
Lagenorhynchus obliquidens	3.5969	8.66503	19.0859	18.0965	34.9164	56.2302	Individual daily amount of nutrient ingested (mg)	Cu
Lagenorhynchus obliquidens	13.261	40.5827	108.839	97.581	239.708	424.077	Individual daily amount of nutrient ingested (mg)	Fe
Lagenorhynchus obliquidens	0.801245	2.01938	6.18042	5.56975	13.5063	23.549	Individual daily amount of nutrient ingested (mg)	Mn
Lagenorhynchus obliquidens	35132	79694.9	151144	148072	239375	337484	Individual daily amount of nutrient ingested (mg)	N
Lagenorhynchus obliquidens	4270.9	9493.47	19708.4	18989.5	34262.4	52546.5	Individual daily amount of nutrient ingested (mg)	P
Lagenorhynchus obliquidens	0.799992	1.85112	3.79378	3.63085	6.65811	11.7274	Individual daily amount of nutrient ingested (mg)	Se
Lagenorhynchus obliquidens	15.7603	36.2999	72.0291	69.658	121.368	245.684	Individual daily amount of nutrient ingested (mg)	Zn
Lissodelphis borealis	6.13874	14.6079	40.2421	36.7604	84.8854	138.365	Individual daily amount of nutrient ingested (mg)	Cu
Lissodelphis borealis	17.3226	44.3659	118.323	109.204	240.732	469.13	Individual daily amount of nutrient ingested (mg)	Fe
Lissodelphis borealis	0.486289	1.40996	4.36024	3.81679	10.2281	17.2413	Individual daily amount of nutrient ingested (mg)	Mn
Lissodelphis borealis	36905.9	86117.6	169020	164608	276896	400922	Individual daily amount of nutrient ingested (mg)	N
Lissodelphis borealis	3654.68	9232.62	18463.1	17911.6	30902.5	49454.6	Individual daily amount of nutrient ingested (mg)	P
Lissodelphis borealis	0.68254	2.00881	4.72476	4.36315	9.56128	17.9666	Individual daily amount of nutrient ingested (mg)	Se
Lissodelphis borealis	17.2765	47.4245	102.254	98.0234	183.929	295.298	Individual daily amount of nutrient ingested (mg)	Zn
Megaptera novaeangliae	171.774	647.19	1950.83	1832.93	3939.32	10364.5	Individual daily amount of nutrient ingested (mg)	Cu
Megaptera novaeangliae	1593.13	4967.68	12779.7	12081.2	24352.8	45158.1	Individual daily amount of nutrient ingested (mg)	Fe
Megaptera novaeangliae	27.528	120.567	469.59	398.515	1163.35	2934.61	Individual daily amount of nutrient ingested (mg)	Mn
Megaptera novaeangliae	2.45181e+06	8.23717e+06	1.64964e+07	1.59844e+07	2.77866e+07	5.67992e+07	Individual daily amount of nutrient ingested (mg)	N
Megaptera novaeangliae	266314	929808	1.89747e+06	1.82928e+06	3.25907e+06	6.86408e+06	Individual daily amount of nutrient ingested (mg)	P
Megaptera novaeangliae	41.0782	179.978	493.532	448.102	1077.58	2562.69	Individual daily amount of nutrient ingested (mg)	Se
Megaptera novaeangliae	1052.16	3777.92	9755.79	9166.42	18998.5	40815.5	Individual daily amount of nutrient ingested (mg)	Zn
Mesoplodon spp	23.3173	64.8963	191.452	164.789	437.856	794.963	Individual daily amount of nutrient ingested (mg)	Cu
Mesoplodon spp	53.731	156.737	468.499	401.366	1151.81	2629.98	Individual daily amount of nutrient ingested (mg)	Fe
Mesoplodon spp	2.0203	6.79761	15.5555	14.7013	28.9611	59.7258	Individual daily amount of nutrient ingested (mg)	Mn
Mesoplodon spp	75975.4	288959	547897	537098	869512	1.40555e+06	Individual daily amount of nutrient ingested (mg)	N
Mesoplodon spp	7296.39	30441.4	58394.3	57028.3	94256.8	155349	Individual daily amount of nutrient ingested (mg)	P
Mesoplodon spp	1.968	6.53152	13.8343	13.1178	25.2866	50.4233	Individual daily amount of nutrient ingested (mg)	Se
Mesoplodon spp	39.8769	164.241	323.944	315.159	535.547	980.583	Individual daily amount of nutrient ingested (mg)	Zn
Orcinus orca	17.518	58.4299	153.811	134.713	380.357	735.247	Individual daily amount of nutrient ingested (mg)	Cu
Orcinus orca	226.095	560.018	1455.28	1315.97	3130.42	5760.01	Individual daily amount of nutrient ingested (mg)	Fe
Orcinus orca	4.72863	18.5889	60.8503	54.6436	135.225	318.444	Individual daily amount of nutrient ingested (mg)	Mn
Orcinus orca	309969	1.04034e+06	1.97558e+06	1.94486e+06	3.09313e+06	4.6603e+06	Individual daily amount of nutrient ingested (mg)	N
Orcinus orca	36001.6	112710	225592	219574	372765	599940	Individual daily amount of nutrient ingested (mg)	P
Orcinus orca	6.99621	24.5431	54.8634	51.7322	103.158	186.632	Individual daily amount of nutrient ingested (mg)	Se
Orcinus orca	126.094	449.932	971.126	926.712	1733.06	2993.98	Individual daily amount of nutrient ingested (mg)	Zn
Peponocephala electra	3.43664	21.8663	56.8316	52.1964	115.349	212.064	Individual daily amount of nutrient ingested (mg)	Cu
Peponocephala electra	9.48152	29.6912	87.6462	74.0096	222.968	478.783	Individual daily amount of nutrient ingested (mg)	Fe
Peponocephala electra	0.19528	1.1111	2.4421	2.29468	4.58525	9.98644	Individual daily amount of nutrient ingested (mg)	Mn
Peponocephala electra	12700.9	70600.7	129912	127391	203748	325305	Individual daily amount of nutrient ingested (mg)	N
Peponocephala electra	1388.87	6501.55	12008.7	11747.7	19022.2	31724.1	Individual daily amount of nutrient ingested (mg)	P
Peponocephala electra	0.462498	1.70534	3.4836	3.33079	6.16788	11.4576	Individual daily amount of nutrient ingested (mg)	Se
Peponocephala electra	7.75336	43.27	82.063	79.9629	133.257	225.802	Individual daily amount of nutrient ingested (mg)	Zn
Phocoena phocoena	0.555003	1.84668	4.19024	3.89063	8.52667	19.173	Individual daily amount of nutrient ingested (mg)	Cu
Phocoena phocoena	10.7451	31.2392	74.0751	70.3862	137.885	247.66	Individual daily amount of nutrient ingested (mg)	Fe
Phocoena phocoena	0.421648	1.24495	3.71748	3.34473	8.13452	14.928	Individual daily amount of nutrient ingested (mg)	Mn
Phocoena phocoena	22037.6	53362	103842	101535	168523	252459	Individual daily amount of nutrient ingested (mg)	N
Phocoena phocoena	2482.22	6587.45	13279.8	12865.6	22471.9	39660.4	Individual daily amount of nutrient ingested (mg)	P
Phocoena phocoena	0.362661	1.15767	2.79228	2.55391	5.86266	12.1969	Individual daily amount of nutrient ingested (mg)	Se
Phocoena phocoena	9.37344	23.6426	53.4839	50.4394	100.449	176.366	Individual daily amount of nutrient ingested (mg)	Zn
Phocoenoides dalli	1.89293	5.39844	16.278	14.1621	37.8858	85.1287	Individual daily amount of nutrient ingested (mg)	Cu
Phocoenoides dalli	9.14368	27.247	77.5802	71.5016	162.56	353.859	Individual daily amount of nutrient ingested (mg)	Fe
Phocoenoides dalli	0.225212	0.78753	3.15288	2.62644	8.15687	16.1602	Individual daily amount of nutrient ingested (mg)	Mn
Phocoenoides dalli	17062	54496.3	110150	106402	187929	315757	Individual daily amount of nutrient ingested (mg)	N
Phocoenoides dalli	1866.53	6011.75	12511.9	11949.2	22181	37754	Individual daily amount of nutrient ingested (mg)	P
Phocoenoides dalli	0.303995	1.17176	3.10809	2.76835	7.0922	18.3439	Individual daily amount of nutrient ingested (mg)	Se
Phocoenoides dalli	9.53166	27.0099	64.2654	59.795	126.195	304.99	Individual daily amount of nutrient ingested (mg)	Zn
Physeter macrocephalus	347.468	1108.41	3047.33	2679.56	6724.46	12180.1	Individual daily amount of nutrient ingested (mg)	Cu
Physeter macrocephalus	105.333	849.028	3795.27	2736.74	12663	28952.4	Individual daily amount of nutrient ingested (mg)	Fe
Physeter macrocephalus	6.58729	44.0876	103.041	92.3626	220.037	412.91	Individual daily amount of nutrient ingested (mg)	Mn
Physeter macrocephalus	707103	3.42333e+06	6.37332e+06	6.229e+06	1.01437e+07	1.71835e+07	Individual daily amount of nutrient ingested (mg)	N
Physeter macrocephalus	50897.6	290564	548895	534794	890035	1.67324e+06	Individual daily amount of nutrient ingested (mg)	P
Physeter macrocephalus	18.7473	78.6984	170.749	160.144	325.48	736.908	Individual daily amount of nutrient ingested (mg)	Se
Physeter macrocephalus	404.743	2082.3	4040.87	3922.06	6695.94	13115	Individual daily amount of nutrient ingested (mg)	Zn
Pseudorca crassidens	20.4672	57.306	192.013	161.173	465.135	823.903	Individual daily amount of nutrient ingested (mg)	Cu
Pseudorca crassidens	13.4078	66.2656	303.68	219.978	1011.63	1977.93	Individual daily amount of nutrient ingested (mg)	Fe
Pseudorca crassidens	1.16405	3.95009	9.98327	9.15839	20.5622	37.461	Individual daily amount of nutrient ingested (mg)	Mn
Pseudorca crassidens	84059.1	261505	487214	476247	776385	1.25754e+06	Individual daily amount of nutrient ingested (mg)	N
Pseudorca crassidens	8159.46	24480.8	46568.9	45348.2	75657.1	125374	Individual daily amount of nutrient ingested (mg)	P
Pseudorca crassidens	1.66165	5.7317	12.7097	11.8554	24.6725	47.6136	Individual daily amount of nutrient ingested (mg)	Se
Pseudorca crassidens	50.3992	146.565	287.233	277.638	480.609	815.58	Individual daily amount of nutrient ingested (mg)	Zn
Sotalia guianensis	1.64021	3.50663	8.52048	7.89918	16.9735	29.9974	Individual daily amount of nutrient ingested (mg)	Cu
Sotalia guianensis	34.4107	70.7139	169.519	157.327	335.038	586.709	Individual daily amount of nutrient ingested (mg)	Fe
Sotalia guianensis	0.686138	2.93576	7.01407	6.60824	13.235	27.8076	Individual daily amount of nutrient ingested (mg)	Mn
Sotalia guianensis	50543.7	104896	201708	197913	321832	471472	Individual daily amount of nutrient ingested (mg)	N
Sotalia guianensis	5472.57	12667.2	25620.1	24788.5	42919.7	75553.1	Individual daily amount of nutrient ingested (mg)	P
Sotalia guianensis	1.10899	2.32107	4.70031	4.54521	7.97891	11.8289	Individual daily amount of nutrient ingested (mg)	Se
Sotalia guianensis	20.2129	44.143	87.8181	85.303	146.321	252.564	Individual daily amount of nutrient ingested (mg)	Zn
Sousa plumbea	0.864941	4.13968	10.221	9.39171	20.919	43.5629	Individual daily amount of nutrient ingested (mg)	Cu
Sousa plumbea	16.7843	48.1144	109.733	103.573	205.405	369.523	Individual daily amount of nutrient ingested (mg)	Fe
Sousa plumbea	0.370769	1.97429	5.5682	5.05666	11.9014	21.7711	Individual daily amount of nutrient ingested (mg)	Mn
Sousa plumbea	27333.4	100471	199760	193520	333445	515848	Individual daily amount of nutrient ingested (mg)	N
Sousa plumbea	2763.78	10695.1	22822.2	21789.5	40642.1	68467.3	Individual daily amount of nutrient ingested (mg)	P
Sousa plumbea	0.639852	2.18362	4.7564	4.54437	8.45278	15.3361	Individual daily amount of nutrient ingested (mg)	Se
Sousa plumbea	11.8265	40.5342	83.837	80.7804	144.289	226.509	Individual daily amount of nutrient ingested (mg)	Zn
Stenella attenuata	2.77563	9.45234	26.6364	23.8636	58.0957	119.065	Individual daily amount of nutrient ingested (mg)	Cu
Stenella attenuata	9.41655	35.8714	97.4749	89.9406	202.595	443.91	Individual daily amount of nutrient ingested (mg)	Fe
Stenella attenuata	0.316335	0.957233	3.28404	2.80679	8.01546	18.9079	Individual daily amount of nutrient ingested (mg)	Mn
Stenella attenuata	17781.4	60544.6	120234	116692	200315	376580	Individual daily amount of nutrient ingested (mg)	N
Stenella attenuata	1685.79	6640.6	13491.8	13015.3	23116.3	46339.6	Individual daily amount of nutrient ingested (mg)	P
Stenella attenuata	0.366994	1.34932	3.37158	3.06798	7.17583	18.6733	Individual daily amount of nutrient ingested (mg)	Se
Stenella attenuata	8.39593	33.0988	74.4128	70.3891	137.431	284.324	Individual daily amount of nutrient ingested (mg)	Zn
Stenella clymene	3.69242	10.9183	28.6026	26.3822	58.4158	98.3168	Individual daily amount of nutrient ingested (mg)	Cu
Stenella clymene	13.5325	28.8015	70.9137	64.6142	148.213	316.741	Individual daily amount of nutrient ingested (mg)	Fe
Stenella clymene	0.37722	1.09847	2.53553	2.39387	4.77025	8.22616	Individual daily amount of nutrient ingested (mg)	Mn
Stenella clymene	20940.8	55329.7	103464	101645	163728	239309	Individual daily amount of nutrient ingested (mg)	N
Stenella clymene	2472.13	5744.57	11042.4	10765	17728.4	26344.1	Individual daily amount of nutrient ingested (mg)	P
Stenella clymene	0.624696	1.34844	2.73039	2.62427	4.76146	7.64897	Individual daily amount of nutrient ingested (mg)	Se
Stenella clymene	11.9276	31.0496	59.7566	58.3247	97.0489	144.235	Individual daily amount of nutrient ingested (mg)	Zn
Stenella coeruleoalba	5.13901	13.2481	33.9265	31.0953	69.3658	140.074	Individual daily amount of nutrient ingested (mg)	Cu
Stenella coeruleoalba	15.9691	46.5325	120.583	111.412	246.611	521.777	Individual daily amount of nutrient ingested (mg)	Fe
Stenella coeruleoalba	0.552742	1.63713	4.62574	4.17438	10.1238	21.3435	Individual daily amount of nutrient ingested (mg)	Mn
Stenella coeruleoalba	31304.9	73400	143727	140143	234108	412204	Individual daily amount of nutrient ingested (mg)	N
Stenella coeruleoalba	3397.68	8315.58	16555.6	16065	27608.3	48746.7	Individual daily amount of nutrient ingested (mg)	P
Stenella coeruleoalba	0.653338	1.70901	3.93372	3.67576	7.65759	18.675	Individual daily amount of nutrient ingested (mg)	Se
Stenella coeruleoalba	17.1382	41.3492	87.4735	83.7701	153.98	281.783	Individual daily amount of nutrient ingested (mg)	Zn
Stenella frontalis	6.54708	20.8244	57.277	52.2366	120.199	223.435	Individual daily amount of nutrient ingested (mg)	Cu
Stenella frontalis	8.29457	26.9071	90.0852	73.2301	236.023	505.911	Individual daily amount of nutrient ingested (mg)	Fe
Stenella frontalis	0.40714	1.14067	2.48367	2.32866	4.67394	7.54485	Individual daily amount of nutrient ingested (mg)	Mn
Stenella frontalis	29207	76905.4	144217	141303	227245	341327	Individual daily amount of nutrient ingested (mg)	N
Stenella frontalis	2869.23	6953.87	13122.4	12805.7	20919.8	33292.9	Individual daily amount of nutrient ingested (mg)	P
Stenella frontalis	0.711397	1.78325	3.71027	3.54911	6.53872	12.2104	Individual daily amount of nutrient ingested (mg)	Se
Stenella frontalis	17.4424	43.7106	84.7837	82.7193	137.355	224.578	Individual daily amount of nutrient ingested (mg)	Zn
Stenella longirostris	1.44503	6.57718	18.4984	16.6054	40.3496	82.9906	Individual daily amount of nutrient ingested (mg)	Cu
Stenella longirostris	7.65783	25.3026	67.657	62.4967	139.91	282.026	Individual daily amount of nutrient ingested (mg)	Fe
Stenella longirostris	0.205985	0.662607	2.2832	1.94359	5.60993	12.1381	Individual daily amount of nutrient ingested (mg)	Mn
Stenella longirostris	10892.5	42124	83512.4	81029	139306	229229	Individual daily amount of nutrient ingested (mg)	N
Stenella longirostris	1160.63	4600.29	9369.64	9023.48	16006.6	29111.5	Individual daily amount of nutrient ingested (mg)	P
Stenella longirostris	0.21059	0.946918	2.34253	2.13016	5.01631	10.5214	Individual daily amount of nutrient ingested (mg)	Se
Stenella longirostris	5.8151	23.2524	51.6765	48.7699	95.8146	206.446	Individual daily amount of nutrient ingested (mg)	Zn
Steno bredanensis	10.2072	28.2576	59.3961	56.7242	104.545	187.853	Individual daily amount of nutrient ingested (mg)	Cu
Steno bredanensis	15.5807	50.8063	130.45	117.585	278.745	533.388	Individual daily amount of nutrient ingested (mg)	Fe
Steno bredanensis	0.735739	1.84138	4.63237	4.24184	9.71174	18.2135	Individual daily amount of nutrient ingested (mg)	Mn
Steno bredanensis	34295.3	79981.6	150808	147942	238048	354638	Individual daily amount of nutrient ingested (mg)	N
Steno bredanensis	3524.13	7847.58	15573.5	15083.8	25968.9	44167.6	Individual daily amount of nutrient ingested (mg)	P
Steno bredanensis	0.899151	2.17459	4.50681	4.33945	7.78396	14.7633	Individual daily amount of nutrient ingested (mg)	Se
Steno bredanensis	18.4984	49.8605	97.6932	94.796	161.916	268.936	Individual daily amount of nutrient ingested (mg)	Zn
Tursiops truncatus	1.85098	6.22166	15.9478	14.6295	32.8438	68.9021	Individual daily amount of nutrient ingested (mg)	Cu
Tursiops truncatus	20.4093	69.422	156.555	148.528	288.371	587.418	Individual daily amount of nutrient ingested (mg)	Fe
Tursiops truncatus	0.615264	2.74216	7.69669	7.03319	16.3476	35.9053	Individual daily amount of nutrient ingested (mg)	Mn
Tursiops truncatus	26933.6	140419	279197	271507	460676	810494	Individual daily amount of nutrient ingested (mg)	N
Tursiops truncatus	3538.58	14856.9	31429.9	30088.3	55574.1	99656.9	Individual daily amount of nutrient ingested (mg)	P
Tursiops truncatus	0.599023	3.11408	6.77984	6.47722	12.1155	22.3129	Individual daily amount of nutrient ingested (mg)	Se
Tursiops truncatus	15.775	57.8051	120.48	116.072	207.633	363.302	Individual daily amount of nutrient ingested (mg)	Zn
Ziphius cavirostris	25.0037	106.734	289.737	260.876	618.62	1230.83	Individual daily amount of nutrient ingested (mg)	Cu
Ziphius cavirostris	28.4222	92.234	381.283	291.048	1150.39	2434.37	Individual daily amount of nutrient ingested (mg)	Fe
Ziphius cavirostris	1.3921	4.61358	10.4168	9.54579	20.9705	40.6648	Individual daily amount of nutrient ingested (mg)	Mn
Ziphius cavirostris	113644	346966	640964	628066	1.01134e+06	1.7107e+06	Individual daily amount of nutrient ingested (mg)	N
Ziphius cavirostris	8645.01	29994.9	56122.7	54816.2	89716.6	154009	Individual daily amount of nutrient ingested (mg)	P
Ziphius cavirostris	2.71252	8.05827	16.9146	16.0134	30.9554	59.9906	Individual daily amount of nutrient ingested (mg)	Se
Ziphius cavirostris	69.9373	206.552	394.879	383.878	643.939	1076.08	Individual daily amount of nutrient ingested (mg)	Zn
Balaenoptera acutorostrata	14.9233	57.3151	169.971	149.689	419.555	1255.87	Individual daily amount of nutrient released (mg)	Cu
Balaenoptera acutorostrata	195.446	1001.3	3028.07	2772.89	6600.97	13628	Individual daily amount of nutrient released (mg)	Fe
Balaenoptera acutorostrata	3.5272	20.9541	129.591	100.734	380.412	890.602	Individual daily amount of nutrient released (mg)	Mn
Balaenoptera acutorostrata	249306	1.75184e+06	3.70633e+06	3.5307e+06	6.75955e+06	1.26863e+07	Individual daily amount of nutrient released (mg)	N
Balaenoptera acutorostrata	35552.9	212479	470320	442825	892222	1.74759e+06	Individual daily amount of nutrient released (mg)	P
Balaenoptera acutorostrata	6.44154	32.0098	112.276	93.9383	300.126	793.448	Individual daily amount of nutrient released (mg)	Se
Balaenoptera acutorostrata	140.564	747.345	2267.82	2038.28	5099.06	11907.7	Individual daily amount of nutrient released (mg)	Zn
Balaenoptera borealis	162.062	532.631	2019.6	1836.97	4581.03	13589.1	Individual daily amount of nutrient released (mg)	Cu
Balaenoptera borealis	422.371	1644.05	6472.35	5875.98	14655.5	42705.1	Individual daily amount of nutrient released (mg)	Fe
Balaenoptera borealis	10.0089	47.2571	177.892	161.737	404.948	991.095	Individual daily amount of nutrient released (mg)	Mn
Balaenoptera borealis	1.24831e+06	3.80387e+06	9.35346e+06	8.72089e+06	1.85635e+07	5.09307e+07	Individual daily amount of nutrient released (mg)	N
Balaenoptera borealis	113087	368716	919997	858838	1.81996e+06	5.31443e+06	Individual daily amount of nutrient released (mg)	P
Balaenoptera borealis	17.977	71.4094	268.447	242.293	611.893	2160.28	Individual daily amount of nutrient released (mg)	Se
Balaenoptera borealis	290.765	1307.87	5086.64	4631.87	11476.8	29243.3	Individual daily amount of nutrient released (mg)	Zn
Balaenoptera edeni	0	0	172.193	15.3641	698.153	2370.46	Individual daily amount of nutrient released (mg)	Cu
Balaenoptera edeni	0	0	3032.21	287.673	11828	26159.1	Individual daily amount of nutrient released (mg)	Fe
Balaenoptera edeni	0	0	128.392	4.52323	670.282	1672.54	Individual daily amount of nutrient released (mg)	Mn
Balaenoptera edeni	583222	1.31358e+06	4.98209e+06	4.23895e+06	1.20597e+07	2.14654e+07	Individual daily amount of nutrient released (mg)	N
Balaenoptera edeni	59200.1	161542	635758	536603	1.59325e+06	3.25366e+06	Individual daily amount of nutrient released (mg)	P
Balaenoptera edeni	0	0	111.426	10.0482	512.526	1358.22	Individual daily amount of nutrient released (mg)	Se
Balaenoptera edeni	0	0	2267.93	250.083	9062.91	26203.1	Individual daily amount of nutrient released (mg)	Zn
Balaenoptera musculus	440.633	2105.31	7845.66	7122.4	17916.9	73860.6	Individual daily amount of nutrient released (mg)	Cu
Balaenoptera musculus	1649.33	6438.03	25129.1	22796.6	57513.7	151805	Individual daily amount of nutrient released (mg)	Fe
Balaenoptera musculus	47.5847	182.526	691.165	628.066	1580.19	4683.55	Individual daily amount of nutrient released (mg)	Mn
Balaenoptera musculus	2.65872e+06	1.47647e+07	3.6361e+07	3.3823e+07	7.26468e+07	2.75402e+08	Individual daily amount of nutrient released (mg)	N
Balaenoptera musculus	264778	1.43924e+06	3.57293e+06	3.31848e+06	7.17339e+06	2.62479e+07	Individual daily amount of nutrient released (mg)	P
Balaenoptera musculus	56.0929	275.104	1043.26	945.939	2381.7	12138.3	Individual daily amount of nutrient released (mg)	Se
Balaenoptera musculus	1328.57	5085.58	19780.8	18007.1	44776.8	150623	Individual daily amount of nutrient released (mg)	Zn
Balaenoptera physalus	0	0	4496.7	4184.17	10981.2	43489.5	Individual daily amount of nutrient released (mg)	Cu
Balaenoptera physalus	0	0	14394.6	13407.1	35149	103929	Individual daily amount of nutrient released (mg)	Fe
Balaenoptera physalus	0	0	395.868	369.082	966.886	2721.58	Individual daily amount of nutrient released (mg)	Mn
Balaenoptera physalus	945257	5.98485e+06	2.15468e+07	2.02943e+07	4.44724e+07	1.53596e+08	Individual daily amount of nutrient released (mg)	N
Balaenoptera physalus	125920	582146	2.11437e+06	1.98976e+06	4.39447e+06	1.39299e+07	Individual daily amount of nutrient released (mg)	P
Balaenoptera physalus	0	0	597.787	555.757	1465.43	6631.09	Individual daily amount of nutrient released (mg)	Se
Balaenoptera physalus	0	0	11324.8	10582.7	27600.4	84852.3	Individual daily amount of nutrient released (mg)	Zn
Berardius bairdii	34.8791	69.6617	216.471	187	503.249	922.104	Individual daily amount of nutrient released (mg)	Cu
Berardius bairdii	130.854	295.241	940.793	823.954	2168.49	5097.34	Individual daily amount of nutrient released (mg)	Fe
Berardius bairdii	4.86721	15.676	50.5795	44.8852	114.397	221.43	Individual daily amount of nutrient released (mg)	Mn
Berardius bairdii	284577	687624	1.30349e+06	1.27156e+06	2.10609e+06	3.18567e+06	Individual daily amount of nutrient released (mg)	N
Berardius bairdii	39264.6	79839.7	165985	158946	290668	467925	Individual daily amount of nutrient released (mg)	P
Berardius bairdii	7.00786	15.6621	32.484	30.8045	58.98	98.2429	Individual daily amount of nutrient released (mg)	Se
Berardius bairdii	159.983	316.667	629.355	604.982	1093.3	1764.42	Individual daily amount of nutrient released (mg)	Zn
Delphinus capensis	0.872735	2.04265	6.34765	5.53579	15.7576	42.0411	Individual daily amount of nutrient released (mg)	Cu
Delphinus capensis	10.2573	33.7228	104.927	95.9626	228.05	467.752	Individual daily amount of nutrient released (mg)	Fe
Delphinus capensis	0.250773	0.674697	4.48131	3.43991	13.3748	25.5189	Individual daily amount of nutrient released (mg)	Mn
Delphinus capensis	25989.2	57618.7	124805	118197	228642	366613	Individual daily amount of nutrient released (mg)	N
Delphinus capensis	2737.23	6848.87	15855.3	14875.3	30649.4	66550.3	Individual daily amount of nutrient released (mg)	P
Delphinus capensis	0.302223	1.04778	3.82473	3.17428	10.3065	23.4743	Individual daily amount of nutrient released (mg)	Se
Delphinus capensis	7.01027	24.4865	76.9382	68.5343	177.937	370.998	Individual daily amount of nutrient released (mg)	Zn
Delphinus delphis	1.11135	3.08172	9.54904	8.54106	21.6244	55.6211	Individual daily amount of nutrient released (mg)	Cu
Delphinus delphis	11.0759	43.6847	116.187	108.178	235.343	471.572	Individual daily amount of nutrient released (mg)	Fe
Delphinus delphis	0.356872	1.25747	4.9147	4.09989	12.6543	28.7617	Individual daily amount of nutrient released (mg)	Mn
Delphinus delphis	20901.3	63320.3	130392	125486	227338	424009	Individual daily amount of nutrient released (mg)	N
Delphinus delphis	2437.57	7971.99	17058.5	16233.4	30968.7	63054.6	Individual daily amount of nutrient released (mg)	P
Delphinus delphis	0.394748	1.27434	3.81843	3.29347	9.48559	30.0707	Individual daily amount of nutrient released (mg)	Se
Delphinus delphis	9.24341	30.0143	79.087	72.4066	165.404	392.981	Individual daily amount of nutrient released (mg)	Zn
Feresa attenuata	11.8893	31.259	77.0098	70.0921	157.331	273.838	Individual daily amount of nutrient released (mg)	Cu
Feresa attenuata	10.2031	28.4948	94.9851	74.5876	277.839	475.497	Individual daily amount of nutrient released (mg)	Fe
Feresa attenuata	0.444655	1.29425	2.90334	2.70501	5.60618	10.1572	Individual daily amount of nutrient released (mg)	Mn
Feresa attenuata	28543	79291.5	151508	148102	244050	337819	Individual daily amount of nutrient released (mg)	N
Feresa attenuata	2766.47	6869.82	13301.6	12973.1	21644.6	31655.5	Individual daily amount of nutrient released (mg)	P
Feresa attenuata	0.851528	1.97345	4.25148	4.03859	7.71773	14.6807	Individual daily amount of nutrient released (mg)	Se
Feresa attenuata	16.3106	51.7465	101.804	99.1117	167.835	247.295	Individual daily amount of nutrient released (mg)	Zn
Globicephala macrorhynchus	34.7984	101.466	284.968	260.946	598.146	1383.45	Individual daily amount of nutrient released (mg)	Cu
Globicephala macrorhynchus	23.2208	90.2856	382.358	294.881	1065.94	2554.2	Individual daily amount of nutrient released (mg)	Fe
Globicephala macrorhynchus	1.49027	4.4177	10.3343	9.54873	20.3569	41.4098	Individual daily amount of nutrient released (mg)	Mn
Globicephala macrorhynchus	106817	335100	648124	634712	1.03746e+06	1.61165e+06	Individual daily amount of nutrient released (mg)	N
Globicephala macrorhynchus	9521.05	29259.1	56898.4	55579.4	92064.8	149901	Individual daily amount of nutrient released (mg)	P
Globicephala macrorhynchus	2.97571	7.8804	16.9689	16.1337	30.7917	57.637	Individual daily amount of nutrient released (mg)	Se
Globicephala macrorhynchus	72.2504	197.692	393.757	382.984	649.721	1051.65	Individual daily amount of nutrient released (mg)	Zn
Globicephala melas	62.2452	161.793	397.1	362.289	816.249	1379.83	Individual daily amount of nutrient released (mg)	Cu
Globicephala melas	45.2499	147.832	489.91	385.869	1423.94	3339.04	Individual daily amount of nutrient released (mg)	Fe
Globicephala melas	2.46456	6.64302	14.9946	13.9834	29.1095	58.406	Individual daily amount of nutrient released (mg)	Mn
Globicephala melas	132273	409448	782646	763967	1.25676e+06	2.45535e+06	Individual daily amount of nutrient released (mg)	N
Globicephala melas	11285.4	35402.8	68656.4	66885	111355	215206	Individual daily amount of nutrient released (mg)	P
Globicephala melas	4.29387	10.2207	21.9258	20.8389	40.0277	72.8611	Individual daily amount of nutrient released (mg)	Se
Globicephala melas	107.802	266.612	525.121	510.416	867.59	1420.33	Individual daily amount of nutrient released (mg)	Zn
Grampus griseus	7.61625	66.9536	136.735	130.851	240.32	472.095	Individual daily amount of nutrient released (mg)	Cu
Grampus griseus	9.89454	48.3683	131.838	118.433	291.978	657.782	Individual daily amount of nutrient released (mg)	Fe
Grampus griseus	0.344808	2.07135	4.72696	4.48727	8.7118	18.5062	Individual daily amount of nutrient released (mg)	Mn
Grampus griseus	15536.6	103899	193912	189659	309501	544499	Individual daily amount of nutrient released (mg)	N
Grampus griseus	1134.73	8747.96	16427.8	16035.4	26338.4	42772.1	Individual daily amount of nutrient released (mg)	P
Grampus griseus	0.402047	2.89294	6.07965	5.75401	11.0772	22.55	Individual daily amount of nutrient released (mg)	Se
Grampus griseus	13.7523	81.7772	158.087	153.317	262.676	463.525	Individual daily amount of nutrient released (mg)	Zn
Hyperoodon ampullatus	47.6535	123.431	398.292	335.488	959.176	1741.94	Individual daily amount of nutrient released (mg)	Cu
Hyperoodon ampullatus	35.0294	84.6372	509.529	338.611	1878.26	3762.34	Individual daily amount of nutrient released (mg)	Fe
Hyperoodon ampullatus	2.41358	5.28549	13.4216	11.5461	31.4497	52.9988	Individual daily amount of nutrient released (mg)	Mn
Hyperoodon ampullatus	210991	454143	866911	843537	1.41919e+06	2.22081e+06	Individual daily amount of nutrient released (mg)	N
Hyperoodon ampullatus	19132.1	38346.3	74735.7	72318.8	124929	216361	Individual daily amount of nutrient released (mg)	P
Hyperoodon ampullatus	4.23884	9.89107	22.9136	21.1431	46.3143	93.9038	Individual daily amount of nutrient released (mg)	Se
Hyperoodon ampullatus	108.743	266.241	536.735	514.65	924.725	1643.91	Individual daily amount of nutrient released (mg)	Zn
Indopacetus pacificus	37.85	103.541	284.582	255.257	611.456	1252.96	Individual daily amount of nutrient released (mg)	Cu
Indopacetus pacificus	32.7011	89.6822	374.075	285.198	1126.32	2266.56	Individual daily amount of nutrient released (mg)	Fe
Indopacetus pacificus	1.34134	4.49768	10.2331	9.36883	20.7593	35.7573	Individual daily amount of nutrient released (mg)	Mn
Indopacetus pacificus	132239	335277	629308	613889	1.01252e+06	1.66539e+06	Individual daily amount of nutrient released (mg)	N
Indopacetus pacificus	11329	29208	55098.5	53528.4	89525.1	142850	Individual daily amount of nutrient released (mg)	P
Indopacetus pacificus	3.05127	7.79547	16.6138	15.675	31.0801	61.7378	Individual daily amount of nutrient released (mg)	Se
Indopacetus pacificus	78.2168	200.954	387.704	375.586	644.811	1026.7	Individual daily amount of nutrient released (mg)	Zn
Kogia spp	6.55138	22.6412	62.2863	56.376	132.432	259.13	Individual daily amount of nutrient released (mg)	Cu
Kogia spp	6.42745	21.0526	85.7409	66.8579	245.583	561.547	Individual daily amount of nutrient released (mg)	Fe
Kogia spp	0.355417	1.02366	2.37346	2.1889	4.73451	9.03745	Individual daily amount of nutrient released (mg)	Mn
Kogia spp	32472.7	73743.2	138701	135304	222733	361382	Individual daily amount of nutrient released (mg)	N
Kogia spp	2437.55	6364.67	12094.9	11780.4	19650.5	32326.3	Individual daily amount of nutrient released (mg)	P
Kogia spp	0.614694	1.71023	3.62841	3.43084	6.67601	13.2446	Individual daily amount of nutrient released (mg)	Se
Kogia spp	16.2131	43.9833	85.0831	82.499	140.928	240.298	Individual daily amount of nutrient released (mg)	Zn
Lagenodelphis hosei	5.76661	16.8509	46.6955	42.6827	98.5242	185.123	Individual daily amount of nutrient released (mg)	Cu
Lagenodelphis hosei	9.21613	32.5306	96.6769	84.3979	223.922	472.818	Individual daily amount of nutrient released (mg)	Fe
Lagenodelphis hosei	0.432203	1.28807	3.23304	2.98771	6.61414	14.195	Individual daily amount of nutrient released (mg)	Mn
Lagenodelphis hosei	24752.8	73782.6	142515	139282	230110	395329	Individual daily amount of nutrient released (mg)	N
Lagenodelphis hosei	2494.57	7632.46	15115	14662.9	25185.3	40022.4	Individual daily amount of nutrient released (mg)	P
Lagenodelphis hosei	0.598939	1.82305	3.8328	3.6627	6.8196	12.3209	Individual daily amount of nutrient released (mg)	Se
Lagenodelphis hosei	11.6967	43.5181	86.6225	84.206	143.549	264.589	Individual daily amount of nutrient released (mg)	Zn
Lagenorhynchus acutus	0.677876	2.54446	6.24832	5.80138	12.5409	26.4829	Individual daily amount of nutrient released (mg)	Cu
Lagenorhynchus acutus	13.3736	43.698	133.444	114.431	335.664	693.378	Individual daily amount of nutrient released (mg)	Fe
Lagenorhynchus acutus	0.619667	1.99288	6.4264	5.54905	16.5417	39.2281	Individual daily amount of nutrient released (mg)	Mn
Lagenorhynchus acutus	32189.5	78192.5	159189	153718	271517	475002	Individual daily amount of nutrient released (mg)	N
Lagenorhynchus acutus	3706.12	10708.1	24411.7	22757.4	47733.9	92516	Individual daily amount of nutrient released (mg)	P
Lagenorhynchus acutus	0.730609	1.83974	4.21177	3.96712	7.98952	17.0419	Individual daily amount of nutrient released (mg)	Se
Lagenorhynchus acutus	13.0337	38.7718	85.8451	81.564	156.389	335.481	Individual daily amount of nutrient released (mg)	Zn
Lagenorhynchus albirostris	1.53862	3.76231	9.452	8.53994	20.8246	43.8886	Individual daily amount of nutrient released (mg)	Cu
Lagenorhynchus albirostris	10.0762	33.307	85.4705	79.5418	174.373	387.696	Individual daily amount of nutrient released (mg)	Fe
Lagenorhynchus albirostris	0.405987	1.28841	4.9374	4.16717	12.7487	25.1921	Individual daily amount of nutrient released (mg)	Mn
Lagenorhynchus albirostris	30306.8	92725.4	202469	193388	360739	627051	Individual daily amount of nutrient released (mg)	N
Lagenorhynchus albirostris	2485.47	8381.05	21178.3	19659.5	42240.5	80086.5	Individual daily amount of nutrient released (mg)	P
Lagenorhynchus albirostris	0.597686	1.78099	4.5107	4.20939	8.89785	15.3835	Individual daily amount of nutrient released (mg)	Se
Lagenorhynchus albirostris	12.8655	32.9607	76.4309	72.2192	142.562	253.239	Individual daily amount of nutrient released (mg)	Zn
Lagenorhynchus obliquidens	2.92026	6.84685	15.2732	14.4753	28.3411	49.3221	Individual daily amount of nutrient released (mg)	Cu
Lagenorhynchus obliquidens	10.8252	31.8611	87.0885	78.0431	195.106	344.901	Individual daily amount of nutrient released (mg)	Fe
Lagenorhynchus obliquidens	0.563591	1.59009	4.93928	4.44396	10.8911	20.2532	Individual daily amount of nutrient released (mg)	Mn
Lagenorhynchus obliquidens	26536.8	62984.4	120695	117666	195083	293288	Individual daily amount of nutrient released (mg)	N
Lagenorhynchus obliquidens	3234.59	7444.83	15779.2	15120.3	27595.6	46460.3	Individual daily amount of nutrient released (mg)	P
Lagenorhynchus obliquidens	0.585576	1.4604	3.03637	2.90541	5.36982	9.59104	Individual daily amount of nutrient released (mg)	Se
Lagenorhynchus obliquidens	13.4929	28.6022	57.6201	55.4253	98.7936	186.76	Individual daily amount of nutrient released (mg)	Zn
Lissodelphis borealis	4.45958	11.635	32.1648	29.3239	68.0296	119.873	Individual daily amount of nutrient released (mg)	Cu
Lissodelphis borealis	13.0117	34.7721	94.6361	87.1028	195.865	374.898	Individual daily amount of nutrient released (mg)	Fe
Lissodelphis borealis	0.384695	1.10425	3.48751	3.03394	8.20463	14.7469	Individual daily amount of nutrient released (mg)	Mn
Lissodelphis borealis	26035.3	68058.8	135354	131331	225113	359661	Individual daily amount of nutrient released (mg)	N
Lissodelphis borealis	3011.99	7264.86	14754.1	14256.8	24927.2	37948.1	Individual daily amount of nutrient released (mg)	P
Lissodelphis borealis	0.58931	1.58413	3.78367	3.48095	7.73899	16.064	Individual daily amount of nutrient released (mg)	Se
Lissodelphis borealis	12.1526	37.2498	81.8587	78.3818	150.476	239.393	Individual daily amount of nutrient released (mg)	Zn
Megaptera novaeangliae	130.185	509.557	1560.44	1461.61	3190.15	8914.21	Individual daily amount of nutrient released (mg)	Cu
Megaptera novaeangliae	1325.71	3932.67	10225.8	9655.02	19751.4	36477.4	Individual daily amount of nutrient released (mg)	Fe
Megaptera novaeangliae	22.1439	94.7178	375.498	317.849	939.967	2567.49	Individual daily amount of nutrient released (mg)	Mn
Megaptera novaeangliae	2.04095e+06	6.46939e+06	1.31998e+07	1.27448e+07	2.25692e+07	4.48931e+07	Individual daily amount of nutrient released (mg)	N
Megaptera novaeangliae	224531	731679	1.51833e+06	1.45861e+06	2.65097e+06	5.71691e+06	Individual daily amount of nutrient released (mg)	P
Megaptera novaeangliae	32.5367	141.679	394.706	357.212	870.684	1856.41	Individual daily amount of nutrient released (mg)	Se
Megaptera novaeangliae	776.8	2990.24	7801.41	7305.44	15365.1	31802.8	Individual daily amount of nutrient released (mg)	Zn
Mesoplodon spp	16.9949	51.1936	153.131	131.669	354.573	636.849	Individual daily amount of nutrient released (mg)	Cu
Mesoplodon spp	37.9141	123.61	374.885	320.442	929.873	2265.46	Individual daily amount of nutrient released (mg)	Fe
Mesoplodon spp	1.49553	5.34671	12.4474	11.735	23.5155	47.5627	Individual daily amount of nutrient released (mg)	Mn
Mesoplodon spp	65430.2	227318	438251	427727	707279	1.21436e+06	Individual daily amount of nutrient released (mg)	N
Mesoplodon spp	5553.2	23844.3	46718.4	45434.1	76983.7	136321	Individual daily amount of nutrient released (mg)	P
Mesoplodon spp	1.66605	5.1221	11.0704	10.4596	20.49	42.8038	Individual daily amount of nutrient released (mg)	Se
Mesoplodon spp	32.3651	129.256	259.127	251.158	435.122	808.304	Individual daily amount of nutrient released (mg)	Zn
Orcinus orca	14.6363	46.0908	123.043	107.467	305.704	608.213	Individual daily amount of nutrient released (mg)	Cu
Orcinus orca	163.51	441.599	1163.86	1048.57	2520.31	4817.25	Individual daily amount of nutrient released (mg)	Fe
Orcinus orca	3.55627	14.6581	48.6976	43.6523	109.11	249.421	Individual daily amount of nutrient released (mg)	Mn
Orcinus orca	224647	818203	1.58032e+06	1.55035e+06	2.52193e+06	3.93242e+06	Individual daily amount of nutrient released (mg)	N
Orcinus orca	28188.3	88860.5	180432	175143	302291	517049	Individual daily amount of nutrient released (mg)	P
Orcinus orca	5.18948	19.4017	43.8864	41.3279	83.4989	161.022	Individual daily amount of nutrient released (mg)	Se
Orcinus orca	95.0051	354.792	776.7	739.22	1403.93	2338.25	Individual daily amount of nutrient released (mg)	Zn
Peponocephala electra	2.59297	17.2095	45.4551	41.6786	93.4797	184.09	Individual daily amount of nutrient released (mg)	Cu
Peponocephala electra	7.46872	23.3914	70.1046	58.9843	179.965	386.541	Individual daily amount of nutrient released (mg)	Fe
Peponocephala electra	0.151194	0.872117	1.95408	1.83434	3.71841	7.78813	Individual daily amount of nutrient released (mg)	Mn
Peponocephala electra	11366.1	55409.3	103908	101555	166097	262135	Individual daily amount of nutrient released (mg)	N
Peponocephala electra	1147.29	5096.63	9608.46	9372.95	15488.5	26508.8	Individual daily amount of nutrient released (mg)	P
Peponocephala electra	0.339416	1.34041	2.78657	2.65654	4.98566	9.23689	Individual daily amount of nutrient released (mg)	Se
Peponocephala electra	5.81415	33.9666	65.6442	63.6754	108.655	186.088	Individual daily amount of nutrient released (mg)	Zn
Phocoena phocoena	0.393024	1.44772	3.35159	3.10552	6.82426	17.1236	Individual daily amount of nutrient released (mg)	Cu
Phocoena phocoena	9.45421	24.57	59.2356	56.1424	111.663	196.617	Individual daily amount of nutrient released (mg)	Fe
Phocoena phocoena	0.326812	0.98409	2.97558	2.67393	6.55066	12.5711	Individual daily amount of nutrient released (mg)	Mn
Phocoena phocoena	17969.9	41978.7	83036.4	80854.1	136959	223747	Individual daily amount of nutrient released (mg)	N
Phocoena phocoena	1837.87	5130.17	10620.6	10271.6	18227.9	34827.3	Individual daily amount of nutrient released (mg)	P
Phocoena phocoena	0.297881	0.913513	2.23385	2.03698	4.75174	10.7611	Individual daily amount of nutrient released (mg)	Se
Phocoena phocoena	7.98663	18.5923	42.7817	40.199	81.2523	144.533	Individual daily amount of nutrient released (mg)	Zn
Phocoenoides dalli	1.50996	4.24677	13.0238	11.2819	30.5667	72.3739	Individual daily amount of nutrient released (mg)	Cu
Phocoenoides dalli	6.94101	21.4708	62.0529	57.0992	131.16	286.315	Individual daily amount of nutrient released (mg)	Fe
Phocoenoides dalli	0.180063	0.620389	2.52107	2.09347	6.55867	14.3653	Individual daily amount of nutrient released (mg)	Mn
Phocoenoides dalli	12399.3	42657.5	88072.7	84661.4	152758	266108	Individual daily amount of nutrient released (mg)	N
Phocoenoides dalli	1526.5	4707.54	10007.5	9537.61	17944.4	33686.2	Individual daily amount of nutrient released (mg)	P
Phocoenoides dalli	0.243567	0.921199	2.48715	2.20785	5.72925	13.3552	Individual daily amount of nutrient released (mg)	Se
Phocoenoides dalli	8.53884	21.2965	51.4462	47.7471	102.981	238.213	Individual daily amount of nutrient released (mg)	Zn
Physeter macrocephalus	245.879	871.825	2437.76	2139.73	5427.59	9745.21	Individual daily amount of nutrient released (mg)	Cu
Physeter macrocephalus	90.3295	669.413	3035.56	2185.08	10192.2	24285.2	Individual daily amount of nutrient released (mg)	Fe
Physeter macrocephalus	5.14045	34.7482	82.4261	73.8383	177.8	325.21	Individual daily amount of nutrient released (mg)	Mn
Physeter macrocephalus	530305	2.68881e+06	5.09882e+06	4.96679e+06	8.27742e+06	1.35864e+07	Individual daily amount of nutrient released (mg)	N
Physeter macrocephalus	45247.7	228763	439203	426502	723796	1.4897e+06	Individual daily amount of nutrient released (mg)	P
Physeter macrocephalus	16.5226	62.0117	136.553	127.623	263.171	588.21	Individual daily amount of nutrient released (mg)	Se
Physeter macrocephalus	346.72	1641.21	3232.2	3123.52	5450.52	11050.6	Individual daily amount of nutrient released (mg)	Zn
Pseudorca crassidens	18.2861	45.2752	153.562	128.514	377.323	636.425	Individual daily amount of nutrient released (mg)	Cu
Pseudorca crassidens	9.89859	52.5048	242.986	175.387	810.98	1673.86	Individual daily amount of nutrient released (mg)	Fe
Pseudorca crassidens	0.895328	3.10745	7.98505	7.31098	16.5609	32.597	Individual daily amount of nutrient released (mg)	Mn
Pseudorca crassidens	69176.7	205686	389771	379450	631725	1.04361e+06	Individual daily amount of nutrient released (mg)	N
Pseudorca crassidens	6462.67	19274	37265.8	36121.9	61545.4	112584	Individual daily amount of nutrient released (mg)	P
Pseudorca crassidens	1.17935	4.51786	10.1691	9.46338	19.952	39.3909	Individual daily amount of nutrient released (mg)	Se
Pseudorca crassidens	35.4172	114.891	229.793	221.564	390.424	664.941	Individual daily amount of nutrient released (mg)	Zn
Sotalia guianensis	1.22346	2.8138	6.81601	6.30765	13.7382	24.4031	Individual daily amount of nutrient released (mg)	Cu
Sotalia guianensis	26.7355	55.8053	135.58	125.439	272.208	512.913	Individual daily amount of nutrient released (mg)	Fe
Sotalia guianensis	0.563114	2.29497	5.61042	5.29123	10.8203	20.9818	Individual daily amount of nutrient released (mg)	Mn
Sotalia guianensis	37338.1	83501.7	161432	157668	263229	385129	Individual daily amount of nutrient released (mg)	N
Sotalia guianensis	4134.58	10065.3	20514.2	19755.9	34977.1	62837.6	Individual daily amount of nutrient released (mg)	P
Sotalia guianensis	0.78999	1.81145	3.75675	3.62778	6.48625	9.63578	Individual daily amount of nutrient released (mg)	Se
Sotalia guianensis	15.8179	34.6422	70.267	68.1315	119.256	220.313	Individual daily amount of nutrient released (mg)	Zn
Sousa plumbea	0.759894	3.27162	8.17309	7.50323	16.8179	37.9685	Individual daily amount of nutrient released (mg)	Cu
Sousa plumbea	14.0983	37.7473	87.7752	82.5419	167.445	318.802	Individual daily amount of nutrient released (mg)	Fe
Sousa plumbea	0.310409	1.55693	4.45344	4.03891	9.61709	18.5747	Individual daily amount of nutrient released (mg)	Mn
Sousa plumbea	22993.4	78809.4	159777	154203	271362	430610	Individual daily amount of nutrient released (mg)	N
Sousa plumbea	2210.27	8357	18262.2	17317.6	32916.6	56214.6	Individual daily amount of nutrient released (mg)	P
Sousa plumbea	0.485979	1.71218	3.80173	3.62915	6.87229	12.3601	Individual daily amount of nutrient released (mg)	Se
Sousa plumbea	9.29759	31.8578	67.083	64.4429	116.911	201.526	Individual daily amount of nutrient released (mg)	Zn
Stenella attenuata	2.1298	7.45702	21.3059	19.036	46.9659	99.7947	Individual daily amount of nutrient released (mg)	Cu
Stenella attenuata	8.40169	28.5094	77.9982	71.7602	163.755	378.241	Individual daily amount of nutrient released (mg)	Fe
Stenella attenuata	0.231294	0.758917	2.62505	2.23935	6.48272	14.3292	Individual daily amount of nutrient released (mg)	Mn
Stenella attenuata	13657.2	47819.5	96183	93151.3	162665	288573	Individual daily amount of nutrient released (mg)	N
Stenella attenuata	1506.99	5212.74	10794.4	10383.5	18789.3	36972.9	Individual daily amount of nutrient released (mg)	P
Stenella attenuata	0.329473	1.06645	2.69686	2.44708	5.76854	15.4749	Individual daily amount of nutrient released (mg)	Se
Stenella attenuata	6.2938	26.0774	59.5404	56.1333	111.634	250.851	Individual daily amount of nutrient released (mg)	Zn
Stenella clymene	2.61381	8.74382	22.9073	20.9524	47.1672	83.962	Individual daily amount of nutrient released (mg)	Cu
Stenella clymene	10.8053	22.8106	56.6863	51.4263	118.838	261.342	Individual daily amount of nutrient released (mg)	Fe
Stenella clymene	0.33056	0.880099	2.02886	1.91147	3.8211	6.86272	Individual daily amount of nutrient released (mg)	Mn
Stenella clymene	15198	43522	82744.4	80811	133720	195348	Individual daily amount of nutrient released (mg)	N
Stenella clymene	2015.97	4549.49	8838.62	8591.03	14603.9	22119.1	Individual daily amount of nutrient released (mg)	P
Stenella clymene	0.514022	1.05423	2.18551	2.09289	3.84755	6.39716	Individual daily amount of nutrient released (mg)	Se
Stenella clymene	10.5523	24.2357	47.7492	46.3288	79.1908	121.46	Individual daily amount of nutrient released (mg)	Zn
Stenella coeruleoalba	3.66164	10.4944	27.1332	24.8333	56.0587	121.645	Individual daily amount of nutrient released (mg)	Cu
Stenella coeruleoalba	12.0594	36.6967	96.4867	88.9466	199.208	443.815	Individual daily amount of nutrient released (mg)	Fe
Stenella coeruleoalba	0.392869	1.29496	3.70068	3.32863	8.18338	17.6553	Individual daily amount of nutrient released (mg)	Mn
Stenella coeruleoalba	24438	57548.4	114989	111771	190950	352975	Individual daily amount of nutrient released (mg)	N
Stenella coeruleoalba	2537.81	6543.09	13238.6	12804.9	22527.3	39427.6	Individual daily amount of nutrient released (mg)	P
Stenella coeruleoalba	0.499462	1.34944	3.14679	2.93715	6.18072	15.6221	Individual daily amount of nutrient released (mg)	Se
Stenella coeruleoalba	13.8589	32.6114	69.9713	66.8138	124.919	237.374	Individual daily amount of nutrient released (mg)	Zn
Stenella frontalis	5.14584	16.3904	45.8072	41.8302	96.4997	178.541	Individual daily amount of nutrient released (mg)	Cu
Stenella frontalis	5.93288	21.1993	72.087	58.54	190.808	382.538	Individual daily amount of nutrient released (mg)	Fe
Stenella frontalis	0.317147	0.896837	1.98695	1.85728	3.79696	6.07524	Individual daily amount of nutrient released (mg)	Mn
Stenella frontalis	24632.7	60499.3	115426	112678	185922	281408	Individual daily amount of nutrient released (mg)	N
Stenella frontalis	2098.47	5458.64	10508.4	10242.2	17037.9	27260.8	Individual daily amount of nutrient released (mg)	P
Stenella frontalis	0.560449	1.40296	2.96671	2.83236	5.29867	9.71308	Individual daily amount of nutrient released (mg)	Se
Stenella frontalis	14.684	34.5083	67.8674	65.8118	112.156	192.226	Individual daily amount of nutrient released (mg)	Zn
Stenella longirostris	1.15095	5.18434	14.7994	13.2686	32.6035	74.2856	Individual daily amount of nutrient released (mg)	Cu
Stenella longirostris	5.38635	19.966	54.0851	49.866	112.951	239.406	Individual daily amount of nutrient released (mg)	Fe
Stenella longirostris	0.145354	0.52213	1.82738	1.55324	4.53803	8.99957	Individual daily amount of nutrient released (mg)	Mn
Stenella longirostris	8418.67	33225.1	66817.8	64527.9	112928	191870	Individual daily amount of nutrient released (mg)	N
Stenella longirostris	961.197	3637.94	7496.95	7205.01	13007.1	25171.8	Individual daily amount of nutrient released (mg)	P
Stenella longirostris	0.150052	0.742339	1.87472	1.70034	4.05158	8.77732	Individual daily amount of nutrient released (mg)	Se
Stenella longirostris	4.61562	18.3374	41.3486	38.9797	77.5587	180.991	Individual daily amount of nutrient released (mg)	Zn
Steno bredanensis	8.56557	22.3342	47.5164	45.2753	84.8899	164.631	Individual daily amount of nutrient released (mg)	Cu
Steno bredanensis	11.5446	40.0576	104.3	93.8053	225.588	469.07	Individual daily amount of nutrient released (mg)	Fe
Steno bredanensis	0.584071	1.44845	3.70605	3.38709	7.8347	15.3668	Individual daily amount of nutrient released (mg)	Mn
Steno bredanensis	27307.4	62892.8	120608	117952	194109	280998	Individual daily amount of nutrient released (mg)	N
Steno bredanensis	2659.45	6167.74	12465.1	12040	21151.6	38793.4	Individual daily amount of nutrient released (mg)	P
Steno bredanensis	0.643134	1.71298	3.6058	3.46229	6.33042	12.9637	Individual daily amount of nutrient released (mg)	Se
Steno bredanensis	14.3168	39.3953	78.1608	75.684	131.728	215.618	Individual daily amount of nutrient released (mg)	Zn
Tursiops truncatus	1.35647	4.88936	12.7547	11.6793	26.5696	55.7221	Individual daily amount of nutrient released (mg)	Cu
Tursiops truncatus	15.4364	54.6202	125.204	118.402	233.567	498.223	Individual daily amount of nutrient released (mg)	Fe
Tursiops truncatus	0.442025	2.16682	6.15942	5.60874	13.2476	31.2491	Individual daily amount of nutrient released (mg)	Mn
Tursiops truncatus	21447.1	110642	223453	216440	375187	668934	Individual daily amount of nutrient released (mg)	N
Tursiops truncatus	2848.95	11676.7	25142.8	24004.8	45066.5	84588	Individual daily amount of nutrient released (mg)	P
Tursiops truncatus	0.510911	2.44678	5.42368	5.17107	9.85016	18.6167	Individual daily amount of nutrient released (mg)	Se
Tursiops truncatus	11.2559	45.4461	96.388	92.5729	168.892	304.496	Individual daily amount of nutrient released (mg)	Zn
Ziphius cavirostris	21.5709	84.3076	231.76	208.022	499.32	975.03	Individual daily amount of nutrient released (mg)	Cu
Ziphius cavirostris	22.5141	72.9634	305.017	232.564	924.269	2085.24	Individual daily amount of nutrient released (mg)	Fe
Ziphius cavirostris	1.01691	3.62551	8.33006	7.62194	16.9101	33.9879	Individual daily amount of nutrient released (mg)	Mn
Ziphius cavirostris	90447.8	272219	512765	500892	823218	1.38011e+06	Individual daily amount of nutrient released (mg)	N
Ziphius cavirostris	6191.59	23608.5	44883.6	43667.4	73114.2	137877	Individual daily amount of nutrient released (mg)	P
Ziphius cavirostris	2.3459	6.34129	13.5283	12.781	25.0528	53.1599	Individual daily amount of nutrient released (mg)	Se
Ziphius cavirostris	53.9337	162.461	315.839	305.875	523.407	923.196	Individual daily amount of nutrient released (mg)	Zn
