# Supplementary material for: Composition of cetacean communities worldwide shapes their contribution to ocean nutrient cycling
Source: Nat Commun. 2023 Sep 19;14:5823. doi: 10.1038/s41467-023-41532-y (PMC10509247; doi:10.1038/s41467-023-41532-y)
Supplement: Supplementary file 6 — Supplementary Data 4 [file 41467_2023_41532_MOESM6_ESM.xlsx]

## Sheet: ReadMe
Gilbert et al. 2023, Nat. Comm. - Supplementary Data 4: References used for the settings of parameters of the bioenergetic model, in order of appearance in the model. Diets were described using functional prey groups and no direct diet description from the given references, so in addition to these references we provided the description of diets used in our analysis. Similarly, for abundance data,…

## Sheet: Body Mass
Species	Close species used from Trites & Pauly, 1998	Alternative source
Delphinus capensis	Delphinus delphis
Stenella attenuata	“spotted dolphin” in Trites & Pauly 1998 (no latin name species mentioned)
Stenella frontalis	“spotted dolphin” in Trites & Pauly 1998 (no latin name species mentioned)
Sotalia guianensis		Flores et al., 2018
Trites & Pauly was used as a reference for all other species
List of references
Flores, P. A. C., da Silva, V. M. F., & Fettuccia, D. de C. (2018). Tucuxi and Guiana Dolphins. Encyclopedia of Marine Mammals, 1024–1027. https://doi.org/10.1016/b978-0-12-804327-1.00264-8
Trites, A. W., & Pauly, D. (1998). Estimating mean body masses of marine mammals from maximum body lengths. Canadian Journal of Zoology, 76(5), 886–896. https://doi.org/10.1139/z97-252

## Sheet: Beta
Spitz, J., Trites, A. W., Becquet, V., Brind’Amour, A., Cherel, Y., Galois, R., & Ridoux, V. (2012). Cost of living dictates what whales, dolphins and porpoises eat: the importance of prey quality on predator foraging strategies. PLoS ONE, 7(11). https://doi.org/10.1371/journal.pone.0050096

## Sheet: Diets
Species	Small schooling nrj-rich fish	Small schooling nrj-lean fish	Miscellanous pelagic fish	Miscellanous benthodemersal fish	Large demersal nrj-rich fish	Large demersal nrj-lean fish	Other fish	Muscular pelagic cephalopods	Gelatinous pelagic cephalopods	Bottom cephalopods	Other cephalopods	Crustaceans	Zooplankton	Sources	Type of data	Copied from other species	Other species used	Waters
Balaenoptera acutorostrata	85	0	0	0	0	5	0	0	0	0	0	0	10	Pierce et al 2004, Windsland et al 2007, Lydersen et al 1991, Windsland et al 2007	Quantitative	No		All
Balaenoptera bonaerensis	2.5	0	0	2.5	0	0	0	0	0	0	0	0	95	Tamura & Kenji 2009, Friedlaender et al 2014	Qualitative	No		All
Balaenoptera borealis	0	0	0	0	0	0	0	0	0	0	0	0	100	Kawamura 1969, Nishimoto et al 1952, Watkins & Schevill 1979, Flinn et al 2002, Leonardi et al 2011, Horwood 2018	Qualitative	No		All
Balaenoptera edeni	90	0	0	0	0	0	0	0	0	0	0	0	10	Siciliano et al 2004, Tershy et al 1992	Qualitative	No		All
Balaenoptera musculus	0	0	0	0	0	0	0	0	0	0	0	0	100	Figueiredo et al 2014, Gavrilchuck et al 2014, Lesage et al 2018	Qualitative	No		All
Balaenoptera omurai	0	0	0	0	0	0	0	0	0	0	0	0	100	Cerchio et al 2015, Cerchio & Tadasu 2018, Laboute & Borsa 2018	Qualitative	No		All
Balaenoptera physalus	0	0	0	0	0	0	0	0	0	0	0	0	100	Vikingsson 1997	Quantitative	No		All
Berardius bairdii	0	0	0	53	0	13	0	<1	33	0	0	0	0	Ohizumi et al 2003	Quantitative	No		All
Delphinus capensis	88	<1	0	<1	7	0	0	4	<1	<1	0	0	0	Ambrose et al 2013	Quantitative	No		All
Delphinus delphis	68	11	4	4	6	5	0	2	<1	<1	0	0	0	Marçalo et al 2018, Santos et al 2013, Milani et al 2019, Gimenez et al 2018, Meynier et al 2008	Quantitative	No		neritic
Delphinus delphis	70	8	5	0	0	4	<1	5	5	<1	0	3	0	Pusineri et al 2007	Quantitative	No		oceanic
Eubalaena glacialis	0	0	0	0	0	0	0	0	0	0	0	0	100	Watkins & Schevill 1979, Kenney 2009, Pendleton et al 2012	Qualitative	No		All
Feresa attenuata	2	<1	0	0	2	1	0	70	11	14	0	0	0	[Fere_att] López-Suárez et al 2012, O'Dwyer et al 2015, Elorriaga-Verplancken et al 2016, Zerbini & Santos 1997, Aguiar dos Santos & Haimovici 2001, Donahue & Perryman 2009, Baird 2018, Sekiguchi et al 1992	Qualitative	Yes	Globicephala melas	All
Globicephala macrorhynchus	0	0	0	2	0	0	0	49	49	0	0	0	0	Hernández-García et al 1994, Hacker 1986, Mintzer et al 2008, Fernandez et al 2009	Qualitative	No		All
Globicephala melas	2	<1	0	0	2	1	0	70	11	14	0	0	0	Santos et al 2014, Spitz et al 2011, Santos et al 2014, Beatson et al 2007, Beatson et al 2009, Sekiguchi et al 1992, Beasley et al 2019, Gannon et al 1997	Quantitative	No		All
Grampus griseus	0	<1	0	0	0	<1	0	18	40	41	0	0	0	Spitz et al 2011, MacLeod et al 2014, Fernandez et al 2009, Clarke & Young 1998, Würtz et al 1992, Plön et al 2020	Quantitative	No		All
Hyperoodon ampullatus	0	<1	0	0	0	0	0	1	97	2	0	0	0	Spitz et al 2011, Fernandez et al 2014, Santos et al 2001, Clarke & Kristensen 1980	Quantitative	No		All
Kogia spp	<1	<1	<1	<1	0	<1	0	33	65	<1	0	0	0	Spitz et al 2011, Fernandez et al 2009, West et al 2009, Beatson 2007, Wang et al 2002, Beasley et al 2013	Quantitative	No		All
Lagenorhynchus acutus	23	54	0	5	0	16	0	1	0	<1	0	0	0	Hernandez-Milian et al 2016	Quantitative	No		All
Lagenorhynchus albirostris	1	1	0	1	0	94	0	0	0	2	0	0	0	Canning et al 2008, Jansen et al 2010	Quantitative	No		All
Lagenodelphis hosei	15	15	0	0	0	0	0	30	40	0	0	0	0	Sekiguchi et al 1992, Fernandez et al 2009, Di Beneditto et al 2001, Dolar et al 2003, Wang et al 2012	Qualitative & quantitative (n very limited)	No		All
Lagenorhynchus obliquidens	5	0	0	52	0	23	0	10	7	3	0	0	0	Black 1994	Quantitative	No		All
Lissodelphis borealis	40	5	0	0	0	5	0	25	25	0	0	0	0	Leatherwood & Walker 1979, Jefferson et al 1994, Lipsky & Brownell 2018	Qualitative	No		All
Megaptera novaeangliae	50	0	0	0	0	0	0	0	0	0	0	0	50	Watkins & Schevill 1979, Witteven et al 2006, Filatova et al 2013, Ryan et al 2014, Haro et al 2016, Fleming et al 2016, Claham 2018	Qualitative	No		All
Mesoplodon spp	<1	4	14	9	0	2	0	1	64	1	0	4	0	Spitz et al 2011, Santos et al 2007, Sekiguchi et al 1992, Fernandez et al 2009, Santos et al 2007, Sekiguchi et al 1996, Sekiguchi et al 1992	Quantitative	No		All
Orcinus orca	35	0	0	0	35	20	0	5	5	0	0	0	0	Similä et al 1996, Saulitis et al 2000, Aguiar dos Santos & Haimovici 2001, Volkova et al 2019	Qualitative	No		All
Peponocephala electra	5	0	5	0	0	0	2	58	15	0	15	0	0	West et al 2015, Sekiguchi et al 1992	Qualitative & quantitative (n very limited)	No		All
Phocoenoides dalli	56	0	0	0	0	15	0	2	27	0	0	0	0	Ohizumi et al 2000, Walker 1996	Quantitative	No		All
Phocoena phocoena	45	7	0	13	0	33	0	<1	0	1	<1	0	0	Santos et al 2014, Spitz et al 2006, Santos et al 2004, Recchia & Read 1989	Quantitative	No		All
Physeter macrocephalus	0	0	0	<1	0	<1	0	11	84	5	0	0	0	Fernandez et al 2009, Spitz et al 2011, Santos et al 1999, Santos et al 2002, Clarke & Young 1998, Roberts 2003, Garibaldi & Michela 2014	Quantitative	No		All
Pseudorca crassidens	0	0	0	12	0	0	0	87	<1	0	0	0	0	Alonso et al 1999, Sekiguchi et al 1992	Quantitative	No		All
Stenella attenuata	46	0	9	0	0	0	0	12	33	0	0	0	0	Wang et al 2003	Quantitative	No		All
Steno bredanensis	5	0	10	0	35	0	0	25	0	25	0	0	0	Lodi & Hetzel 1999, Di Beneditto et al 2001, Aguiar dos Santos & Haimovici 2001, Pitman & Stinchcomb 2002, Wedekin et al 2005, Fernandez et al 2009, West et al 2011, Ortega-Ortiz et al 2014	Qualitative	No		All
Stenella clymene	17	9	3	1	<1	13	<1	31	25	1	<1	<1	0	Wang et al 2003, Marçalo et al 2021, Spitz et al 2006, Santos et al 2008, Fernandez et al 2009, Ringelstein et al 2006, Wurtz et al 1993, Sekiguchi et al 1992, Aznar et al 2017, Fernandez et al 2009, Aguiar dos Santos 2001, Di Beneditto et al 2001	Quantitative (mean of other Stenella sp)	No		All
Stenella coeruleoalba	16	15	<1	2	<1	19	0	27	20	1	0	<1	0	Marçalo et al 2021, Spitz et al 2006, Santos et al 2008, Fernandez et al 2009, Wurtz et al 1993, Sekiguchi et al 1992, Aznar et al 2017	Quantitative	No		neritic
Stenella coeruleoalba	40	8	7	0	0	0	<1	11	29	<1	<1	5	0	Ringelstein et al 2006	Quantitative	No		oceanic
Stenella frontalis	0	0	4	1	1	7	0	54	33	0	0	0	0	Fernandez et al 2009, Aguiar dos Santos 2001, Di Beneditto et al 2001	Quantitative	No		All
Stenella longirostris	46	0	9	0	0	0	0	12	33	0	0	0	0	[Sten_long] Silva et al 2004, Salum Soud 2010, Dolar et al 2003, Kiszka et al 2010, Clarke & Young 1998, Gross et al 2009	Qualitative (Sten_long) & quantitative (Sten_att)	Yes	Stenella attenuata	All
Sotalia guianensis	5	3	21	17	8	42	0	3	0	<1	0	0	0	Daura-Jorge et al 2011, Pansard et al 2011, Rodrigues et al 2012	Quantitative	No		All
Sousa plumbea	9	11	<1	2	7	66	<1	4	<1	<1	<1	0	0	Barros & Cockcroft, 1991; Lane et al., 2014; Parra & Jefferson, 2018; Plön et al., 2015	Qualitative (Sous_plu) & quantitative (Turs_tur)	Yes	Tursiops truncatus	All
Tursiops truncatus	9	11	<1	2	7	66	<1	4	<1	<1	<1	0	0	Santos et al 2007, Spitz et al 2006, Santos et al 2001, Hernandez-Milian et al 2015, Louis et al 2014, Gannon & Waples 2004	Quantitative	No		All
Ziphius cavirostris	0	<1	0	2	0	0	0	26	70	2	<1	<1	0	Santos et al 2001, Spitz et al 2011, Santos et al 2001, Santos et al 2007, West et al 2017, Sekiguchi et al 1992, Blanco & Raga 2000	Quantitative	No		All
List of references
Aguiar dos Santos, R., & Haimovici, M. (2001). Cephalopods in the diet of marine mammals stranded or incidentally caught along southeastern and southern Brazil (21–34°S). Fisheries Research, 52(1–2), 99–112.
Alonso, M. K., Pedraza, S. N., Schiavini, A. C. M., Goodall, R. N. P., & Crespo, E. A. (1999). Stomach contents of false killer whales (Pseudorca crassidens) stranded on the coasts of the Strait of Magellan, Tierra del Fuego. Marine Mammal Science, 15(3), 712–724. https://doi.org/10.1111/j.1748-7692.1999.tb00838.x
Ambrose, S. T., Froneman, P. W., Smale, M. J., Cliff, G., & Plön, S. (2013). Winter diet shift of long-beaked common dolphins (Delphinus capensis) feeding in the sardine run off KwaZulu-Natal, South Africa. Marine Biology, 160(7), 1543–1561. https://doi.org/10.1007/s00227-013-2208-6
Aznar, F. J., Míguez-Lozano, R., Ruiz, B., Bosch De Castro, A., Raga, J. A., & Blanco, C. (2017). Long-term changes (1990-2012) in the diet of striped dolphins Stenella coeruleoalba from the western Mediterranean. Marine Ecology Progress Series, 568, 231–247. https://doi.org/10.3354/meps12063
Baird, R. W. (2018). Pygmy Killer Whale. In Encyclopedia of Marine Mammals (Third Edit). Elsevier Inc. https://doi.org/10.1016/b978-0-12-804327-1.00210-7
Beasley, I, Cherel, Y., Robinson, S., Betty, E., & Gales, R. (2013). Pygmy Sperm Whale (Kogin breviceps) stranding record in Tasmania, Australia, and diet of a single specimen. Papers and Proceedings of the Royal Society of Tasmania, 147, 25–31. https://doi.org/10.26749/rstpp.147.25
Beasley, Isabel, Cherel, Y., Robinson, S., Betty, E., Hagihara, R., & Gales, R. (2019). Stomach contents of long-finned pilot whales, Globicephala melas mass-stranded in Tasmania. PLoS ONE, 14(1), 1–23. https://doi.org/10.1371/journal.pone.0206747
Beatson, E. L., & O’shea, S. (2009). Stomach contents of long‐finned pilot whales, Globicephala melas, mass‐stranded on Farewell Spit, Golden Bay in 2005 and 2008. New Zealand Journal of Zoology, 36(1), 47–58. https://doi.org/10.1080/03014220909510139
Beatson, E., O’shea, S., & Ogle, M. (2007). First report on the stomach contents of long‐finned pilot whales, Globicephala melas, stranded in New Zealand. New Zealand Journal of Zoology, 34(1), 51–56. https://doi.org/10.1080/03014220709510063
Black, N. A. (1994). Behavior and ecology of Pacific white-sided dolphins (Lagenorhynchus obliquidens) in Monterey Bay, California. [San Francisco State University]. In M.S. thesis, San Francisco State University. 133p. 1994. http://islandora.mlml.calstate.edu/islandora/object/islandora%3A464/datastream/OBJ/download/Behavior_and_ecology_of_Pacific_white-sided_dolphins__Lagenorhynchus_obliquidens_…
Blanco, C., Aznar, J., & Raga, J. A. (1995). Cephalopods in the diet of the striped dolphin Stenella coeruleoalba from the western Mediterranean during an epizootic in 1990. Journal of Zoology, 237(1), 151–158. https://doi.org/10.1111/j.1469-7998.1995.tb02753.x
Blanco, G., & Raga, J. A. (2000). Cephalopod prey of two Ziphius cavirostris (Cetacea) stranded on the western Mediterranean coast. Journal of the Marine Biological Association of the United Kingdom, 80(2), 381–382. https://doi.org/10.1017/S0025315499002064
Canning, S. J., Santos, M. B., Reid, R. J., Evans, P. G. H., Sabin, R. C., Bailey, N., & Pierce, G. J. (2008). Seasonal distribution of white-beaked dolphins (Lagenorhynchus albirostris) in UK waters with new information on diet and habitat use. Journal of the Marine Biological Association of the United Kingdom, 88(6), 1159–1166. https://doi.org/10.1017/S0025315408000076
Cerchio, S., Andrianantenaina, B., Lindsay, A., Rekdahl, M., Andrianarivelo, N., & Rasoloarijao, T. (2015). Omura’s whales (Balaenoptera omurai) off northwest Madagascar: Ecology, behaviour and conservation needs. Royal Society Open Science, 2(10). https://doi.org/10.1098/rsos.150301
Cerchio, S., & Yamada, T. K. (2018). Omura’s Whale Balaenoptera omurai. Encyclopedia of Marine Mammals, 2003, 656–659. https://doi.org/10.1016/b978-0-12-804327-1.00186-2
Clapham, P. J. (2018). Humpback Whale. Encyclopedia of Marine Mammals, 489–492. https://doi.org/10.1016/b978-0-12-804327-1.00154-0
Clarke, M. R., & Kristensen, T. K. (1980). Cephalopod beaks from the stomachs of two northern bottlenosed whales (hyperoodon ampullatus). Journal of the Marine Biological Association of the United Kingdom, 60(1), 151–156. https://doi.org/10.1017/S002531540002419X
Clarke, M., & Young, R. (1998). Description and analysis of cephalopod beaks from stomachs of six species of odontocete cetaceans stranded on Hawaiian shores. Journal of the Marine Biological Association of the United Kingdom, 78(2), 623–641. https://doi.org/10.1017/S0025315400041667
Daura-Jorge, F. G., Wedekin, L. L., & Simões-Lopes, P. C. (2011). Alimentación del delfín costero, Sotalia guianensis(Cetacea: Delphinidae), en la Bahía Norte al sur de Brasil. Scientia Marina, 75(1), 163–169. https://doi.org/10.3989/scimar.2011.75n1163
Di Beneditto, A. P. M., Ramos, R. M. A., Siciliano, S., Bastos, R. A. dos S. G., & Fagundes-Netto, E. (2001). Stomach contents of delphinids from Rio de Janeiro, southeastern Brazil. Aquatic Mammals, 27(1), 24–28. http://gateway.webofknowledge.com/gateway/Gateway.cgi?GWVersion=2&SrcAuth=ORCID&SrcApp=OrcidOrg&DestLinkType=FullRecord&DestApp=BIOABS&KeyUT=BIOABS:BACD200100230484&KeyUID=BIOABS:BACD20…
Dolar, M. L. L., Walker, W. A., Kooyman, G. L., & Perrin, W. F. (2003). Comparative feeding ecology of spinner dolphins (Stenella longirostris) and Fraser’s dolphins (Lagenodelphis hosei) in the Sulu Sea. Marine Mammal Science, 19(1), 1–19. https://doi.org/10.1111/j.1748-7692.2003.tb01089.x
Donahue, M. A., & Perryman, W. L. (2009). Pygmy Killer Whale. Encyclopedia of Marine Mammals, 938–939. https://doi.org/10.1016/b978-0-12-373553-9.00213-3
Elorriaga-Verplancken, F. R., Rosales-Nanduca, H., Paniagua-Mendoza, A., Martínez-Aguilar, S., Nader-Valencia, A. K., Robles-Hernández, R., Gómez-Díaz, F., & Jorge Urbán, R. (2016). First record of pygmy killer whales (Feresa attenuata) in the gulf of California, Mexico: Diet inferences and probable relation with warm conditions during 2014. Aquatic Mammals, 42(1), 20–26. https://doi.org/10.1578/…
Fernández, R., Santos, M. B., Carrillo, M., Tejedor, M., & Pierce, G. J. (2009). Stomach contents of cetaceans stranded in the Canary Islands 1996-2006. Journal of the Marine Biological Association of the United Kingdom, 89(5), 873–883. https://doi.org/10.1017/S0025315409000290
Figueiredo, I., & Weir, C. R. (2014). Blue whales Balaenoptera musculus off Angola: recent sightings and evaluation of whaling data. African Journal of Marine Science, 36(2), 269–278. https://doi.org/10.2989/1814232X.2014.928652
Filatova, O. A., Witteveen, B. H., Goncharov, A. A., Tiunov, A. V., Goncharova, M. I., Burdin, A. M., & Hoyt, E. (2013). The diets of humpback whales (Megaptera novaeangliae) on the shelf and oceanic feeding grounds in the western North Pacific inferred from stable isotope analysis. Marine Mammal Science, 29(3), 253–265. https://doi.org/10.1111/j.1748-7692.2012.00617.x
Fleming, A. H., Clark, C. T., Calambokidis, J., & Barlow, J. (2016). Humpback whale diets respond to variance in ocean climate and ecosystem conditions in the California Current. Global Change Biology, 22(3), 1214–1224. https://doi.org/10.1111/gcb.13171
Flinn, R. D., Trites, A. W., Gregr, E. J., & Perry, R. I. (2002). Diets of fin, sei, and sperm whales in British Columbia: An analysis of commercial whaling records, 1963-1967. Marine Mammal Science, 18(3), 663–679. https://doi.org/10.1111/j.1748-7692.2002.tb01065.x
Friedlaender, A. S., Goldbogen, J. A., Nowacek, D. P., Read, A. J., Johnston, D., & Gales, N. (2014). Feeding rates and under-ice foraging strategies of the smallest lunge filter feeder, the antarctic minke whale (Balaenoptera bonaerensis). Journal of Experimental Biology, 217(16), 2851–2854. https://doi.org/10.1242/jeb.106682
Gannon, D. P., Read, A. J., Craddock, J. E., Fristrup, K. M., & Nicolas, J. R. (1997). Feeding ecology of long-finned pilot whales Globicephala melas in the western North Atlantic. Marine Ecology Progress Series, 148(1–3), 1–10. https://doi.org/10.3354/meps148001
Gannon, D. P., & Waples, D. M. (2004). Diets of coastal bottlenose dolphins from the U.S. mid-Atlantic coast differ by habitat. Marine Mammal Science, 20(3), 527–545. https://doi.org/10.1111/j.1748-7692.2004.tb01177.x
Garibaldi, F., & Podestà, M. (2014). Stomach contents of a sperm whale (Physeter macrocephalus) stranded in Italy (Ligurian Sea, north-western Mediterranean). Journal of the Marine Biological Association of the United Kingdom, 94(6), 1087–1091. https://doi.org/10.1017/S0025315413000428
Gavrilchuk, K., Lesage, V., Ramp, C., Sears, R., Bérubé, M., Bearhop, S., & Beauplet, G. (2014). Trophic niche partitioning among sympatric baleen whale species following the collapse of groundfish stocks in the Northwest Atlantic. Marine Ecology Progress Series, 497, 285–301. https://doi.org/10.3354/meps10578
Giménez, J., Marçalo, A., García-Polo, M., García-Barón, I., Castillo, J. J., Fernández-Maldonado, C., Saavedra, C., Santos, M. B., & de Stephanis, R. (2018). Feeding ecology of Mediterranean common dolphins: The importance of mesopelagic fish in the diet of an endangered subpopulation. Marine Mammal Science, 34(1), 136–154. https://doi.org/10.1111/mms.12442
Gross, A., Kiszka, J., Van Canneyt, O., Richard, P., & Ridoux, V. (2009). A preliminary study of habitat and resource partitioning among co-occurring tropical dolphins around Mayotte, southwest Indian Ocean. Estuarine, Coastal and Shelf Science, 84(3), 367–374. https://doi.org/10.1016/j.ecss.2009.05.017
Hacker, E. S. (1986). Stomach content analysis of short-finned pilot whales (Globicephala macrorhynchus) and northern elephant seals (Mirounga angustirostris) from the Southern California Bight. NOAA, NMFS, SWFSC Administrative Report LJ-86-08C. 34p. 1986., March, 40.
Hamed, S. S. (2010). Feeding behaviour of spinner dolphins (Stenella longirostris - Gray 1828) in Zanzibar coastal waters, Tanzania. University of Dar Es Salaam.
Haro, D., Riccialdelli, L., Acevedo, J., Aguayo-Lobo, A., & Montiel, A. (2016). Trophic ecology of humpback whales (Megaptera novaeangliae) in the magellan strait as indicated by carbon and nitrogen stable isotopes. Aquatic Mammals, 42(2), 233–243. https://doi.org/10.1578/AM.42.2.2016.233
Hernández-García, V., & Martín, V. M. (1994). Stomach Contents of two Short-finned Pilot Whale (Globicephala macrorhynchus Gray, 1846) (Cetacea, Delphinidae) off the Canary Islands: A Preliminary Note. International Council for the Exploration of the Sea: Marine Mammals Committee, 16, 1–9.
Hernandez-Milian, G., Begoña Santos, M., Reid, D., & Rogan, E. (2016). Insights into the diet of Atlantic white-sided dolphins (Lagenorhynchus acutus) in the Northeast Atlantic. Marine Mammal Science, 32(2), 735–742. https://doi.org/10.1111/mms.12272
Hernandez-Milian, G., Berrow, S., Santos, M. B., Reid, D., & Rogan, E. (2015). Insights into the trophic ecology of bottlenose dolphins (Tursiops truncatus) in Irish waters. Aquatic Mammals, 41(2), 226–239. https://doi.org/10.1578/AM.41.2.2015.226
Horwood, J. (2018). Sei Whale. Encyclopedia of Marine Mammals, 845–847. https://doi.org/10.1016/b978-0-12-804327-1.00224-7
Jansen, O. E., Leopold, M. F., Meesters, E. H. w. g., & Smeenk, C. (2010). Are white-beaked dolphins Lagenorhynchus albirostris food specialists? Their diet in the southern North Sea. Journal of the Marine Biological Association of the United Kingdom, 90(8), 1501–1508. https://doi.org/10.1017/S0025315410001190
Jefferson, T. A., Newcomer, M. W., Leatherwood, S., & Van Waerebeek, K. (1994). Right Whale Dolphins Lissodelphis (Peale, 1848) and Lissodelphis peronii (Lacepede, 1804). Handbook of Marine Mammals (Vol. 6).
Kawamura, A. (1969). Siamese twins in the sei whale balaenoptera borealis lesson [33]. Nature, 221(5179), 490–491. https://doi.org/10.1038/221490a0
Kiszka, J., Oremus, M., Richard, P., Poole, M., & Ridoux, V. (2010). The use of stable isotope analyses from skin biopsy samples to assess trophic relationships of sympatric delphinids off Moorea (French Polynesia). Journal of Experimental Marine Biology and Ecology, 395(1–2), 48–54. https://doi.org/10.1016/j.jembe.2010.08.010
Laboute, P., & Borsa, P. (2018). A feeding aggregation of Omura‘s whale Balaenoptera omurai off Nosy Be, Mozambique Channel. Western Indian Ocean Journal of Marine Science, 17(1), 93–97. https://doi.org/10.1101/311043
Leatherwood, S., & Walker, W. A. (1979). The northern right whale dolphin Lissodelphis borealis Peale in the Eastern North Pacific. In Behavior of marine mammals (pp. 85–141). Springer.
Leonardi, M. S., Grandi, M. F., García, N. A., Svendsen, G., Romero, M. A., González, R., & Crespo, E. A. (2011). A stranding of Balaenoptera borealis (Lesson 1828) from Patagonia, Argentina, with notes on parasite infestation and diet. African Journal of Marine Science, 33(1), 177–179. https://doi.org/10.2989/1814232X.2011.572384
Lesage, V., Gosselin, J.-F., Lawson, J. W., McQuinn, I., Moors-Murphy, H., Pourde, S., Sears, R., & Simard, Y. (2018). Habitats important to blue whales (Balaenoptera musculus) in the western North Atlantic. DFO Canadian Science Advisory Secretariat, Research Document, 2016/080(April), 1–56. http://www.dfo-mpo.gc.ca/csas-sccs/
Lipsky, J. D., & Brownell, R. L. (2018). Right Whale Dolphins Lissodelphis borealis and L. peronii. Encyclopedia of Marine Mammals, 813–817. https://doi.org/10.1016/b978-0-12-804327-1.00216-8
Lodi, L., & Hetzel, B. (1999). Rough-toothed dolphin, Steno bredanensis, feeding behaviors in Ilha Grande bay, Brazil. Biociências, 7(May), 29–42.
López-Suárez, P., Oujo, C., Acre, M., & Hazevoet, C. J. (2012). A stranding of pygmy killer whale Feresa attenuata Gray, 1874 on Boavista during February 2012: first record for the Cape Verde Islands. Zoologia Caboverdiana, 3(1), 52–55.
Louis, M. (2014). Social, ecological and genetic structures of bottlenose dolphins, Tursiops truncatus, in the Normano-Breton gulf and in the North-East Atlantic. Université de la Rochelle.
Lydersen, C., Weslawski, J. M., & øritsland, N. A. (1991). Stomach content analysis of minke whales Balaenoptera acutorostrata from the Lofoten and Vesterålen areas, Norway. Ecography, 14(3), 219–222. https://doi.org/10.1111/j.1600-0587.1991.tb00655.x
MacLeod, C. D., Santos, M. B., Burns, F., Brownlow, A., & Pierce, G. J. (2014). Can habitat modelling for the octopus Eledone cirrhosa help identify key areas for Risso’s dolphin in Scottish waters? Hydrobiologia, 725(1), 125–136. https://doi.org/10.1007/s10750-013-1555-0
Marçalo, A., Giménez, J., Nicolau, L., Frois, J., Ferreira, M., Sequeira, M., Eira, C., Pierce, G. J., & Vingada, J. (2021). Stranding patterns and feeding ecology of striped dolphins, Stenella coeruleoalba, in Western Iberia (1981–2014). Journal of Sea Research, 169(March 2020). https://doi.org/10.1016/j.seares.2021.101996
Marçalo, A., Nicolau, L., Giménez, J., Ferreira, M., Santos, J., Araújo, H., Silva, A., Vingada, J., & Pierce, G. J. (2018). Feeding ecology of the common dolphin (Delphinus delphis) in Western Iberian waters: has the decline in sardine (Sardina pilchardus) affected dolphin diet? Marine Biology, 165(3). https://doi.org/10.1007/s00227-018-3285-3
Meynier, L., Pusineri, C., Spitz, J., Santos, M. B., Pierce, G. J., & Ridoux, V. (2008). Intraspecific dietary variation in the short-beaked common dolphin Delphinus delphis in the Bay of Biscay: Importance of fat fish. Marine Ecology Progress Series, 354, 277–287. https://doi.org/10.3354/meps07246
Milani, C., Vella, A., Vidoris, P., Christidis, A., & Koutrakis, E. (2019). Abundance, distribution and diet of the common dolphin, Delphinus delphis, in the northern Aegean Sea (Greece). Aquatic Conservation: Marine and Freshwater Ecosystems, January 2017, 1–11. https://doi.org/10.1002/aqc.3081
Mintzer, V. J., Gannon, D. P., Barros, N. B., & Read, A. J. (2008). Stomach contents of mass-stranded short-finned pilot whales (Globicephala macrorhynchus) from North Carolina. Marine Mammal Science, 24(2), 290–302. https://doi.org/10.1111/j.1748-7692.2008.00189.x
Nishimoto, S., Tozawa, M., & Kawakami, T. (1952). Food of Sei whales (Balaenoptera borealis) caught in the Bonin Island Waters. Sci. Rep. Whales Res. Inst, 7, 79–85.
O’Dwyer, P. R., Berrow, S., López-Suárez, P., & Oujo Lamao, C. (2015). Insights into the diet of a poorly known species: pygmy killer whale Feresa attenuata from Cape Verde, West Africa. African Journal of Marine Science, 37(3), 427–430. https://doi.org/10.2989/1814232X.2015.1084374
Ohizumi, H., Kuramochi, T., Amano, M., & Miyazaki, N. (2000). Prey switching of Dall’s porpoise Phocoenoides dalli with population decline of Japanese pilchard Sardinops melanostictus around Hokkaido, Japan. Marine Ecology Progress Series, 200, 265–275. https://doi.org/10.3354/meps200265
Ohizumi, H., Kuramochi, T., Kubodera, T., Yoshioka, M., & Miyazaki, N. (2003). Feeding habits of Dall’s porpoises (Phocoenoides dalli) in the subarctic North Pacific and the Bering Sea basin and the impact of predation on mesopelagic micronekton. Deep-Sea Research Part I: Oceanographic Research Papers, 50(5), 593–610. https://doi.org/10.1016/S0967-0637(03)00033-5
Ortega-Ortiz, C. D., Elorriaga-Verplancken, F. R., Olivos-Ortiz, A., Liñán-Cabello, M. A., & Vargas-Bravo, M. H. (2014). Insights into the feeding habits of false killer whales (Pseudorca crassidens) in the Mexican Central Pacific. Aquatic Mammals, 40(4), 386–393. https://doi.org/10.1578/AM.40.4.2014.386
Pansard, K. C. A., Gurgel, H. de C. B., Andrade, L. C. de A., & Yamamoto, M. E. (2011). Feeding ecology of the estuarine dolphin (Sotalia guianensis) on the coast of Rio Grande do Norte, Brazil. Marine Mammal Science, 27(4), 673–687. https://doi.org/10.1111/j.1748-7692.2010.00436.x
Perrin, W. F. (2009). Pantropical Spotted Dolphin. In Encyclopedia of Biostatistics (Vol. 53, pp. 819–821). Academic Press.
Pierce, G. J., Santos, M. B., Reid, R. J., Patterson, I. A. P., & Ross, H. M. (2004). Diet of minke whales Balaenoptera acutorostrata in Scottish (UK) waters with notes on strandings of this species in Scotland 1992-2002. Journal of the Marine Biological Association of the United Kingdom, 84(6), 1241–1244. https://doi.org/10.1017/S0025315404010732h
Pitman, R. L., & Stinchcomb, C. (2002). Rough-toothed dolphins (Steno bredanensis) as predators of Mahimahi (Coryphaena hippurus). Pacific Science, 56(4), 447–450. https://doi.org/10.1353/psc.2002.0043
Plön, S., Heyns-Veale, E. R., Smale, M. J., & Froneman, P. W. (2020). Life history parameters and diet of Risso’s dolphins, Grampus griseus, from southeastern South Africa. Marine Mammal Science, 36(3), 786–801. https://doi.org/10.1111/mms.12675
Pusineri, C., Magnin, V., Meynier, L., Spitz, J., Hassani, S., & Ridoux, V. (2007). Food and feeding ecology of the common dolphin (Delphinus delphis) in the oceanic Northeast Atlantic and comparison with its diet in neritic areas. Marine Mammal Science, 23(1), 30–47. https://doi.org/10.1111/j.1748-7692.2006.00088.x
Recchia, C. A., & Read, A. J. (1989). Stomach contents of harbour porpoises, Phocoena phocoena (L.), from the Bay of Fundy. Canadian Journal of Zoology, 67(9). https://doi.org/10.1139/z89-304
Ringelstein, J., Pusineri, C., Hassani, S., Meynier, L., Nicolas, R., & Ridoux, V. (2006). Food and feeding ecology of the striped dolphin, Stenella coeruleoalba, in the oceanic waters of the north-east Atlantic. Journal of the Marine Biological Association of the United Kingdom, 86(4), 909–918. https://doi.org/10.1017/S0025315406013865
Roberts, S. M. (2003). Examination of the stomach contents from a Mediterranean sperm whale found south of Crete, Greece. Journal of the Marine Biological Association of the United Kingdom, 83(3), 667–670. https://doi.org/10.1017/S0025315403007628h
Rodrigues, V. L. A., Wedekin, L. L., Marcondes, M. C. C., Barbosa, L., & Farro, A. P. C. (2020). Diet and foraging opportunism of the Guiana dolphin (Sotalia guianensis) in the Abrolhos Bank, Brazil. Marine Mammal Science, 36(2), 436–450. https://doi.org/10.1111/mms.12656
Ryan, C., Berrow, S. D., Mchugh, B., O’Donnell, C., Trueman, C. N., & O’Connor, I. (2014). Prey preferences of sympatric fin (Balaenoptera physalus) and humpback (Megaptera novaeangliae) whales revealed by stable isotope mixing models. Marine Mammal Science, 30(1), 242–258. https://doi.org/10.1111/mms.12034
Santos, M. B., Clarke, M. R., & Pierce, G. J. (2001). Assessing the importance of cephalopods in the diets of marine mammals and other top predators: Problems and solutions. Fisheries Research, 52(1–2), 121–139. https://doi.org/10.1016/S0165-7836(01)00236-3
Santos, M. B., Fernández, R., López, A., Martínez, J. A., & Pierce, G. J. (2007). Variability in the diet of bottlenose dolphin, Tursiops truncatus, in Galician waters, north-western Spain, 1990-2005. Journal of the Marine Biological Association of the United Kingdom, 87(1), 231–241. https://doi.org/10.1017/S0025315407055233
Santos, M. B., Martin, V., Arbelo, M., Fernández, A., & Pierce, G. J. (2007). Insights into the diet of beaked whales from the atypical mass stranding in the Canary Islands in September 2002. Journal of the Marine Biological Association of the United Kingdom, 87(1), 243–251. https://doi.org/10.1017/S0025315407054380
Santos, M. B., Pierce, G. J., Boyle, P. R., Reid, R. J., Ross, H. M., Patterson, I. A. P., Kinze, C. C., Tougaard, S., Lick, R., Piatkowski, U., & Hernández-García, V. (1999). Stomach contents of sperm whales Physeter macrocephalus stranded in the North Sea 1990-1996. Marine Ecology Progress Series, 183(Best 1979), 281–294. https://doi.org/10.3354/meps183281
Santos, M. B., Pierce, G. J., Herman, J., López, A., Guerra, A., Mente, E., & Clarke, M. R. (2001). Feeding ecology of Cuvier’s beaked whale (Ziphius cavirostris): A review with new information on the diet of this species. Journal of the Marine Biological Association of the United Kingdom, 81(4), 687–694. https://doi.org/10.1017/S0025315401004386
Santos, M. B., Pierce, G. J., Learmonth, J. A., Reid, R. J., Ross, H. M., Patterson, I. A. P., Reid, D. G., & Beare, D. (2004). Variability in the diet of harbor porpoises (Phocoena phocoena) in Scottish waters 1992-2003. Marine Mammal Science, 20(1), 1–27. https://doi.org/10.1111/j.1748-7692.2004.tb01138.x
Santos, M. B., Pierce, G. J., Learmonth, J. A., Reid, R. J., Sacau, M., Patterson, I. A. P., & Ross, H. M. (2008). Strandings of striped dolphin Stenella coeruleoalba in Scottish waters (1992-2003) with notes on the diet of this species. Journal of the Marine Biological Association of the United Kingdom, 88(6), 1175–1183. https://doi.org/10.1017/S0025315408000155
Santos, M. B., Pierce, G. J., Reid, R. J., Patterson, I. A. P., Ross, H. M., & Mente, E. (2001). Stomach contents of bottlenose dolphins (Tursiops truncatus) in Scottish waters. Journal of the Marine Biological Association of the United Kingdom, 81(5), 873–878. https://doi.org/10.1017/s0025315401004714
Santos, M. B., Pierce, G. J., Smeenk, C., Addink, M. J., Kinze, C. C., Tougaard, S., & Herman, J. (2001). Stomach contents of northern bottlenose whales Hyperoodon ampullatus stranded in the North Sea. Journal of the Marine Biological Association of the United Kingdom, 81(1), 143–150. https://doi.org/10.1017/S0025315401003484
Santos, M. Begoña, German, I., Correia, D., Read, F. L., Cedeira, J. M., Caldas, M., López, A., Velasco, F., & Pierce, G. J. (2013). Long-term variation in common dolphin diet in relation to prey abundance. Marine Ecology Progress Series, 481, 249–268. https://doi.org/10.3354/meps10233
Santos, M. Begoña, Monteiro, S. S., Vingada, J. V., Ferreira, M., López, A., Martínez Cedeira, J. A., Reid, R. J., Brownlow, A., & Pierce, G. J. (2014). Patterns and trends in the diet of long-finned pilot whales (Globicephala melas) in the northeast Atlantic. Marine Mammal Science, 30(1), 1–19. https://doi.org/10.1111/mms.12015
Santos, M B, Pierce, G. J., Hartmann, M., Smeenk, C. P., Addink, M. J. P., Kuiken, T., Reid, R. J., Patterson, I. A. P., Lordan, C., Rogan, E., Mente, E., Garc, M., Op, H., & Oo, E. R. (2002). Additional notes on stomach contents of sperm whales Physeter macrocephalus stranded in the north-east Atlantic. Journal of the Marine Biological Association of the United Kingdom, 82, 501–507.
Saulitis, E., Matkin, C., Barrett-Lennard, L., Heise, K., & Ellis, G. (2000). Foraging strategies of sympatric killer whale (Orcinus orca) populations in Prince William Sound, Alaska. Marine Mammal Science, 16(1), 94–109. https://doi.org/10.1111/j.1748-7692.2000.tb00906.x
Sekiguchi, K., Klages, N. T. W., & Best, P. B. (1992). Comparative analysis of the diets of smaller odontocete cetaceans along the coast of Southern Africa. South African Journal of Marine Science, 12(1), 843–861. https://doi.org/10.2989/02577619209504746
Sekiguchi, K., Klages, N. T. W., & Best, P. B. (1996). The diet of strap-toothed whales (Mesoplodon layardii). Journal of Zoology, 239(3), 453–463.
Siciliano, S., De Oliveira Santos, M. C., Vicente, A. F. C., Alvarenga, F. S., Zampirolli, É., Brito, J. L., Azevedo, A. F., & Pizzorno, J. L. A. (2004). Strandings and feeding records of Bryde’s whales (Balaenoptera edeni) in south-eastern Brazil. Journal of the Marine Biological Association of the United Kingdom, 84(4), 857–859. https://doi.org/10.1017/S0025315404010082h
Silva-Jr., J. M., Pandolfo, L. J., & Sazima, I. (2004). Vomiting Behavior of the Spinner Dolphin (Stenella longirostris) and Squid Meals. Aquatic Mammals, 30(2), 271–274. https://doi.org/10.1578/am.30.2.2004.271
Similä, T., Holst, J. C., & Christensen, I. (1996). Occurrence and diet of killer whales in northern Norway: Seasonal patterns relative to the distribution and abundance of Norwegian spring-spawning herring. Canadian Journal of Fisheries and Aquatic Sciences, 53(4), 769–779. https://doi.org/10.1139/f95-253
Spitz, J., Richard, E., Meynier, L., Pusineri, C., & Ridoux, V. (2006). Dietary plasticity of the oceanic striped dolphin, Stenella coeruleoalba, in the neritic waters of the Bay of Biscay. Journal of Sea Research, 55(4), 309–320. https://doi.org/10.1016/j.seares.2006.02.001
Spitz, Jérôme, Cherel, Y., Bertin, S., Kiszka, J., Dewez, A., & Ridoux, V. (2011). Prey preferences among the community of deep-diving odontocetes from the Bay of Biscay, Northeast Atlantic. Deep-Sea Research Part I: Oceanographic Research Papers, 58(3), 273–282. https://doi.org/10.1016/j.dsr.2010.12.009
Spitz, Jérôme, Rousseau, Y., & Ridoux, V. (2006). Diet overlap between harbour porpoise and bottlenose dolphin: An argument in favour of interference competition for food? Estuarine, Coastal and Shelf Science, 70(1–2), 259–270. https://doi.org/10.1016/j.ecss.2006.04.020
Tamura, T., & Konishi, K. (2009). Feeding habits and prey consumption of Antarctic minke whale (Balaenoptera bonaerensis) in the Southern Ocean. Journal of Northwest Atlantic Fishery Science, 42, 13–25. https://doi.org/10.2960/J.v42.m652
Tershy, B. R. (1992). Body size, diet, habitat use, and social behavior of Balaenoptera whales in the Gulf of California. Journal of Mammalogy, 73(3), 477–486. https://doi.org/10.2307/1382013
Víkingsson, G. A. (1997). Feeding of fin whales (Balaenoptera physalus) off Iceland - diurnal and seasonal variation and possible rates. Journal of Northwest Atlantic Fishery Science, 22, 77–89. https://doi.org/10.2960/J.v22.a7
Volkova, E. V., Ivkovich, T. V., Shitova, M. V., Chernyaeva, E. N., Malinina, T. V., Okorokova, S. S., Burdin, A. M., & Hoyt, E. (2019). The summer diet of fish-eating killer whales in the Avacha Gulf of Kamchatka: Are there any preferences? Mammalian Biology, 97, 72–79. https://doi.org/10.1016/j.mambio.2019.05.002
Walker, W. A. (1996). Summer feeding habits of Dall’s porpoise Phocoenoides dalli, in the Southern sea of Okhotsk. Marine Mammal Science, 12(2), 167–181.
Wang, M.-C., Walker, W. A., Shao, K.-T., & Chou, L.-S. (2002). Comparative analysis of the diets of pygmy sperm whales and dwarf sperm whales in Taiwanese waters. Acta Zoologica Taiwanica, 13(2), 53–62.
Wang, M.-C., Walker, W. A., Shao, K.-T., & Chou, L.-S. (2003). Feeding habits of the pantropical spotted dolphin, Stenella attenuata, off the Eastern coast of Taiwan. Zoological Studies, 42(2), 368–378.
Wang, M. C., Shao, K. T., Huang, S. L., & Chou, L. S. (2012). Food partitioning among three sympatric odontocetes (Grampus griseus, Lagenodelphis hosei, and Stenella attenuata). Marine Mammal Science, 28(2), 143–157. https://doi.org/10.1111/j.1748-7692.2011.00501.x
Watkins, W. A., & Schevill, W. E. (1979). Aerial Observation of Feeding Behavior in Four Baleen Whales: Eubalaena glacialis, Balaenoptera borealis, Megaptera novaeangliae, and Balaenoptera physalus. Journal of Mammalogy, 60(1), 155–163. https://doi.org/10.2307/1379766
Wedekin, L. L., Freitas, A., Engel, M. H., & Sazima, I. (2005). Rough-Toothed Dolphins (<I>Steno bredanensis</I>) Catch Diskfishes while Interacting with Humpback Whales (<I>Megaptera novaeangliae</I>) off Abrolhos Bank Breeding Ground, Southwest Atlantic. Aquatic Mammals, 30(2), 327–329. https://doi.org/10.1578/am.30.2.2004.327
West, K. L., Mead, J. G., & White, W. (2011). Steno bredanensis (Cetacea: Delphinidae). Mammalian Species, 43(886), 177–189.
West, K. L., Walker, W. A., Baird, R. W., Mead, J. G., & Collins, P. W. (2017). Diet of Cuvier’s beaked whales Ziphius cavirostris from the North Pacific and a comparison with their diet world-wide. Marine Ecology Progress Series, 574, 227–242. https://doi.org/10.3354/meps12214
West, K. L., Walker, W. A., Baird, R. W., White, W., Levine, G., Brown, E., & Schofield, D. (2009). Diet of pygmy sperm whales (Kogia breviceps) in the Hawaiian Archipelago. Marine Mammal Science, 25(4), 931–943. https://doi.org/10.1111/j.1748-7692.2009.00295.x
West, K., Walker, W. A., & Baird, R. W. (2015). The Diet Composition of Beaked Whales and Melon-Headed Whales from the North Pacific. In Hawaii Pacific University Kaneohe United States.
Windsland, K., Lindstrøm, U., Nilssen, K. T., & Haug, T. (2007). Relative abundance and size composition of prey in the common minke whale diet in selected areas of the northeastern Atlantic during 2000-04. Journal of Cetacean Research and Management, 9(3), 167–178.
Witteveen, B. H., Foy, R. J., & Wynne, K. M. (2006). The effect of predation (current and historical) by humpback whales (Megaptera novaeangliae) on fish abundance near Kodiak Island, Alaska. Fishery Bulletin, 104(1), 10–20.
Würtz, M., & Marrale, D. (1993). Food of striped dolphin, Stenella coeruleoalba, in the Ligurian Sea. J. Mar. Biol. Ass. U.K., 73, 571–578.
Yatabe, A., Kubo, N., Otsuka, M., Shima, S., Kubodera, T., & Yamada, T. K. (2010). Stomach Contents and Structure of a Longman’s Beaked Whale (Indopacetus pacificus) Stranded in Kyushu, Japan. Aquatic Mammals, 36(2), 172–177. https://doi.org/10.1578/am.36.2.2010.172
Zerbini, A. N., & Santos, M. C. D. O. (1997). First record of the pygmy killer whale Feresa attenuata (Gray, 1874) for the Brazilian coast. Aquatic Mammals, 23.2, 105–109.

## Sheet: Prey content
Chouvelon, T., Gilbert, L., Caurant, F., Méndez-Fernandez, P., Bustamante, P., Brault-Favrou, M., & Spitz, J. (2022). Nutritional grouping of marine forage species reveals contrasted exposure of high trophic levels to essential micro-nutrients. Oikos, e08844. https://doi.org/10.1111/oik.08844
Chouvelon, T., Munschy, C., Bruzac, S., Caurant, F., Churlaud, C., Crochet, S., Guillou, G., Mauffret, A., Méndez-Fernandez, P., Niol, J., Sireau, T., Steinberg, C., Wessel, N., & Spitz, J. (2022). High inter-species variability in elemental composition of the twilight zone fauna varies implications for predators and exploitation by humans. Environmental Research, 204, 112379. https://doi.org/10.…

## Sheet: Abundances
Code species	Species	Area	Habitat	mean abundance	CV abundance
Bala_acu	Balaenoptera acutorostrata	Central North Atlantic	oceanic	20216	0.427171
Bala_acu	Balaenoptera acutorostrata	Central North Atlantic	shelf	22298	0.362702
Bala_acu	Balaenoptera acutorostrata	Northeast Atlantic	oceanic	2235	0.417021
Bala_acu	Balaenoptera acutorostrata	Northeast Atlantic	shelf	18630	0.18638
Bala_acu	Balaenoptera acutorostrata	Northwest Atlantic	oceanic	53	0.73
Bala_acu	Balaenoptera acutorostrata	Northwest Atlantic	shelf	2538	0.87
Bala_acu	Balaenoptera acutorostrata	California current	oceanic	478	1.36
Bala_acu	Balaenoptera acutorostrata	Hawaii	oceanic	438	1.05
Bala_bor	Balaenoptera borealis	Central North Atlantic	oceanic	3767	0.517039
Bala_bor	Balaenoptera borealis	Northwest Atlantic	oceanic	212	0.54
Bala_bor	Balaenoptera borealis	Northwest Atlantic	shelf	145	1
Bala_bor	Balaenoptera borealis	California current	oceanic	126	0.53
Bala_ede	Balaenoptera edeni	Gulf of Mexico	oceanic	51	0.503
Bala_ede	Balaenoptera edeni	Hawaii	oceanic	296	0.506098
Bala_mus	Balaenoptera musculus	Gulf of Alaska	oceanic	63	0.76
Bala_mus	Balaenoptera musculus	Central North Atlantic	oceanic	1466	0.366261
Bala_mus	Balaenoptera musculus	Central North Atlantic	shelf	1535	0.58
Bala_mus	Balaenoptera musculus	California current	oceanic	565	0.18
Bala_phy	Balaenoptera physalus	Gulf of Alaska	oceanic	1612	0.155205
Bala_phy	Balaenoptera physalus	Gulf of Alaska	shelf	1556	0.48
Bala_phy	Balaenoptera physalus	Mediterranean Sea	oceanic	1509	0.251716
Bala_phy	Balaenoptera physalus	Mediterranean Sea	shelf	65	0.920986
Bala_phy	Balaenoptera physalus	Central North Atlantic	oceanic	33081	0.18179
Bala_phy	Balaenoptera physalus	Central North Atlantic	shelf	3692	0.321952
Bala_phy	Balaenoptera physalus	Northeast Atlantic	oceanic	27322	0.142343
Bala_phy	Balaenoptera physalus	Northeast Atlantic	shelf	65	0.608394
Bala_phy	Balaenoptera physalus	Northwest Atlantic	oceanic	1178	0.4
Bala_phy	Balaenoptera physalus	Northwest Atlantic	shelf	417	0.56
Bala_phy	Balaenoptera physalus	California current	oceanic	3044	0.18
Bala_phy	Balaenoptera physalus	Hawaii	oceanic	203	0.99
Bera_bai	Berardius bairdii	California current	oceanic	1497.2	0.495367
Delp_cap	Delphinus capensis	California current	oceanic	27313.3	0.584924
Delp_del	Delphinus delphis	Mediterranean Sea	oceanic	5049.6	1.08668
Delp_del	Delphinus delphis	Mediterranean Sea	shelf	43992.7	0.595207
Delp_del	Delphinus delphis	Northeast Atlantic	oceanic	255947	0.441086
Delp_del	Delphinus delphis	Northeast Atlantic	shelf	399510	0.113692
Delp_del	Delphinus delphis	Northwest Atlantic	oceanic	64336	0.276346
Delp_del	Delphinus delphis	Northwest Atlantic	shelf	2855	0.33
Delp_del	Delphinus delphis	California current	oceanic	417061	0.207239
Fere_att	Feresa attenuata	Gulf of Mexico	oceanic	613	1.15
Fere_att	Feresa attenuata	Hawaii	oceanic	10328	0.75
Glob_mac	Globicephala macrorhynchus	French Antilles	oceanic	86	1.65035
Glob_mac	Globicephala macrorhynchus	French Antilles	shelf	2615	0.725956
Glob_mac	Globicephala macrorhynchus	Gulf of Mexico	oceanic	1321	0.43
Glob_mac	Globicephala macrorhynchus	West Indian ocean	oceanic	12215	0.487818
Glob_mac	Globicephala macrorhynchus	California current	oceanic	760	0.64
Glob_mac	Globicephala macrorhynchus	French Polynesia	oceanic	7102	0.227671
Glob_mac	Globicephala macrorhynchus	Hawaii	oceanic	7956	0.59
Glob_mac	Globicephala macrorhynchus	New Caledonia	oceanic	9091	0.322604
Glob_mac	Globicephala macrorhynchus	Wallis & Futuna	oceanic	465	0.856203
Glob_mel	Globicephala melas	Mediterranean Sea	oceanic	4903	0.468386
Glob_mel	Globicephala melas	Mediterranean Sea	shelf	198	1.0132
Glob_mel	Globicephala melas	Central North Atlantic	oceanic	241192	0.425704
Glob_mel	Globicephala melas	Central North Atlantic	shelf	102956	0.349561
Glob_mel	Globicephala melas	Northeast Atlantic	oceanic	26725	0.28342
Glob_mel	Globicephala melas	Northeast Atlantic	shelf	9441	0.3533
Glob_mel	Globicephala melas	Northwest Atlantic	oceanic	11865	0.532839
Gram_gri	Grampus griseus	French Antilles	shelf	305	0.919563
Gram_gri	Grampus griseus	Gulf of Mexico	oceanic	1973	0.456
Gram_gri	Grampus griseus	French Guyana	oceanic	126	0.943054
Gram_gri	Grampus griseus	French Guyana	shelf	398	0.844199
Gram_gri	Grampus griseus	West Indian ocean	oceanic	17116	0.277701
Gram_gri	Grampus griseus	Mediterranean Sea	oceanic	21903	0.320439
Gram_gri	Grampus griseus	Mediterranean Sea	shelf	3163	0.41305
Gram_gri	Grampus griseus	Northeast Atlantic	oceanic	2939	0.703457
Gram_gri	Grampus griseus	Northeast Atlantic	shelf	13275	0.427659
Gram_gri	Grampus griseus	Northwest Atlantic	oceanic	15197	0.525576
Gram_gri	Grampus griseus	California current	oceanic	6272	0.3
Gram_gri	Grampus griseus	French Polynesia	oceanic	8079	0.225645
Gram_gri	Grampus griseus	Hawaii	oceanic	6245	0.5
Gram_gri	Grampus griseus	New Caledonia	oceanic	7005	0.51
Gram_gri	Grampus griseus	Wallis & Futuna	oceanic	1188	0.5
Hype_amp	Hyperoodon ampullatus	Central North Atlantic	oceanic	17197	0.645757
Hype_amp	Hyperoodon ampullatus	Central North Atlantic	shelf	2777	0.9
Hype_amp	Hyperoodon ampullatus	Northeast Atlantic	shelf	611	0.523503
Indo_pac	Indopacetus pacificus	West Indian ocean	oceanic	211	462.902
Indo_pac	Indopacetus pacificus	Hawaii	oceanic	2944.81	0.59514
Indo_pac	Indopacetus pacificus	New Caledonia	oceanic	551	0.589685
Indo_pac	Indopacetus pacificus	Wallis & Futuna	oceanic	281	0.554733
Kogi_spp	Kogia spp	French Antilles	oceanic	286	0.59
Kogi_spp	Kogia spp	French Antilles	shelf	327	0.476869
Kogi_spp	Kogia spp	Gulf of Mexico	oceanic	336	0.346
Kogi_spp	Kogia spp	French Guyana	oceanic	275	0.64
Kogi_spp	Kogia spp	French Guyana	shelf	43	0.72
Kogi_spp	Kogia spp	West Indian ocean	oceanic	1418	16.023
Kogi_spp	Kogia spp	Northwest Atlantic	oceanic	1783	0.414123
Kogi_spp	Kogia spp	California current	oceanic	579	1.12
Kogi_spp	Kogia spp	French Polynesia	oceanic	1426	0.274298
Kogi_spp	Kogia spp	Hawaii	oceanic	95504	0.451346
Kogi_spp	Kogia spp	New Caledonia	oceanic	1017	0.43
Kogi_spp	Kogia spp	Wallis & Futuna	oceanic	297	0.49
Lage_acu	Lagenorhynchus acutus	Central North Atlantic	oceanic	131022	0.611086
Lage_acu	Lagenorhynchus acutus	Northeast Atlantic	oceanic	14194	0.775537
Lage_acu	Lagenorhynchus acutus	Northeast Atlantic	shelf	3238	0.476949
Lage_acu	Lagenorhynchus acutus	Northwest Atlantic	shelf	48819	0.61
Lage_alb	Lagenorhynchus albirostris	Central North Atlantic	oceanic	73853	0.525028
Lage_alb	Lagenorhynchus albirostris	Central North Atlantic	shelf	85148	0.607314
Lage_alb	Lagenorhynchus albirostris	Northeast Atlantic	oceanic	606	0.405156
Lage_alb	Lagenorhynchus albirostris	Northeast Atlantic	shelf	38770	0.247534
Lage_hos	Lagenodelphis hosei	French Antilles	shelf	1467	1.28329
Lage_hos	Lagenodelphis hosei	Gulf of Mexico	oceanic	213	1.028
Lage_hos	Lagenodelphis hosei	West Indian ocean	oceanic	448	1.80535
Lage_hos	Lagenodelphis hosei	French Polynesia	oceanic	331	1.02684
Lage_hos	Lagenodelphis hosei	Hawaii	oceanic	40960	0.7
Lage_hos	Lagenodelphis hosei	New Caledonia	oceanic	1842	0.65991
Lage_obl	Lagenorhynchus obliquidens	California current	oceanic	26930	0.28
Liss_bor	Lissodelphis borealis	California current	oceanic	8334	0.4
Mega_nov	Megaptera novaeangliae	Gulf of Alaska	oceanic	108	0.552913
Mega_nov	Megaptera novaeangliae	Gulf of Alaska	shelf	2107	0.74
Mega_nov	Megaptera novaeangliae	Central North Atlantic	oceanic	2851	0.297817
Mega_nov	Megaptera novaeangliae	Central North Atlantic	shelf	7017	0.437069
Mega_nov	Megaptera novaeangliae	Northwest Atlantic	oceanic	206	0.55
Mega_nov	Megaptera novaeangliae	Northwest Atlantic	shelf	129	0.41
Mega_nov	Megaptera novaeangliae	California current	oceanic	1389	0.21
Meso_spp	Mesoplodon spp	French Antilles	oceanic	150	0.502145
Meso_spp	Mesoplodon spp	French Antilles	shelf	40	0.694358
Meso_spp	Mesoplodon spp	Gulf of Mexico	oceanic	262.8	0.267333
Meso_spp	Mesoplodon spp	French Guyana	oceanic	165	0.826236
Meso_spp	Mesoplodon spp	French Guyana	shelf	43	0.72
Meso_spp	Mesoplodon spp	West Indian ocean	oceanic	2248	141.902
Meso_spp	Mesoplodon spp	Northeast Atlantic	oceanic	2470	0.475408
Meso_spp	Mesoplodon spp	Northeast Atlantic	shelf	305	0.741558
Meso_spp	Mesoplodon spp	Northwest Atlantic	oceanic	5500	0.558485
Meso_spp	Mesoplodon spp	California current	oceanic	1768.61	0.627304
Meso_spp	Mesoplodon spp	French Polynesia	oceanic	132	0.313477
Meso_spp	Mesoplodon spp	Hawaii	oceanic	4844.62	0.449406
Meso_spp	Mesoplodon spp	New Caledonia	oceanic	630	0.55135
Meso_spp	Mesoplodon spp	Wallis & Futuna	oceanic	187	0.680617
Orci_orc	Orcinus orca	Gulf of Alaska	oceanic	792	0.802478
Orci_orc	Orcinus orca	Gulf of Alaska	shelf	107	0.5
Orci_orc	Orcinus orca	Gulf of Mexico	oceanic	267	0.749
Orci_orc	Orcinus orca	California current	oceanic	691	0.49
Orci_orc	Orcinus orca	French Polynesia	oceanic	710	0.720162
Orci_orc	Orcinus orca	Hawaii	oceanic	161	1.06
Orci_orc	Orcinus orca	Wallis & Futuna	oceanic	155	1.48299
Pepo_ele	Peponocephala electra	French Antilles	oceanic	90	1.06
Pepo_ele	Peponocephala electra	French Antilles	shelf	153	1.29621
Pepo_ele	Peponocephala electra	Gulf of Mexico	oceanic	1749	0.683
Pepo_ele	Peponocephala electra	French Guyana	oceanic	63	1.33368
Pepo_ele	Peponocephala electra	French Guyana	shelf	80	1.87825
Pepo_ele	Peponocephala electra	West Indian ocean	oceanic	165390	0.224796
Pepo_ele	Peponocephala electra	West Indian ocean	shelf	2335	0.73
Pepo_ele	Peponocephala electra	Hawaii	oceanic	40647	0.74
Pepo_ele	Peponocephala electra	New Caledonia	oceanic	10741	0.79
Pepo_ele	Peponocephala electra	Wallis & Futuna	oceanic	10555	0.65
Phoc_dal	Phocoenoides dalli	Gulf of Alaska	oceanic	10462	0.344713
Phoc_dal	Phocoenoides dalli	Gulf of Alaska	shelf	4961	0.39
Phoc_dal	Phocoenoides dalli	California current	oceanic	42000	0.33
Phoc_pho	Phocoena phocoena	Northeast Atlantic	oceanic	2339	0.291305
Phoc_pho	Phocoena phocoena	Northeast Atlantic	shelf	398236	0.0816136
Phoc_pho	Phocoena phocoena	Northwest Atlantic	shelf	79883	0.32
Phys_mac	Physeter macrocephalus	French Antilles	oceanic	58	0.63
Phys_mac	Physeter macrocephalus	French Antilles	shelf	150	0.588923
Phys_mac	Physeter macrocephalus	Gulf of Alaska	oceanic	129	0.42807
Phys_mac	Physeter macrocephalus	Gulf of Mexico	oceanic	1180	0.219
Phys_mac	Physeter macrocephalus	French Guyana	shelf	45	1.05
Phys_mac	Physeter macrocephalus	West Indian ocean	oceanic	709	0.285564
Phys_mac	Physeter macrocephalus	Mediterranean Sea	oceanic	1010	0.497341
Phys_mac	Physeter macrocephalus	Mediterranean Sea	shelf	472	1.0425
Phys_mac	Physeter macrocephalus	Central North Atlantic	oceanic	22581	0.534477
Phys_mac	Physeter macrocephalus	Central North Atlantic	shelf	585	0.379253
Phys_mac	Physeter macrocephalus	Northeast Atlantic	oceanic	17268	0.327358
Phys_mac	Physeter macrocephalus	Northwest Atlantic	oceanic	1306	0.337946
Phys_mac	Physeter macrocephalus	Northwest Atlantic	shelf	287	1.4
Phys_mac	Physeter macrocephalus	California current	oceanic	971	0.31
Phys_mac	Physeter macrocephalus	Hawaii	oceanic	5095	0.56
Phys_mac	Physeter macrocephalus	New Caledonia	oceanic	700	0.6
Pseu_cra	Pseudorca crassidens	French Antilles	oceanic	256	0.960273
Pseu_cra	Pseudorca crassidens	French Antilles	shelf	2179	0.795306
Pseu_cra	Pseudorca crassidens	Gulf of Mexico	oceanic	494	0.787
Pseu_cra	Pseudorca crassidens	West Indian ocean	oceanic	18498	0.396397
Pseu_cra	Pseudorca crassidens	French Polynesia	oceanic	355	1.01846
Pseu_cra	Pseudorca crassidens	Hawaii	oceanic	5583	0.594409
Pseu_cra	Pseudorca crassidens	New Caledonia	oceanic	1421	0.815824
Pseu_cra	Pseudorca crassidens	Wallis & Futuna	oceanic	465	0.856203
Sota_gui	Sotalia guianensis	French Guyana	shelf	1764	0.53
Sous_plu	Sousa plumbea	West Indian ocean	oceanic	2238	0.8081
Sous_plu	Sousa plumbea	West Indian ocean	shelf	3931	0.212429
Sten_att	Stenella attenuata	Gulf of Mexico	oceanic	37195	0.244
Sten_att	Stenella attenuata	French Guyana	shelf	1937	0.727461
Sten_att	Stenella attenuata	West Indian ocean	oceanic	21592	0.52522
Sten_att	Stenella attenuata	French Polynesia	oceanic	4578	0.357826
Sten_att	Stenella attenuata	Hawaii	oceanic	39798	0.51
Sten_att	Stenella attenuata	New Caledonia	oceanic	9794	0.537429
Sten_att	Stenella attenuata	Wallis & Futuna	oceanic	15283	0.28
Sten_bre	Steno bredanensis	French Guyana	shelf	396	1.72178
Sten_bre	Steno bredanensis	French Polynesia	oceanic	2975	0.34274
Sten_bre	Steno bredanensis	Hawaii	oceanic	76375	0.41
Sten_bre	Steno bredanensis	Wallis & Futuna	oceanic	359	1.52491
Sten_cly	Stenella clymene	Gulf of Mexico	oceanic	513	1.033
Sten_coe	Stenella coeruleoalba	Gulf of Mexico	oceanic	1817	0.558
Sten_coe	Stenella coeruleoalba	Mediterranean Sea	oceanic	489728	0.126965
Sten_coe	Stenella coeruleoalba	Mediterranean Sea	shelf	118899	0.367068
Sten_coe	Stenella coeruleoalba	Northeast Atlantic	oceanic	452942	0.274787
Sten_coe	Stenella coeruleoalba	Northeast Atlantic	shelf	23361.4	0.361989
Sten_coe	Stenella coeruleoalba	Northwest Atlantic	oceanic	46882	0.331438
Sten_coe	Stenella coeruleoalba	California current	oceanic	10908	0.34
Sten_coe	Stenella coeruleoalba	Hawaii	oceanic	34271	0.32
Sten_fro	Stenella frontalis	Gulf of Mexico	oceanic	5577	0.414
Sten_fro	Stenella frontalis	Northwest Atlantic	oceanic	26798	0.657268
Sten_lon	Stenella longirostris	French Antilles	shelf	7658	0.582728
Sten_lon	Stenella longirostris	Gulf of Mexico	oceanic	2911	0.54
Sten_lon	Stenella longirostris	French Guyana	shelf	3874	0.514393
Sten_lon	Stenella longirostris	West Indian ocean	oceanic	140351	0.206004
Sten_lon	Stenella longirostris	West Indian ocean	shelf	11837	0.333127
Sten_lon	Stenella longirostris	French Polynesia	oceanic	4578	0.357826
Sten_lon	Stenella longirostris	New Caledonia	oceanic	9794	0.537429
Turs_tru	Tursiops truncatus	French Antilles	oceanic	1515	0.66
Turs_tru	Tursiops truncatus	French Antilles	shelf	2200	1.04804
Turs_tru	Tursiops truncatus	Gulf of Mexico	oceanic	7462	0.313
Turs_tru	Tursiops truncatus	French Guyana	oceanic	581	0.64
Turs_tru	Tursiops truncatus	French Guyana	shelf	5150	0.477351
Turs_tru	Tursiops truncatus	West Indian ocean	oceanic	103859	0.118615
Turs_tru	Tursiops truncatus	West Indian ocean	shelf	7862	0.15021
Turs_tru	Tursiops truncatus	Mediterranean Sea	oceanic	21983	0.226637
Turs_tru	Tursiops truncatus	Mediterranean Sea	shelf	37856	0.210865
Turs_tru	Tursiops truncatus	Northeast Atlantic	oceanic	29220	0.208624
Turs_tru	Tursiops truncatus	Northeast Atlantic	shelf	91312	0.176985
Turs_tru	Tursiops truncatus	Northwest Atlantic	oceanic	25952	0.44576
Turs_tru	Tursiops truncatus	Northwest Atlantic	shelf	814	0.52
Turs_tru	Tursiops truncatus	California current	oceanic	1006	0.48
Turs_tru	Tursiops truncatus	French Polynesia	oceanic	6280	0.23591
Turs_tru	Tursiops truncatus	New Caledonia	oceanic	5525	0.381068
Turs_tru	Tursiops truncatus	Wallis & Futuna	oceanic	3951	0.459546
Ziph_cav	Ziphius cavirostris	French Antilles	oceanic	75	0.710141
Ziph_cav	Ziphius cavirostris	French Antilles	shelf	40	0.694358
Ziph_cav	Ziphius cavirostris	Gulf of Mexico	oceanic	54.2	0.522936
Ziph_cav	Ziphius cavirostris	French Guyana	oceanic	110	1.01193
Ziph_cav	Ziphius cavirostris	West Indian ocean	oceanic	2599	131.979
Ziph_cav	Ziphius cavirostris	Mediterranean Sea	oceanic	2123	0.445586
Ziph_cav	Ziphius cavirostris	Mediterranean Sea	shelf	776	0.484689
Ziph_cav	Ziphius cavirostris	Northeast Atlantic	oceanic	4117	0.368219
Ziph_cav	Ziphius cavirostris	Northeast Atlantic	shelf	2443	0.261858
Ziph_cav	Ziphius cavirostris	Northwest Atlantic	oceanic	4962	0.367684
Ziph_cav	Ziphius cavirostris	California current	oceanic	2733.2	0.55401
Ziph_cav	Ziphius cavirostris	French Polynesia	oceanic	217	0.244723
Ziph_cav	Ziphius cavirostris	Hawaii	oceanic	5072.57	0.37135
Ziph_cav	Ziphius cavirostris	New Caledonia	oceanic	1260	0.389863
List of references
Barlow, J. (2010). Cetacean abundance in the California Current estimated from a 2008 ship-based line-transect survey.
Bradford, A. L., Oleson, E. M., Forney, K. A., Moore, J. E., & Barlow, J. (2021). Line-transect Abundance Estimates of Cetaceans in U. S. Waters around the Hawaiian Islands in 2002, 2010, and 2017.
Garrison, L. P., Ortega-Ortiz, J., & Rappuci, G. (2020). Abundance of marine mammals in waters of the U.S. Gulf of Mexico during the summers of 2017 and 2018.
Hammond, P. S., Lacey, C., Gilles, A., Viquerat, S., Börjesson, P., Herr, H., Macleod, K., Ridoux, V., Santos, M. B., Scheidat, M., Tellmann, J., Vingada, J., & Olen, N. (2021). Estimates of cetacean abundance in European Atlantic waters in summer 2016 from the SCANS-III aerial and shipboard surveys.
Laran, S, Hamani, V., Authier, M., Dorémus, G., Van Canneyt, O., Ridoux, V., & Watremez, P. (2016). Distribution et abondance de la mégafaune marine dans le sud-ouest du Pacifique. Campagne REMMOA - Nouvelle-Calédonie et Wallis et Futuna. Rapport Final Pour l’Agence Des Aires Marines Protégées, 105.
Laran, Sophie, Authier, M., Canneyt, O. Van, Dorémus, G., Watremez, P., & Ridoux, V. (2017). A comprehensive survey of pelagic megafauna: Their distribution, densities, and taxonomic richness in the tropical Southwest Indian ocean. Frontiers in Marine Science, 4(MAY). https://doi.org/10.3389/fmars.2017.00139
Panigada, S., Boisseau, O., Canadas, A., Lambert, C., Laran, S., McLanaghan, R., & Mascrop, A. (2021). Estimates of abundance and distribution of cetaceans, marine mega-fauna and marine litter in the Mediterranean Sea from 2018-2019 surveys.
Pike, D. G., Gunnlaugsson, T., Mikkelsen, B., Halldórsson, S. D., & Víkingsson, G. (2019). Estimates of the Abundance of Cetaceans in the Central North Atlantic based on the NASS Icelandic and Faroese Shipboard Surveys Conducted in 2015. NAMMCO Scientific Publications, 11. https://doi.org/10.7557/3.5269
Rogan, E., Breen, P., Mackey, M., Cañadas, A., Scheidat, M., Geelhoed, S., & Jessopp, M. (2018). Aerial surveys of cetaceans and seabirds in Irish waters: occurrence, distribution and abundance in 2015-2017.
Rone, B. K., Zerbini, A. N., Douglas, A. B., Weller, D. W., & Clapham, P. J. (2017). Abundance and distribution of cetaceans in the Gulf of Alaska. Marine Biology, 164(1). https://doi.org/10.1007/s00227-016-3052-2
Van Canneyt, O., Certain, G., Dorémus, G., Laran, S., Ridoux, V., Bolaños-Jiménez, J., Jérémie, S., & Watremez, P. (2019). Distribution et abondance de la mégafaune marine aux Petites Antilles et en Guyane. REMMOA-II-2017 - Rapport final.

## Sheet: ndays
List of references
Oleson, E. M., Širović, A., Bayless, A. R., & Hildebr, J. A. (2014). Synchronous seasonal change in fin whale song in the North Pacific. PLoS ONE, 9(12), 1–18. https://doi.org/10.1371/journal.pone.0115678
Prieto, R., Silva, M. A., Waring, G. T., & Gonçalves, J. M. A. (2014). Sei whale movements and behaviour in the North Atlantic inferred from satellite telemetry. Endangered Species Research, 26(2), 103–113. https://doi.org/10.3354/esr00630
Prieto, R., Tobeña, M., & Silva, M. A. (2017). Habitat preferences of baleen whales in a mid-latitude habitat. Deep-Sea Research Part II: Topical Studies in Oceanography, 141(August 2016), 155–167. https://doi.org/10.1016/j.dsr2.2016.07.015
Silva, M. A., Borrell, A., Prieto, R., Gauffier, P., Bérubé, M., Palsbøl, P. J., & Colaço, A. (2019). Stable isotopes reveal winter feeding in different habitats in blue, fin and sei whales migrating through the Azores. Royal Society Open Science, 6(8). https://doi.org/10.1098/rsos.181800
Silva, M. A., Prieto, R., Cascão, I., Oliveira, C., Vaz, J., Lammers, M., Jonsen, I., Baumgartner, M., & Santos, R. (2011). Fin whale migration in the North Atlantic : placing the Azores into the big picture. Abstract Book of the 19th Biennial Conference on the Biology of Marine Mammals.
