# Supplementary material for: Composition of cetacean communities worldwide shapes their contribution to ocean nutrient cycling
Source: Nat Commun. 2023 Sep 19;14:5823. doi: 10.1038/s41467-023-41532-y (PMC10509247; doi:10.1038/s41467-023-41532-y)
Supplement: Supplementary file 8 — Source Data [file 41467_2023_41532_MOESM8_ESM.xlsx]

## Sheet: Sheet1
Source data for Gilbert et al. 2023, Composition of cetacean communities worldwide shapes their contribution to ocean nutrient cycling, Nat. Comm.
Figure 1	Nutrient loads released by cetacean communities in 14 contrasted areas show quantitative and qualitative variations around the globe
	Area	Nutrient	mean (kg/km2/yr)	Fold-change ratio (Fig 1)
	Central North Atlantic	N	152.216	73
	Central North Atlantic	P	15.2705	76
	Central North Atlantic	Fe	0.103706	77
	Central North Atlantic	Cu	0.042222	54
	Central North Atlantic	Mn	0.00334033	73
	Central North Atlantic	Se	0.0043195	76
	Central North Atlantic	Zn	0.0898259	71
	Central North Atlantic	Co	0.000162465	63
	Northeast Atlantic	N	134.533	64
	Northeast Atlantic	P	14.3542	72
	Northeast Atlantic	Fe	0.0968702	72
	Northeast Atlantic	Cu	0.0284799	37
	Northeast Atlantic	Mn	0.00335947	73
	Northeast Atlantic	Se	0.003804	67
	Northeast Atlantic	Zn	0.0771362	61
	Northeast Atlantic	Co	0.000129356	50
	Gulf of Alaska	N	120.592	58
	Gulf of Alaska	P	12.4555	62
	Gulf of Alaska	Fe	0.0860349	64
	Gulf of Alaska	Cu	0.0227054	29
	Gulf of Alaska	Mn	0.00265234	58
	Gulf of Alaska	Se	0.00349193	61
	Gulf of Alaska	Zn	0.0671508	53
	Gulf of Alaska	Co	0.000106272	41
	Northwest Atlantic	N	76.0989	36
	Northwest Atlantic	P	8.381	42
	Northwest Atlantic	Fe	0.0554382	41
	Northwest Atlantic	Cu	0.0175988	23
	Northwest Atlantic	Mn	0.00204915	45
	Northwest Atlantic	Se	0.00212401	37
	Northwest Atlantic	Zn	0.044729	35
	Northwest Atlantic	Co	8.16409e-05	32
	California current	N	43.1495	21
	California current	P	4.93285	25
	California current	Fe	0.0341339	25
	California current	Cu	0.00708846	9
	California current	Mn	0.00126478	28
	California current	Se	0.0012418	22
	California current	Zn	0.0253019	20
	California current	Co	4.16731e-05	16
	Mediterranean Sea	N	27.9778	13
	Mediterranean Sea	P	3.02394	15
	Mediterranean Sea	Fe	0.0211782	16
	Mediterranean Sea	Cu	0.00683339	9
	Mediterranean Sea	Mn	0.000763963	17
	Mediterranean Sea	Se	0.00077244	14
	Mediterranean Sea	Zn	0.0164058	13
	Mediterranean Sea	Co	2.9643e-05	11
	West Indian ocean	N	20.7811	10
	West Indian ocean	P	2.09306	10
	West Indian ocean	Fe	0.013303	10
	West Indian ocean	Cu	0.00605096	8
	West Indian ocean	Mn	0.000474717	10
	West Indian ocean	Se	0.000546694	10
	West Indian ocean	Zn	0.0117951	9
	West Indian ocean	Co	2.02812e-05	8
	Gulf of Mexico	N	14.4318	7
	Gulf of Mexico	P	1.41993	7
	Gulf of Mexico	Fe	0.00963755	7
	Gulf of Mexico	Cu	0.00490073	6
	Gulf of Mexico	Mn	0.000314054	7
	Gulf of Mexico	Se	0.000389724	7
	Gulf of Mexico	Zn	0.00872771	7
	Gulf of Mexico	Co	1.42996e-05	6
	French Antilles	N	12.5739	6
	French Antilles	P	1.20419	6
	French Antilles	Fe	0.00776539	6
	French Antilles	Cu	0.00452051	6
	French Antilles	Mn	0.000253242	6
	French Antilles	Se	0.000329277	6
	French Antilles	Zn	0.00735486	6
	French Antilles	Co	1.09946e-05	4
	New Caledonia	N	11.4415	5
	New Caledonia	P	1.05664	5
	New Caledonia	Fe	0.0072151	5
	New Caledonia	Cu	0.00477248	6
	New Caledonia	Mn	0.000220058	5
	New Caledonia	Se	0.000307101	5
	New Caledonia	Zn	0.00709501	6
	New Caledonia	Co	1.24763e-05	5
	Hawaii	N	12.832	6
	Hawaii	P	1.2117	6
	Hawaii	Fe	0.00852806	6
	Hawaii	Cu	0.00523246	7
	Hawaii	Mn	0.000263211	6
	Hawaii	Se	0.000343915	6
	Hawaii	Zn	0.00793055	6
	Hawaii	Co	1.46745e-05	6
	French Guyana	N	8.67575	4
	French Guyana	P	0.956702	5
	French Guyana	Fe	0.00564585	4
	French Guyana	Cu	0.00152077	2
	French Guyana	Mn	0.000234428	5
	French Guyana	Se	0.000219094	4
	French Guyana	Zn	0.00439978	3
	French Guyana	Co	8.10665e-06	3
	Wallis & Futuna	N	7.40244	4
	Wallis & Futuna	P	0.760098	4
	Wallis & Futuna	Fe	0.0051401	4
	Wallis & Futuna	Cu	0.00216905	3
	Wallis & Futuna	Mn	0.000176964	4
	Wallis & Futuna	Se	0.000199564	4
	Wallis & Futuna	Zn	0.00436686	3
	Wallis & Futuna	Co	7.61857e-06	3
	French Polynesia	N	2.08739	1
	French Polynesia	P	0.200297	1
	French Polynesia	Fe	0.0013468	1
	French Polynesia	Cu	0.000775	1
	French Polynesia	Mn	4.57999e-05	1
	French Polynesia	Se	5.67986e-05	1
	French Polynesia	Zn	0.00126505	1
	French Polynesia	Co	2.5795e-06	1
Figure 2	Cetacean communities’ nutrient release correlates with indexes of ecosystem productivity.
	Area	SST (Celcius degrees)	Mean surface chlorophyll concentration (mg/m3)	Fe	Co	Mn	P	Zn	N	Se	Cu
	Northeast Atlantic	13.157	1.20092	0.227129	0.152449	0.14393	0.106775	0.093662	0.0805389	0.0773863	0.040133
	Central North Atlantic	6.38545	0.770072	0.243203	0.191664	0.143106	0.113636	0.109186	0.091198	0.0879397	0.0596203
	Gulf of Alaska	8.83328	0.812279	0.201649	0.125108	0.113494	0.0925562	0.0814461	0.0721356	0.0709975	0.0319445
	Northwest Atlantic	17.9524	0.787943	0.129699	0.0959341	0.0875325	0.0620437	0.0540156	0.0453152	0.0429928	0.024703
	California current	15.2497	0.68496	0.0796007	0.0485952	0.0537722	0.0362218	0.0302489	0.0254535	0.024932	0.0097986
	Mediterranean Sea	21.0483	0.321621	0.0491345	0.0343464	0.0322166	0.0219267	0.0193656	0.016308	0.0153231	0.00943689
	West Indian ocean	27.4265	0.154829	0.0306155	0.0232581	0.0197671	0.0149557	0.0137248	0.0119699	0.0107016	0.00832736
	Gulf of Mexico	26.5897	0.210457	0.021996	0.0161734	0.012852	0.00991485	0.00997226	0.00814257	0.00748805	0.00669624
	French Antilles	27.8231	0.117503	0.0175935	0.0122588	0.0102346	0.00829931	0.00829273	0.00702265	0.00625056	0.00615708
	New Caledonia	25.4851	0.125111	0.0162995	0.0140138	0.00880634	0.00719436	0.00797484	0.00634004	0.00579656	0.00651439
	Hawaii	24.862	0.0614462	0.019387	0.0166174	0.0106637	0.00835552	0.00899703	0.00717821	0.00655023	0.00716667
	French Guyana	28.6971	1.66666	0.0126093	0.00883824	0.00942485	0.00644592	0.00467754	0.00467285	0.00399487	0.00190324
	Wallis & Futuna	29.7555	0.0579343	0.01142	0.00826015	0.00695154	0.00497364	0.00463727	0.00390531	0.00359504	0.00282255
	French Polynesia	27.9882	0.0552649	0.00249979	0.00229174	0.00130611	0.000781491	0.000842565	0.000701421	0.000672296	0.00084569
Figure 3	Cetaceans do not release equivalent amounts of nutrients in different habitats, depending on areas
	The difference between levels of nutrient release in oceanic and neritic habitats were computed on means of nutrient release levels per unit area and per year normalised per area and per year
	Area	Nutrient	Difference oceanic - neritic
	Gulf of Alaska	N	-0.406258
	Gulf of Alaska	P	-0.409189
	Gulf of Alaska	Fe	-0.368328
	Gulf of Alaska	Cu	-0.348682
	Gulf of Alaska	Mn	-0.352475
	Gulf of Alaska	Se	-0.36691
	Gulf of Alaska	Zn	-0.373968
	Gulf of Alaska	Co	-0.366833
	Central North Atlantic	N	0.026511
	Central North Atlantic	P	-0.0227689
	Central North Atlantic	Fe	-0.00530243
	Central North Atlantic	Cu	0.156368
	Central North Atlantic	Mn	-0.055538
	Central North Atlantic	Se	0.0224457
	Central North Atlantic	Zn	0.0190571
	Central North Atlantic	Co	0.0236966
	Northeast Atlantic	N	0.542722
	Northeast Atlantic	P	0.520379
	Northeast Atlantic	Fe	0.465897
	Northeast Atlantic	Cu	0.543935
	Northeast Atlantic	Mn	0.425069
	Northeast Atlantic	Se	0.470546
	Northeast Atlantic	Zn	0.497105
	Northeast Atlantic	Co	0.475073
	Northwest Atlantic	N	0.305661
	Northwest Atlantic	P	0.177018
	Northwest Atlantic	Fe	0.192046
	Northwest Atlantic	Cu	0.494757
	Northwest Atlantic	Mn	0.0972633
	Northwest Atlantic	Se	0.254378
	Northwest Atlantic	Zn	0.307718
	Northwest Atlantic	Co	0.296626
	Mediterranean Sea	N	0.148815
	Mediterranean Sea	P	0.10343
	Mediterranean Sea	Fe	0.191951
	Mediterranean Sea	Cu	0.272498
	Mediterranean Sea	Mn	0.100644
	Mediterranean Sea	Se	0.153552
	Mediterranean Sea	Zn	0.196512
	Mediterranean Sea	Co	0.200868
	West Indian ocean	N	0.355303
	West Indian ocean	P	0.2661
	West Indian ocean	Fe	0.223568
	West Indian ocean	Cu	0.440572
	West Indian ocean	Mn	0.155171
	West Indian ocean	Se	0.322824
	West Indian ocean	Zn	0.416099
	West Indian ocean	Co	0.290626
	French Antilles	N	-0.371775
	French Antilles	P	-0.36741
	French Antilles	Fe	-0.253323
	French Antilles	Cu	-0.308186
	French Antilles	Mn	-0.312858
	French Antilles	Se	-0.351668
	French Antilles	Zn	-0.381608
	French Antilles	Co	-0.241393
	French Guyana	N	-0.494675
	French Guyana	P	-0.480725
	French Guyana	Fe	-0.457235
	French Guyana	Cu	-0.327972
	French Guyana	Mn	-0.43734
	French Guyana	Se	-0.467237
	French Guyana	Zn	-0.488145
	French Guyana	Co	-0.43796
Figure 4	Principal component analysis (PCA) reveals distinction between the relative nutrient composition of wastes released by small delphinids, deep divers and baleen whales
	Fig. 4 is a biplot of the results of a Principal component analysis (PCA), so it is based on coordinates of individuals and variable on the two first principal components of the PCA, this is what is provided here
	Dim.1	Dim.2	PCA Individuals			Dim.1	Dim.2	PCA Variables
	-4.48923	1.0671	Balaenoptera acutorostrata			0.136866	0.673294	N (2.5%)
	-0.718074	-5.73047	Balaenoptera borealis			-0.194437	0.428778	N (mean)
	-4.73253	1.03703	Balaenoptera edeni			-0.528812	-0.513315	N (97.5%)
	-0.751235	-5.76488	Balaenoptera musculus			-0.604866	0.685573	P (2.5%)
	-0.702503	-5.71458	Balaenoptera physalus			-0.887429	0.399662	P (mean)
	-2.0401	1.9345	Berardius bairdii			-0.900988	0.258658	P (97.5%)
	-4.82954	1.602	Delphinus capensis			-0.605558	0.590701	Fe (2.5%)
	-3.85407	2.00854	Delphinus delphis			-0.529217	0.577571	Fe (mean)
	4.40158	1.12844	Feresa attenuata			0.404156	0.30272	Fe (97.5%)
	3.20551	-1.45648	Globicephala macrorhynchus			0.928103	0.302084	Cu (2.5%)
	4.39862	1.12223	Globicephala melas			0.978053	0.0859888	Cu (mean)
	7.30989	5.47374	Grampus griseus			0.96003	0.00458213	Cu (97.5%)
	3.56329	-1.60713	Hyperoodon ampullatus			0.0473282	0.612311	Mn (2.5%)
	3.43498	-1.11041	Indopacetus pacificus			-0.774329	0.586442	Mn (mean)
	3.25479	-1.22719	Kogia spp			-0.828585	0.477663	Mn (97.5%)
	1.25675	-0.0246235	Lagenodelphis hosei			0.55312	0.621311	Se (2.5%)
	-3.82275	1.42317	Lagenorhynchus acutus			-0.131552	0.439264	Se (mean)
	-1.71785	-3.56597	Lagenorhynchus albirostris			-0.46884	0.16001	Se (97.5%)
	-2.3725	2.9101	Lagenorhynchus obliquidens			0.77816	0.546541	Zn (2.5%)
	-0.435447	0.478778	Lissodelphis borealis			0.534869	0.469213	Zn (mean)
	-2.45438	-0.622224	Megaptera novaeangliae			-0.189542	0.229664	Zn (97.5%)
	1.31333	0.503915	Mesoplodon spp			0.332956	0.653569	Co (2.5%)
	-2.76626	1.7606	Orcinus orca			0.489336	0.613827	Co (mean)
	3.16413	-0.0388511	Peponocephala electra			0.583027	0.606599	Co (97.5%)
	-3.54397	1.5098	Phocoena phocoena
	-2.00614	0.344631	Phocoenoides dalli
	3.87681	-0.869931	Physeter macrocephalus
	2.27645	-0.879055	Pseudorca crassidens
	-2.43792	0.262473	Sotalia guianensis
	-2.04009	-1.25326	Sousa plumbea
	-0.943521	0.447903	Stenella attenuata
	0.71714	0.398973	Stenella clymene
	-1.06122	2.0445	Stenella coeruleoalba
	2.70585	-1.29542	Stenella frontalis
	-0.934668	0.441642	Stenella longirostris
	2.34277	5.17779	Steno bredanensis
	-2.01429	-0.808348	Tursiops truncatus
	3.44642	-1.10902	Ziphius cavirostris
Figure 5	Relative nutrient composition of wastes produced by small delphinids, deep divers and baleen whales.
	Fig. 5 are boxplots computed based on 10,000 estimates, so only summary statistics are provided here. The amount of nutrient released per kg of food ingested (in mg) was normalised by nutrient
	Taxa	Nutrient	Statistic	amount of nutrient released per kg of food ingested (in mg)
	Baleen whales	N	min	0
	Baleen whales	N	2.5 % quantile	0.257172
	Baleen whales	N	mean	0.493002
	Baleen whales	N	median	0.494447
	Baleen whales	N	97.5 % quantile	0.710016
	Baleen whales	N	max	1
	Baleen whales	P	min	0
	Baleen whales	P	2.5 % quantile	0.128245
	Baleen whales	P	mean	0.304741
	Baleen whales	P	median	0.297151
	Baleen whales	P	97.5 % quantile	0.522716
	Baleen whales	P	max	0.722061
	Baleen whales	Fe	min	0.0110106
	Baleen whales	Fe	2.5 % quantile	0.0661182
	Baleen whales	Fe	mean	0.254671
	Baleen whales	Fe	median	0.247305
	Baleen whales	Fe	97.5 % quantile	0.495113
	Baleen whales	Fe	max	0.653165
	Baleen whales	Cu	min	0
	Baleen whales	Cu	2.5 % quantile	0.0140735
	Baleen whales	Cu	mean	0.106272
	Baleen whales	Cu	median	0.095578
	Baleen whales	Cu	97.5 % quantile	0.267903
	Baleen whales	Cu	max	0.437199
	Baleen whales	Mn	min	0
	Baleen whales	Mn	2.5 % quantile	0.0234501
	Baleen whales	Mn	mean	0.170507
	Baleen whales	Mn	median	0.131268
	Baleen whales	Mn	97.5 % quantile	0.578411
	Baleen whales	Mn	max	0.772426
	Baleen whales	Se	min	0
	Baleen whales	Se	2.5 % quantile	0.0465702
	Baleen whales	Se	mean	0.21059
	Baleen whales	Se	median	0.19274
	Baleen whales	Se	97.5 % quantile	0.50053
	Baleen whales	Se	max	1
	Baleen whales	Zn	min	0
	Baleen whales	Zn	2.5 % quantile	0.0723631
	Baleen whales	Zn	mean	0.307923
	Baleen whales	Zn	median	0.294016
	Baleen whales	Zn	97.5 % quantile	0.621661
	Baleen whales	Zn	max	1
	Baleen whales	Co	min	0
	Baleen whales	Co	2.5 % quantile	0.0188698
	Baleen whales	Co	mean	0.0919789
	Baleen whales	Co	median	0.0866825
	Baleen whales	Co	97.5 % quantile	0.205883
	Baleen whales	Co	max	0.354986
	Baleen whales	As	min	0
	Baleen whales	As	2.5 % quantile	0.0179691
	Baleen whales	As	mean	0.0918694
	Baleen whales	As	median	0.0798535
	Baleen whales	As	97.5 % quantile	0.21257
	Baleen whales	As	max	0.346509
	Deep divers	N	min	0.327584
	Deep divers	N	2.5 % quantile	0.397254
	Deep divers	N	mean	0.511954
	Deep divers	N	median	0.509766
	Deep divers	N	97.5 % quantile	0.635613
	Deep divers	N	max	0.731779
	Deep divers	P	min	0.141993
	Deep divers	P	2.5 % quantile	0.170203
	Deep divers	P	mean	0.24881
	Deep divers	P	median	0.237164
	Deep divers	P	97.5 % quantile	0.438812
	Deep divers	P	max	0.64524
	Deep divers	Fe	min	0
	Deep divers	Fe	2.5 % quantile	0.0360005
	Deep divers	Fe	mean	0.220441
	Deep divers	Fe	median	0.173103
	Deep divers	Fe	97.5 % quantile	0.639693
	Deep divers	Fe	max	1
	Deep divers	Cu	min	0.0378153
	Deep divers	Cu	2.5 % quantile	0.0941135
	Deep divers	Cu	mean	0.366356
	Deep divers	Cu	median	0.337624
	Deep divers	Cu	97.5 % quantile	0.722293
	Deep divers	Cu	max	1
	Deep divers	Mn	min	0.0336768
	Deep divers	Mn	2.5 % quantile	0.0512853
	Deep divers	Mn	mean	0.132601
	Deep divers	Mn	median	0.112757
	Deep divers	Mn	97.5 % quantile	0.337766
	Deep divers	Mn	max	0.715353
	Deep divers	Se	min	0.071091
	Deep divers	Se	2.5 % quantile	0.106838
	Deep divers	Se	mean	0.194072
	Deep divers	Se	median	0.183773
	Deep divers	Se	97.5 % quantile	0.334048
	Deep divers	Se	max	0.460872
	Deep divers	Zn	min	0.143623
	Deep divers	Zn	2.5 % quantile	0.228406
	Deep divers	Zn	mean	0.350436
	Deep divers	Zn	median	0.344558
	Deep divers	Zn	97.5 % quantile	0.504766
	Deep divers	Zn	max	0.704401
	Deep divers	Co	min	0.000868683
	Deep divers	Co	2.5 % quantile	0.0155702
	Deep divers	Co	mean	0.139762
	Deep divers	Co	median	0.0960386
	Deep divers	Co	97.5 % quantile	0.472887
	Deep divers	Co	max	1
	Deep divers	As	min	0.0267738
	Deep divers	As	2.5 % quantile	0.0506871
	Deep divers	As	mean	0.123349
	Deep divers	As	median	0.107366
	Deep divers	As	97.5 % quantile	0.304178
	Deep divers	As	max	0.976829
	Small delphinids	N	min	0.275555
	Small delphinids	N	2.5 % quantile	0.395817
	Small delphinids	N	mean	0.51759
	Small delphinids	N	median	0.515148
	Small delphinids	N	97.5 % quantile	0.65377
	Small delphinids	N	max	0.818968
	Small delphinids	P	min	0.119767
	Small delphinids	P	2.5 % quantile	0.205413
	Small delphinids	P	mean	0.338213
	Small delphinids	P	median	0.326574
	Small delphinids	P	97.5 % quantile	0.532782
	Small delphinids	P	max	1
	Small delphinids	Fe	min	0.0197573
	Small delphinids	Fe	2.5 % quantile	0.0931938
	Small delphinids	Fe	mean	0.257133
	Small delphinids	Fe	median	0.236433
	Small delphinids	Fe	97.5 % quantile	0.528902
	Small delphinids	Fe	max	0.846382
	Small delphinids	Cu	min	0.00274386
	Small delphinids	Cu	2.5 % quantile	0.0154183
	Small delphinids	Cu	mean	0.128908
	Small delphinids	Cu	median	0.087354
	Small delphinids	Cu	97.5 % quantile	0.41071
	Small delphinids	Cu	max	0.747938
	Small delphinids	Mn	min	0.00884566
	Small delphinids	Mn	2.5 % quantile	0.0592153
	Small delphinids	Mn	mean	0.208428
	Small delphinids	Mn	median	0.182941
	Small delphinids	Mn	97.5 % quantile	0.496336
	Small delphinids	Mn	max	1
	Small delphinids	Se	min	0.0346753
	Small delphinids	Se	2.5 % quantile	0.0939544
	Small delphinids	Se	mean	0.195962
	Small delphinids	Se	median	0.182088
	Small delphinids	Se	97.5 % quantile	0.387884
	Small delphinids	Se	max	0.95947
	Small delphinids	Zn	min	0.0862369
	Small delphinids	Zn	2.5 % quantile	0.153794
	Small delphinids	Zn	mean	0.301225
	Small delphinids	Zn	median	0.289695
	Small delphinids	Zn	97.5 % quantile	0.520467
	Small delphinids	Zn	max	0.986971
	Small delphinids	Co	min	0.00417774
	Small delphinids	Co	2.5 % quantile	0.0263069
	Small delphinids	Co	mean	0.10484
	Small delphinids	Co	median	0.0867137
	Small delphinids	Co	97.5 % quantile	0.30123
	Small delphinids	Co	max	0.641243
	Small delphinids	As	min	0.00178581
	Small delphinids	As	2.5 % quantile	0.0311431
	Small delphinids	As	mean	0.10969
	Small delphinids	As	median	0.0874358
	Small delphinids	As	97.5 % quantile	0.331934
	Small delphinids	As	max	1
Figure 6	Different cetacean taxa show different contributions to nutrient cycling worldwide.
	Area	Taxa	Nutrient	ratio_contribution_taxa
	Northeast Atlantic	Baleen whales	N	0.533955
	Northeast Atlantic	Deep divers	N	0.173448
	Northeast Atlantic	Small delphinids	N	0.292597
	Northeast Atlantic	Baleen whales	P	0.519195
	Northeast Atlantic	Deep divers	P	0.140782
	Northeast Atlantic	Small delphinids	P	0.340023
	Northeast Atlantic	Baleen whales	Fe	0.53
	Northeast Atlantic	Deep divers	Fe	0.146198
	Northeast Atlantic	Small delphinids	Fe	0.323802
	Northeast Atlantic	Baleen whales	Cu	0.458155
	Northeast Atlantic	Deep divers	Cu	0.400544
	Northeast Atlantic	Small delphinids	Cu	0.141301
	Northeast Atlantic	Baleen whales	Mn	0.474228
	Northeast Atlantic	Deep divers	Mn	0.119111
	Northeast Atlantic	Small delphinids	Mn	0.406661
	Northeast Atlantic	Baleen whales	Se	0.548374
	Northeast Atlantic	Deep divers	Se	0.16677
	Northeast Atlantic	Small delphinids	Se	0.284855
	Northeast Atlantic	Baleen whales	Zn	0.518356
	Northeast Atlantic	Deep divers	Zn	0.195604
	Northeast Atlantic	Small delphinids	Zn	0.28604
	Northeast Atlantic	Baleen whales	Co	0.487075
	Northeast Atlantic	Deep divers	Co	0.224839
	Northeast Atlantic	Small delphinids	Co	0.288086
	Northeast Atlantic	Baleen whales	As	0.564017
	Northeast Atlantic	Deep divers	As	0.183103
	Northeast Atlantic	Small delphinids	As	0.25288
	Central North Atlantic	Baleen whales	N	0.606818
	Central North Atlantic	Deep divers	N	0.347769
	Central North Atlantic	Small delphinids	N	0.0454132
	Central North Atlantic	Baleen whales	P	0.64167
	Central North Atlantic	Deep divers	P	0.302247
	Central North Atlantic	Small delphinids	P	0.0560832
	Central North Atlantic	Baleen whales	Fe	0.646784
	Central North Atlantic	Deep divers	Fe	0.314304
	Central North Atlantic	Small delphinids	Fe	0.0389122
	Central North Atlantic	Baleen whales	Cu	0.369717
	Central North Atlantic	Deep divers	Cu	0.623105
	Central North Atlantic	Small delphinids	Cu	0.0071783
	Central North Atlantic	Baleen whales	Mn	0.649305
	Central North Atlantic	Deep divers	Mn	0.287332
	Central North Atlantic	Small delphinids	Mn	0.0633627
	Central North Atlantic	Baleen whales	Se	0.623437
	Central North Atlantic	Deep divers	Se	0.338291
	Central North Atlantic	Small delphinids	Se	0.0382724
	Central North Atlantic	Baleen whales	Zn	0.578548
	Central North Atlantic	Deep divers	Zn	0.387603
	Central North Atlantic	Small delphinids	Zn	0.0338485
	Central North Atlantic	Baleen whales	Co	0.500352
	Central North Atlantic	Deep divers	Co	0.464463
	Central North Atlantic	Small delphinids	Co	0.0351857
	Central North Atlantic	Baleen whales	As	0.575525
	Central North Atlantic	Deep divers	As	0.365159
	Central North Atlantic	Small delphinids	As	0.0593167
	Gulf of Alaska	Baleen whales	N	0.936364
	Gulf of Alaska	Deep divers	N	0.0120955
	Gulf of Alaska	Small delphinids	N	0.0515404
	Gulf of Alaska	Baleen whales	P	0.933109
	Gulf of Alaska	Deep divers	P	0.0100792
	Gulf of Alaska	Small delphinids	P	0.0568116
	Gulf of Alaska	Baleen whales	Fe	0.937694
	Gulf of Alaska	Deep divers	Fe	0.0100938
	Gulf of Alaska	Small delphinids	Fe	0.0522122
	Gulf of Alaska	Baleen whales	Cu	0.938702
	Gulf of Alaska	Deep divers	Cu	0.0306016
	Gulf of Alaska	Small delphinids	Cu	0.0306963
	Gulf of Alaska	Baleen whales	Mn	0.921513
	Gulf of Alaska	Deep divers	Mn	0.00885826
	Gulf of Alaska	Small delphinids	Mn	0.0696283
	Gulf of Alaska	Baleen whales	Se	0.93898
	Gulf of Alaska	Deep divers	Se	0.0111834
	Gulf of Alaska	Small delphinids	Se	0.0498365
	Gulf of Alaska	Baleen whales	Zn	0.936587
	Gulf of Alaska	Deep divers	Zn	0.0137567
	Gulf of Alaska	Small delphinids	Zn	0.0496567
	Gulf of Alaska	Baleen whales	Co	0.937925
	Gulf of Alaska	Deep divers	Co	0.0146337
	Gulf of Alaska	Small delphinids	Co	0.0474413
	Gulf of Alaska	Baleen whales	As	0.950321
	Gulf of Alaska	Deep divers	As	0.0114075
	Gulf of Alaska	Small delphinids	As	0.0382713
	Northwest Atlantic	Baleen whales	N	0.33176
	Northwest Atlantic	Deep divers	N	0.270542
	Northwest Atlantic	Small delphinids	N	0.397698
	Northwest Atlantic	Baleen whales	P	0.326074
	Northwest Atlantic	Deep divers	P	0.217699
	Northwest Atlantic	Small delphinids	P	0.456227
	Northwest Atlantic	Baleen whales	Fe	0.334759
	Northwest Atlantic	Deep divers	Fe	0.238233
	Northwest Atlantic	Small delphinids	Fe	0.427008
	Northwest Atlantic	Baleen whales	Cu	0.224796
	Northwest Atlantic	Deep divers	Cu	0.583556
	Northwest Atlantic	Small delphinids	Cu	0.191648
	Northwest Atlantic	Baleen whales	Mn	0.301392
	Northwest Atlantic	Deep divers	Mn	0.194298
	Northwest Atlantic	Small delphinids	Mn	0.50431
	Northwest Atlantic	Baleen whales	Se	0.347788
	Northwest Atlantic	Deep divers	Se	0.267132
	Northwest Atlantic	Small delphinids	Se	0.38508
	Northwest Atlantic	Baleen whales	Zn	0.320464
	Northwest Atlantic	Deep divers	Zn	0.304622
	Northwest Atlantic	Small delphinids	Zn	0.374914
	Northwest Atlantic	Baleen whales	Co	0.272202
	Northwest Atlantic	Deep divers	Co	0.380309
	Northwest Atlantic	Small delphinids	Co	0.34749
	Northwest Atlantic	Baleen whales	As	0.318839
	Northwest Atlantic	Deep divers	As	0.31051
	Northwest Atlantic	Small delphinids	As	0.37065
	California current	Baleen whales	N	0.412179
	California current	Deep divers	N	0.080394
	California current	Small delphinids	N	0.507427
	California current	Baleen whales	P	0.36699
	California current	Deep divers	P	0.0669094
	California current	Small delphinids	P	0.566101
	California current	Baleen whales	Fe	0.36971
	California current	Deep divers	Fe	0.0657467
	California current	Small delphinids	Fe	0.564544
	California current	Baleen whales	Cu	0.487381
	California current	Deep divers	Cu	0.212131
	California current	Small delphinids	Cu	0.300488
	California current	Baleen whales	Mn	0.296257
	California current	Deep divers	Mn	0.0604145
	California current	Small delphinids	Mn	0.643328
	California current	Baleen whales	Se	0.41403
	California current	Deep divers	Se	0.0748116
	California current	Small delphinids	Se	0.511158
	California current	Baleen whales	Zn	0.389413
	California current	Deep divers	Zn	0.0851221
	California current	Small delphinids	Zn	0.525465
	California current	Baleen whales	Co	0.375874
	California current	Deep divers	Co	0.106018
	California current	Small delphinids	Co	0.518108
	California current	Baleen whales	As	0.51752
	California current	Deep divers	As	0.108157
	California current	Small delphinids	As	0.374323
	Mediterranean Sea	Baleen whales	N	0.249753
	Mediterranean Sea	Deep divers	N	0.124599
	Mediterranean Sea	Small delphinids	N	0.625648
	Mediterranean Sea	Baleen whales	P	0.226691
	Mediterranean Sea	Deep divers	P	0.0994225
	Mediterranean Sea	Small delphinids	P	0.673887
	Mediterranean Sea	Baleen whales	Fe	0.227898
	Mediterranean Sea	Deep divers	Fe	0.10291
	Mediterranean Sea	Small delphinids	Fe	0.669192
	Mediterranean Sea	Baleen whales	Cu	0.22095
	Mediterranean Sea	Deep divers	Cu	0.278122
	Mediterranean Sea	Small delphinids	Cu	0.500928
	Mediterranean Sea	Baleen whales	Mn	0.173891
	Mediterranean Sea	Deep divers	Mn	0.0870406
	Mediterranean Sea	Small delphinids	Mn	0.739069
	Mediterranean Sea	Baleen whales	Se	0.259691
	Mediterranean Sea	Deep divers	Se	0.127375
	Mediterranean Sea	Small delphinids	Se	0.612934
	Mediterranean Sea	Baleen whales	Zn	0.231471
	Mediterranean Sea	Deep divers	Zn	0.146617
	Mediterranean Sea	Small delphinids	Zn	0.621911
	Mediterranean Sea	Baleen whales	Co	0.207662
	Mediterranean Sea	Deep divers	Co	0.212707
	Mediterranean Sea	Small delphinids	Co	0.579631
	Mediterranean Sea	Baleen whales	As	0.299226
	Mediterranean Sea	Deep divers	As	0.153681
	Mediterranean Sea	Small delphinids	As	0.547093
	West Indian ocean	Deep divers	N	0.525394
	West Indian ocean	Small delphinids	N	0.474606
	West Indian ocean	Deep divers	P	0.473666
	West Indian ocean	Small delphinids	P	0.526334
	West Indian ocean	Deep divers	Fe	0.52175
	West Indian ocean	Small delphinids	Fe	0.47825
	West Indian ocean	Deep divers	Cu	0.816321
	West Indian ocean	Small delphinids	Cu	0.183679
	West Indian ocean	Deep divers	Mn	0.431295
	West Indian ocean	Small delphinids	Mn	0.568705
	West Indian ocean	Deep divers	Se	0.536968
	West Indian ocean	Small delphinids	Se	0.463032
	West Indian ocean	Deep divers	Zn	0.584987
	West Indian ocean	Small delphinids	Zn	0.415013
	West Indian ocean	Deep divers	Co	0.635122
	West Indian ocean	Small delphinids	Co	0.364878
	West Indian ocean	Deep divers	As	0.523508
	West Indian ocean	Small delphinids	As	0.476492
	Gulf of Mexico	Baleen whales	N	0.024642
	Gulf of Mexico	Deep divers	N	0.525661
	Gulf of Mexico	Small delphinids	N	0.449696
	Gulf of Mexico	Baleen whales	P	0.0319365
	Gulf of Mexico	Deep divers	P	0.464187
	Gulf of Mexico	Small delphinids	P	0.503876
	Gulf of Mexico	Baleen whales	Fe	0.0309206
	Gulf of Mexico	Deep divers	Fe	0.476231
	Gulf of Mexico	Small delphinids	Fe	0.492848
	Gulf of Mexico	Baleen whales	Cu	0.00344797
	Gulf of Mexico	Deep divers	Cu	0.742691
	Gulf of Mexico	Small delphinids	Cu	0.253861
	Gulf of Mexico	Baleen whales	Mn	0.0401293
	Gulf of Mexico	Deep divers	Mn	0.407827
	Gulf of Mexico	Small delphinids	Mn	0.552044
	Gulf of Mexico	Baleen whales	Se	0.02795
	Gulf of Mexico	Deep divers	Se	0.523065
	Gulf of Mexico	Small delphinids	Se	0.448985
	Gulf of Mexico	Baleen whales	Zn	0.0255779
	Gulf of Mexico	Deep divers	Zn	0.554559
	Gulf of Mexico	Small delphinids	Zn	0.419863
	Gulf of Mexico	Baleen whales	Co	0.0221442
	Gulf of Mexico	Deep divers	Co	0.611311
	Gulf of Mexico	Small delphinids	Co	0.366545
	Gulf of Mexico	Baleen whales	As	0.012063
	Gulf of Mexico	Deep divers	As	0.588108
	Gulf of Mexico	Small delphinids	As	0.399829
	French Antilles	Deep divers	N	0.721238
	French Antilles	Small delphinids	N	0.278762
	French Antilles	Deep divers	P	0.673986
	French Antilles	Small delphinids	P	0.326014
	French Antilles	Deep divers	Fe	0.70498
	French Antilles	Small delphinids	Fe	0.29502
	French Antilles	Deep divers	Cu	0.886726
	French Antilles	Small delphinids	Cu	0.113274
	French Antilles	Deep divers	Mn	0.627316
	French Antilles	Small delphinids	Mn	0.372684
	French Antilles	Deep divers	Se	0.726148
	French Antilles	Small delphinids	Se	0.273852
	French Antilles	Deep divers	Zn	0.755781
	French Antilles	Small delphinids	Zn	0.244219
	French Antilles	Deep divers	Co	0.753844
	French Antilles	Small delphinids	Co	0.246156
	French Antilles	Deep divers	As	0.71441
	French Antilles	Small delphinids	As	0.28559
	New Caledonia	Deep divers	N	0.818153
	New Caledonia	Small delphinids	N	0.181847
	New Caledonia	Deep divers	P	0.781197
	New Caledonia	Small delphinids	P	0.218803
	New Caledonia	Deep divers	Fe	0.79706
	New Caledonia	Small delphinids	Fe	0.20294
	New Caledonia	Deep divers	Cu	0.926748
	New Caledonia	Small delphinids	Cu	0.0732519
	New Caledonia	Deep divers	Mn	0.745606
	New Caledonia	Small delphinids	Mn	0.254394
	New Caledonia	Deep divers	Se	0.819775
	New Caledonia	Small delphinids	Se	0.180225
	New Caledonia	Deep divers	Zn	0.83934
	New Caledonia	Small delphinids	Zn	0.16066
	New Caledonia	Deep divers	Co	0.868521
	New Caledonia	Small delphinids	Co	0.131479
	New Caledonia	Deep divers	As	0.841268
	New Caledonia	Small delphinids	As	0.158732
	Hawaii	Baleen whales	N	0.033436
	Hawaii	Deep divers	N	0.699961
	Hawaii	Small delphinids	N	0.266603
	Hawaii	Baleen whales	P	0.0420042
	Hawaii	Deep divers	P	0.65334
	Hawaii	Small delphinids	P	0.304656
	Hawaii	Baleen whales	Fe	0.0231303
	Hawaii	Deep divers	Fe	0.650365
	Hawaii	Small delphinids	Fe	0.326504
	Hawaii	Baleen whales	Cu	0.00213241
	Hawaii	Deep divers	Cu	0.789706
	Hawaii	Small delphinids	Cu	0.208161
	Hawaii	Baleen whales	Mn	0.0324344
	Hawaii	Deep divers	Mn	0.593926
	Hawaii	Small delphinids	Mn	0.37364
	Hawaii	Baleen whales	Se	0.0216796
	Hawaii	Deep divers	Se	0.695149
	Hawaii	Small delphinids	Se	0.283171
	Hawaii	Baleen whales	Zn	0.0189962
	Hawaii	Deep divers	Zn	0.710347
	Hawaii	Small delphinids	Zn	0.270657
	Hawaii	Baleen whales	Co	0.0145063
	Hawaii	Deep divers	Co	0.634088
	Hawaii	Small delphinids	Co	0.351405
	Hawaii	Baleen whales	As	0.00997881
	Hawaii	Deep divers	As	0.715207
	Hawaii	Small delphinids	As	0.274814
	French Guyana	Deep divers	N	0.203876
	French Guyana	Small delphinids	N	0.796124
	French Guyana	Deep divers	P	0.166252
	French Guyana	Small delphinids	P	0.833748
	French Guyana	Deep divers	Fe	0.205682
	French Guyana	Small delphinids	Fe	0.794318
	French Guyana	Deep divers	Cu	0.575739
	French Guyana	Small delphinids	Cu	0.424261
	French Guyana	Deep divers	Mn	0.151059
	French Guyana	Small delphinids	Mn	0.848941
	French Guyana	Deep divers	Se	0.220485
	French Guyana	Small delphinids	Se	0.779515
	French Guyana	Deep divers	Zn	0.264707
	French Guyana	Small delphinids	Zn	0.735293
	French Guyana	Deep divers	Co	0.32192
	French Guyana	Small delphinids	Co	0.67808
	French Guyana	Deep divers	As	0.196041
	French Guyana	Small delphinids	As	0.803959
	Wallis & Futuna	Deep divers	N	0.444762
	Wallis & Futuna	Small delphinids	N	0.555238
	Wallis & Futuna	Deep divers	P	0.395124
	Wallis & Futuna	Small delphinids	P	0.604876
	Wallis & Futuna	Deep divers	Fe	0.419804
	Wallis & Futuna	Small delphinids	Fe	0.580196
	Wallis & Futuna	Deep divers	Cu	0.700083
	Wallis & Futuna	Small delphinids	Cu	0.299917
	Wallis & Futuna	Deep divers	Mn	0.358592
	Wallis & Futuna	Small delphinids	Mn	0.641408
	Wallis & Futuna	Deep divers	Se	0.445945
	Wallis & Futuna	Small delphinids	Se	0.554055
	Wallis & Futuna	Deep divers	Zn	0.483614
	Wallis & Futuna	Small delphinids	Zn	0.516386
	Wallis & Futuna	Deep divers	Co	0.55764
	Wallis & Futuna	Small delphinids	Co	0.44236
	Wallis & Futuna	Deep divers	As	0.493512
	Wallis & Futuna	Small delphinids	As	0.506488
	French Polynesia	Deep divers	N	0.644944
	French Polynesia	Small delphinids	N	0.355056
	French Polynesia	Deep divers	P	0.587581
	French Polynesia	Small delphinids	P	0.412419
	French Polynesia	Deep divers	Fe	0.61406
	French Polynesia	Small delphinids	Fe	0.38594
	French Polynesia	Deep divers	Cu	0.870824
	French Polynesia	Small delphinids	Cu	0.129176
	French Polynesia	Deep divers	Mn	0.53545
	French Polynesia	Small delphinids	Mn	0.46455
	French Polynesia	Deep divers	Se	0.64938
	French Polynesia	Small delphinids	Se	0.35062
	French Polynesia	Deep divers	Zn	0.698159
	French Polynesia	Small delphinids	Zn	0.301841
	French Polynesia	Deep divers	Co	0.730616
	French Polynesia	Small delphinids	Co	0.269384
	French Polynesia	Deep divers	As	0.671143
	French Polynesia	Small delphinids	As	0.328857
Figure 7	Sensitivity of the bioenergetic model output to uncertainty in model inputs.
	Species	Area	Habitat	Nutrient	Input	Sensitivity	original
	Balaenoptera acutorostrata	Central North Atlantic	oceanic	N	A	First order indices	0.558921
	Balaenoptera acutorostrata	Central North Atlantic	oceanic	N	BM	First order indices	0.0171354
	Balaenoptera acutorostrata	Central North Atlantic	oceanic	N	β	First order indices	0.038336
	Balaenoptera acutorostrata	Central North Atlantic	oceanic	N	t	First order indices	-0.0413968
	Balaenoptera acutorostrata	Central North Atlantic	oceanic	N	E	First order indices	0.114456
	Balaenoptera acutorostrata	Central North Atlantic	oceanic	N	x	First order indices	-0.00540566
	Balaenoptera acutorostrata	Central North Atlantic	oceanic	N	AE	First order indices	-0.031053
	Balaenoptera acutorostrata	Central North Atlantic	oceanic	N	r	First order indices	-0.0222689
	Balaenoptera acutorostrata	Central North Atlantic	oceanic	N	A	Total order indices	0.640609
	Balaenoptera acutorostrata	Central North Atlantic	oceanic	N	BM	Total order indices	0.094134
	Balaenoptera acutorostrata	Central North Atlantic	oceanic	N	β	Total order indices	0.11047
	Balaenoptera acutorostrata	Central North Atlantic	oceanic	N	t	Total order indices	5.21805e-15
	Balaenoptera acutorostrata	Central North Atlantic	oceanic	N	E	Total order indices	0.202861
	Balaenoptera acutorostrata	Central North Atlantic	oceanic	N	x	Total order indices	0.0416323
	Balaenoptera acutorostrata	Central North Atlantic	oceanic	N	AE	Total order indices	0.0171402
	Balaenoptera acutorostrata	Central North Atlantic	oceanic	N	r	Total order indices	0.0240385
	Balaenoptera acutorostrata	Central North Atlantic	oceanic	P	A	First order indices	0.515079
	Balaenoptera acutorostrata	Central North Atlantic	oceanic	P	BM	First order indices	0.0491845
	Balaenoptera acutorostrata	Central North Atlantic	oceanic	P	β	First order indices	0.0561713
	Balaenoptera acutorostrata	Central North Atlantic	oceanic	P	t	First order indices	-0.0136233
	Balaenoptera acutorostrata	Central North Atlantic	oceanic	P	E	First order indices	0.11648
	Balaenoptera acutorostrata	Central North Atlantic	oceanic	P	x	First order indices	0.076545
	Balaenoptera acutorostrata	Central North Atlantic	oceanic	P	AE	First order indices	0.00212872
	Balaenoptera acutorostrata	Central North Atlantic	oceanic	P	r	First order indices	0.00691566
	Balaenoptera acutorostrata	Central North Atlantic	oceanic	P	A	Total order indices	0.603335
	Balaenoptera acutorostrata	Central North Atlantic	oceanic	P	BM	Total order indices	0.0788814
	Balaenoptera acutorostrata	Central North Atlantic	oceanic	P	β	Total order indices	0.0922517
	Balaenoptera acutorostrata	Central North Atlantic	oceanic	P	t	Total order indices	-4.21885e-15
	Balaenoptera acutorostrata	Central North Atlantic	oceanic	P	E	Total order indices	0.17924
	Balaenoptera acutorostrata	Central North Atlantic	oceanic	P	x	Total order indices	0.103004
	Balaenoptera acutorostrata	Central North Atlantic	oceanic	P	AE	Total order indices	0.0152157
	Balaenoptera acutorostrata	Central North Atlantic	oceanic	P	r	Total order indices	0.0199186
	Balaenoptera acutorostrata	Central North Atlantic	oceanic	Co	A	First order indices	0.275982
	Balaenoptera acutorostrata	Central North Atlantic	oceanic	Co	BM	First order indices	0.038482
	Balaenoptera acutorostrata	Central North Atlantic	oceanic	Co	β	First order indices	0.0310647
	Balaenoptera acutorostrata	Central North Atlantic	oceanic	Co	t	First order indices	-0.000342566
	Balaenoptera acutorostrata	Central North Atlantic	oceanic	Co	E	First order indices	0.0960625
	Balaenoptera acutorostrata	Central North Atlantic	oceanic	Co	x	First order indices	0.448487
	Balaenoptera acutorostrata	Central North Atlantic	oceanic	Co	AE	First order indices	0.00565734
	Balaenoptera acutorostrata	Central North Atlantic	oceanic	Co	r	First order indices	0.00951731
	Balaenoptera acutorostrata	Central North Atlantic	oceanic	Co	A	Total order indices	0.405361
	Balaenoptera acutorostrata	Central North Atlantic	oceanic	Co	BM	Total order indices	0.0605417
	Balaenoptera acutorostrata	Central North Atlantic	oceanic	Co	β	Total order indices	0.0710098
	Balaenoptera acutorostrata	Central North Atlantic	oceanic	Co	t	Total order indices	-7.32747e-15
	Balaenoptera acutorostrata	Central North Atlantic	oceanic	Co	E	Total order indices	0.133664
	Balaenoptera acutorostrata	Central North Atlantic	oceanic	Co	x	Total order indices	0.578544
	Balaenoptera acutorostrata	Central North Atlantic	oceanic	Co	AE	Total order indices	0.0112828
	Balaenoptera acutorostrata	Central North Atlantic	oceanic	Co	r	Total order indices	0.0163772
	Balaenoptera acutorostrata	Central North Atlantic	oceanic	Cu	A	First order indices	0.337763
	Balaenoptera acutorostrata	Central North Atlantic	oceanic	Cu	BM	First order indices	0.0612708
	Balaenoptera acutorostrata	Central North Atlantic	oceanic	Cu	β	First order indices	0.053652
	Balaenoptera acutorostrata	Central North Atlantic	oceanic	Cu	t	First order indices	0.00800013
	Balaenoptera acutorostrata	Central North Atlantic	oceanic	Cu	E	First order indices	0.098467
	Balaenoptera acutorostrata	Central North Atlantic	oceanic	Cu	x	First order indices	0.342983
	Balaenoptera acutorostrata	Central North Atlantic	oceanic	Cu	AE	First order indices	0.0171881
	Balaenoptera acutorostrata	Central North Atlantic	oceanic	Cu	r	First order indices	0.016322
	Balaenoptera acutorostrata	Central North Atlantic	oceanic	Cu	A	Total order indices	0.452944
	Balaenoptera acutorostrata	Central North Atlantic	oceanic	Cu	BM	Total order indices	0.0517903
	Balaenoptera acutorostrata	Central North Atlantic	oceanic	Cu	β	Total order indices	0.0708688
	Balaenoptera acutorostrata	Central North Atlantic	oceanic	Cu	t	Total order indices	-8.43769e-15
	Balaenoptera acutorostrata	Central North Atlantic	oceanic	Cu	E	Total order indices	0.142222
	Balaenoptera acutorostrata	Central North Atlantic	oceanic	Cu	x	Total order indices	0.423877
	Balaenoptera acutorostrata	Central North Atlantic	oceanic	Cu	AE	Total order indices	0.0103607
	Balaenoptera acutorostrata	Central North Atlantic	oceanic	Cu	r	Total order indices	0.0141808
	Balaenoptera acutorostrata	Central North Atlantic	oceanic	Fe	A	First order indices	0.407783
	Balaenoptera acutorostrata	Central North Atlantic	oceanic	Fe	BM	First order indices	0.0266968
	Balaenoptera acutorostrata	Central North Atlantic	oceanic	Fe	β	First order indices	0.0521329
	Balaenoptera acutorostrata	Central North Atlantic	oceanic	Fe	t	First order indices	-0.0165786
	Balaenoptera acutorostrata	Central North Atlantic	oceanic	Fe	E	First order indices	0.126529
	Balaenoptera acutorostrata	Central North Atlantic	oceanic	Fe	x	First order indices	0.214469
	Balaenoptera acutorostrata	Central North Atlantic	oceanic	Fe	AE	First order indices	-0.00634745
	Balaenoptera acutorostrata	Central North Atlantic	oceanic	Fe	r	First order indices	-0.00152244
	Balaenoptera acutorostrata	Central North Atlantic	oceanic	Fe	A	Total order indices	0.549624
	Balaenoptera acutorostrata	Central North Atlantic	oceanic	Fe	BM	Total order indices	0.0740668
	Balaenoptera acutorostrata	Central North Atlantic	oceanic	Fe	β	Total order indices	0.0783382
	Balaenoptera acutorostrata	Central North Atlantic	oceanic	Fe	t	Total order indices	7.77156e-16
	Balaenoptera acutorostrata	Central North Atlantic	oceanic	Fe	E	Total order indices	0.16552
	Balaenoptera acutorostrata	Central North Atlantic	oceanic	Fe	x	Total order indices	0.32757
	Balaenoptera acutorostrata	Central North Atlantic	oceanic	Fe	AE	Total order indices	0.0146646
	Balaenoptera acutorostrata	Central North Atlantic	oceanic	Fe	r	Total order indices	0.0170779
	Balaenoptera acutorostrata	Central North Atlantic	oceanic	Mn	A	First order indices	0.182625
	Balaenoptera acutorostrata	Central North Atlantic	oceanic	Mn	BM	First order indices	0.0168146
	Balaenoptera acutorostrata	Central North Atlantic	oceanic	Mn	β	First order indices	0.0266511
	Balaenoptera acutorostrata	Central North Atlantic	oceanic	Mn	t	First order indices	-0.00877409
	Balaenoptera acutorostrata	Central North Atlantic	oceanic	Mn	E	First order indices	0.0371495
	Balaenoptera acutorostrata	Central North Atlantic	oceanic	Mn	x	First order indices	0.498709
	Balaenoptera acutorostrata	Central North Atlantic	oceanic	Mn	AE	First order indices	-0.00590005
	Balaenoptera acutorostrata	Central North Atlantic	oceanic	Mn	r	First order indices	-4.22323e-05
	Balaenoptera acutorostrata	Central North Atlantic	oceanic	Mn	A	Total order indices	0.338126
	Balaenoptera acutorostrata	Central North Atlantic	oceanic	Mn	BM	Total order indices	0.0455793
	Balaenoptera acutorostrata	Central North Atlantic	oceanic	Mn	β	Total order indices	0.0518889
	Balaenoptera acutorostrata	Central North Atlantic	oceanic	Mn	t	Total order indices	-3.77476e-15
	Balaenoptera acutorostrata	Central North Atlantic	oceanic	Mn	E	Total order indices	0.0904255
	Balaenoptera acutorostrata	Central North Atlantic	oceanic	Mn	x	Total order indices	0.683099
	Balaenoptera acutorostrata	Central North Atlantic	oceanic	Mn	AE	Total order indices	0.00813782
	Balaenoptera acutorostrata	Central North Atlantic	oceanic	Mn	r	Total order indices	0.0116677
	Balaenoptera acutorostrata	Central North Atlantic	oceanic	Se	A	First order indices	0.278628
	Balaenoptera acutorostrata	Central North Atlantic	oceanic	Se	BM	First order indices	0.0190054
	Balaenoptera acutorostrata	Central North Atlantic	oceanic	Se	β	First order indices	0.014497
	Balaenoptera acutorostrata	Central North Atlantic	oceanic	Se	t	First order indices	-0.0110462
	Balaenoptera acutorostrata	Central North Atlantic	oceanic	Se	E	First order indices	0.0731293
	Balaenoptera acutorostrata	Central North Atlantic	oceanic	Se	x	First order indices	0.412729
	Balaenoptera acutorostrata	Central North Atlantic	oceanic	Se	AE	First order indices	-0.00828549
	Balaenoptera acutorostrata	Central North Atlantic	oceanic	Se	r	First order indices	0.000220091
	Balaenoptera acutorostrata	Central North Atlantic	oceanic	Se	A	Total order indices	0.367546
	Balaenoptera acutorostrata	Central North Atlantic	oceanic	Se	BM	Total order indices	0.0563866
	Balaenoptera acutorostrata	Central North Atlantic	oceanic	Se	β	Total order indices	0.0618949
	Balaenoptera acutorostrata	Central North Atlantic	oceanic	Se	t	Total order indices	-6.66134e-16
	Balaenoptera acutorostrata	Central North Atlantic	oceanic	Se	E	Total order indices	0.138214
	Balaenoptera acutorostrata	Central North Atlantic	oceanic	Se	x	Total order indices	0.519325
	Balaenoptera acutorostrata	Central North Atlantic	oceanic	Se	AE	Total order indices	0.00993392
	Balaenoptera acutorostrata	Central North Atlantic	oceanic	Se	r	Total order indices	0.0114702
	Balaenoptera acutorostrata	Central North Atlantic	oceanic	Zn	A	First order indices	0.372085
	Balaenoptera acutorostrata	Central North Atlantic	oceanic	Zn	BM	First order indices	0.0186053
	Balaenoptera acutorostrata	Central North Atlantic	oceanic	Zn	β	First order indices	0.0274552
	Balaenoptera acutorostrata	Central North Atlantic	oceanic	Zn	t	First order indices	-0.0277006
	Balaenoptera acutorostrata	Central North Atlantic	oceanic	Zn	E	First order indices	0.0819891
	Balaenoptera acutorostrata	Central North Atlantic	oceanic	Zn	x	First order indices	0.25121
	Balaenoptera acutorostrata	Central North Atlantic	oceanic	Zn	AE	First order indices	-0.0251569
	Balaenoptera acutorostrata	Central North Atlantic	oceanic	Zn	r	First order indices	-0.0208464
	Balaenoptera acutorostrata	Central North Atlantic	oceanic	Zn	A	Total order indices	0.482194
	Balaenoptera acutorostrata	Central North Atlantic	oceanic	Zn	BM	Total order indices	0.070331
	Balaenoptera acutorostrata	Central North Atlantic	oceanic	Zn	β	Total order indices	0.0687451
	Balaenoptera acutorostrata	Central North Atlantic	oceanic	Zn	t	Total order indices	8.88178e-16
	Balaenoptera acutorostrata	Central North Atlantic	oceanic	Zn	E	Total order indices	0.147215
	Balaenoptera acutorostrata	Central North Atlantic	oceanic	Zn	x	Total order indices	0.38776
	Balaenoptera acutorostrata	Central North Atlantic	oceanic	Zn	AE	Total order indices	0.0112659
	Balaenoptera acutorostrata	Central North Atlantic	oceanic	Zn	r	Total order indices	0.0165308
	Balaenoptera acutorostrata	Central North Atlantic	shelf	N	A	First order indices	0.473299
	Balaenoptera acutorostrata	Central North Atlantic	shelf	N	BM	First order indices	0.0918064
	Balaenoptera acutorostrata	Central North Atlantic	shelf	N	β	First order indices	0.0942028
	Balaenoptera acutorostrata	Central North Atlantic	shelf	N	t	First order indices	0.00270257
	Balaenoptera acutorostrata	Central North Atlantic	shelf	N	E	First order indices	0.203809
	Balaenoptera acutorostrata	Central North Atlantic	shelf	N	x	First order indices	0.0341069
	Balaenoptera acutorostrata	Central North Atlantic	shelf	N	AE	First order indices	0.0189574
	Balaenoptera acutorostrata	Central North Atlantic	shelf	N	r	First order indices	0.0226067
	Balaenoptera acutorostrata	Central North Atlantic	shelf	N	A	Total order indices	0.53762
	Balaenoptera acutorostrata	Central North Atlantic	shelf	N	BM	Total order indices	0.101782
	Balaenoptera acutorostrata	Central North Atlantic	shelf	N	β	Total order indices	0.103518
	Balaenoptera acutorostrata	Central North Atlantic	shelf	N	t	Total order indices	-5.9952e-15
	Balaenoptera acutorostrata	Central North Atlantic	shelf	N	E	Total order indices	0.218809
	Balaenoptera acutorostrata	Central North Atlantic	shelf	N	x	Total order indices	0.0483767
	Balaenoptera acutorostrata	Central North Atlantic	shelf	N	AE	Total order indices	0.0188473
	Balaenoptera acutorostrata	Central North Atlantic	shelf	N	r	Total order indices	0.0238933
	Balaenoptera acutorostrata	Central North Atlantic	shelf	P	A	First order indices	0.471803
	Balaenoptera acutorostrata	Central North Atlantic	shelf	P	BM	First order indices	0.0772677
	Balaenoptera acutorostrata	Central North Atlantic	shelf	P	β	First order indices	0.0711601
	Balaenoptera acutorostrata	Central North Atlantic	shelf	P	t	First order indices	-0.00157615
	Balaenoptera acutorostrata	Central North Atlantic	shelf	P	E	First order indices	0.156644
	Balaenoptera acutorostrata	Central North Atlantic	shelf	P	x	First order indices	0.094532
	Balaenoptera acutorostrata	Central North Atlantic	shelf	P	AE	First order indices	0.0134403
	Balaenoptera acutorostrata	Central North Atlantic	shelf	P	r	First order indices	0.0229843
	Balaenoptera acutorostrata	Central North Atlantic	shelf	P	A	Total order indices	0.520058
	Balaenoptera acutorostrata	Central North Atlantic	shelf	P	BM	Total order indices	0.0983714
	Balaenoptera acutorostrata	Central North Atlantic	shelf	P	β	Total order indices	0.115131
	Balaenoptera acutorostrata	Central North Atlantic	shelf	P	t	Total order indices	-4.66294e-15
	Balaenoptera acutorostrata	Central North Atlantic	shelf	P	E	Total order indices	0.19995
	Balaenoptera acutorostrata	Central North Atlantic	shelf	P	x	Total order indices	0.124992
	Balaenoptera acutorostrata	Central North Atlantic	shelf	P	AE	Total order indices	0.0181679
	Balaenoptera acutorostrata	Central North Atlantic	shelf	P	r	Total order indices	0.0229441
	Balaenoptera acutorostrata	Central North Atlantic	shelf	Co	A	First order indices	0.231308
	Balaenoptera acutorostrata	Central North Atlantic	shelf	Co	BM	First order indices	0.0533306
	Balaenoptera acutorostrata	Central North Atlantic	shelf	Co	β	First order indices	0.0537007
	Balaenoptera acutorostrata	Central North Atlantic	shelf	Co	t	First order indices	0.0108202
	Balaenoptera acutorostrata	Central North Atlantic	shelf	Co	E	First order indices	0.101576
	Balaenoptera acutorostrata	Central North Atlantic	shelf	Co	x	First order indices	0.437941
	Balaenoptera acutorostrata	Central North Atlantic	shelf	Co	AE	First order indices	0.0142494
	Balaenoptera acutorostrata	Central North Atlantic	shelf	Co	r	First order indices	0.0192462
	Balaenoptera acutorostrata	Central North Atlantic	shelf	Co	A	Total order indices	0.300225
	Balaenoptera acutorostrata	Central North Atlantic	shelf	Co	BM	Total order indices	0.0564662
	Balaenoptera acutorostrata	Central North Atlantic	shelf	Co	β	Total order indices	0.0650676
	Balaenoptera acutorostrata	Central North Atlantic	shelf	Co	t	Total order indices	-5.55112e-15
	Balaenoptera acutorostrata	Central North Atlantic	shelf	Co	E	Total order indices	0.135443
	Balaenoptera acutorostrata	Central North Atlantic	shelf	Co	x	Total order indices	0.547066
	Balaenoptera acutorostrata	Central North Atlantic	shelf	Co	AE	Total order indices	0.0104204
	Balaenoptera acutorostrata	Central North Atlantic	shelf	Co	r	Total order indices	0.0147091
	Balaenoptera acutorostrata	Central North Atlantic	shelf	Cu	A	First order indices	0.276925
	Balaenoptera acutorostrata	Central North Atlantic	shelf	Cu	BM	First order indices	0.00497932
	Balaenoptera acutorostrata	Central North Atlantic	shelf	Cu	β	First order indices	0.0251052
	Balaenoptera acutorostrata	Central North Atlantic	shelf	Cu	t	First order indices	-0.0351333
	Balaenoptera acutorostrata	Central North Atlantic	shelf	Cu	E	First order indices	0.0614309
	Balaenoptera acutorostrata	Central North Atlantic	shelf	Cu	x	First order indices	0.364062
	Balaenoptera acutorostrata	Central North Atlantic	shelf	Cu	AE	First order indices	-0.0276171
	Balaenoptera acutorostrata	Central North Atlantic	shelf	Cu	r	First order indices	-0.0247732
	Balaenoptera acutorostrata	Central North Atlantic	shelf	Cu	A	Total order indices	0.356004
	Balaenoptera acutorostrata	Central North Atlantic	shelf	Cu	BM	Total order indices	0.0694957
	Balaenoptera acutorostrata	Central North Atlantic	shelf	Cu	β	Total order indices	0.0775529
	Balaenoptera acutorostrata	Central North Atlantic	shelf	Cu	t	Total order indices	2.9976e-15
	Balaenoptera acutorostrata	Central North Atlantic	shelf	Cu	E	Total order indices	0.139023
	Balaenoptera acutorostrata	Central North Atlantic	shelf	Cu	x	Total order indices	0.477789
	Balaenoptera acutorostrata	Central North Atlantic	shelf	Cu	AE	Total order indices	0.0108938
	Balaenoptera acutorostrata	Central North Atlantic	shelf	Cu	r	Total order indices	0.0151981
	Balaenoptera acutorostrata	Central North Atlantic	shelf	Fe	A	First order indices	0.311916
	Balaenoptera acutorostrata	Central North Atlantic	shelf	Fe	BM	First order indices	0.0305782
	Balaenoptera acutorostrata	Central North Atlantic	shelf	Fe	β	First order indices	0.0454514
	Balaenoptera acutorostrata	Central North Atlantic	shelf	Fe	t	First order indices	-0.0217444
	Balaenoptera acutorostrata	Central North Atlantic	shelf	Fe	E	First order indices	0.089746
	Balaenoptera acutorostrata	Central North Atlantic	shelf	Fe	x	First order indices	0.279741
	Balaenoptera acutorostrata	Central North Atlantic	shelf	Fe	AE	First order indices	-0.0173157
	Balaenoptera acutorostrata	Central North Atlantic	shelf	Fe	r	First order indices	-0.00885905
	Balaenoptera acutorostrata	Central North Atlantic	shelf	Fe	A	Total order indices	0.399954
	Balaenoptera acutorostrata	Central North Atlantic	shelf	Fe	BM	Total order indices	0.0809383
	Balaenoptera acutorostrata	Central North Atlantic	shelf	Fe	β	Total order indices	0.101236
	Balaenoptera acutorostrata	Central North Atlantic	shelf	Fe	t	Total order indices	-9.54792e-15
	Balaenoptera acutorostrata	Central North Atlantic	shelf	Fe	E	Total order indices	0.181137
	Balaenoptera acutorostrata	Central North Atlantic	shelf	Fe	x	Total order indices	0.36621
	Balaenoptera acutorostrata	Central North Atlantic	shelf	Fe	AE	Total order indices	0.0158536
	Balaenoptera acutorostrata	Central North Atlantic	shelf	Fe	r	Total order indices	0.0178158
	Balaenoptera acutorostrata	Central North Atlantic	shelf	Mn	A	First order indices	0.190033
	Balaenoptera acutorostrata	Central North Atlantic	shelf	Mn	BM	First order indices	0.064024
	Balaenoptera acutorostrata	Central North Atlantic	shelf	Mn	β	First order indices	0.0713768
	Balaenoptera acutorostrata	Central North Atlantic	shelf	Mn	t	First order indices	0.0399209
	Balaenoptera acutorostrata	Central North Atlantic	shelf	Mn	E	First order indices	0.131587
	Balaenoptera acutorostrata	Central North Atlantic	shelf	Mn	x	First order indices	0.563775
	Balaenoptera acutorostrata	Central North Atlantic	shelf	Mn	AE	First order indices	0.0416142
	Balaenoptera acutorostrata	Central North Atlantic	shelf	Mn	r	First order indices	0.0421247
	Balaenoptera acutorostrata	Central North Atlantic	shelf	Mn	A	Total order indices	0.255388
	Balaenoptera acutorostrata	Central North Atlantic	shelf	Mn	BM	Total order indices	0.0511151
	Balaenoptera acutorostrata	Central North Atlantic	shelf	Mn	β	Total order indices	0.0606836
	Balaenoptera acutorostrata	Central North Atlantic	shelf	Mn	t	Total order indices	2.44249e-15
	Balaenoptera acutorostrata	Central North Atlantic	shelf	Mn	E	Total order indices	0.11982
	Balaenoptera acutorostrata	Central North Atlantic	shelf	Mn	x	Total order indices	0.642648
	Balaenoptera acutorostrata	Central North Atlantic	shelf	Mn	AE	Total order indices	0.00902376
	Balaenoptera acutorostrata	Central North Atlantic	shelf	Mn	r	Total order indices	0.0124002
	Balaenoptera acutorostrata	Central North Atlantic	shelf	Se	A	First order indices	0.197229
	Balaenoptera acutorostrata	Central North Atlantic	shelf	Se	BM	First order indices	0.00317051
	Balaenoptera acutorostrata	Central North Atlantic	shelf	Se	β	First order indices	0.00866418
	Balaenoptera acutorostrata	Central North Atlantic	shelf	Se	t	First order indices	-0.0306023
	Balaenoptera acutorostrata	Central North Atlantic	shelf	Se	E	First order indices	0.0539024
	Balaenoptera acutorostrata	Central North Atlantic	shelf	Se	x	First order indices	0.440013
	Balaenoptera acutorostrata	Central North Atlantic	shelf	Se	AE	First order indices	-0.0262256
	Balaenoptera acutorostrata	Central North Atlantic	shelf	Se	r	First order indices	-0.023988
	Balaenoptera acutorostrata	Central North Atlantic	shelf	Se	A	Total order indices	0.32085
	Balaenoptera acutorostrata	Central North Atlantic	shelf	Se	BM	Total order indices	0.0598808
	Balaenoptera acutorostrata	Central North Atlantic	shelf	Se	β	Total order indices	0.0715888
	Balaenoptera acutorostrata	Central North Atlantic	shelf	Se	t	Total order indices	-1.77636e-15
	Balaenoptera acutorostrata	Central North Atlantic	shelf	Se	E	Total order indices	0.115628
	Balaenoptera acutorostrata	Central North Atlantic	shelf	Se	x	Total order indices	0.616795
	Balaenoptera acutorostrata	Central North Atlantic	shelf	Se	AE	Total order indices	0.0131503
	Balaenoptera acutorostrata	Central North Atlantic	shelf	Se	r	Total order indices	0.0141108
	Balaenoptera acutorostrata	Central North Atlantic	shelf	Zn	A	First order indices	0.267416
	Balaenoptera acutorostrata	Central North Atlantic	shelf	Zn	BM	First order indices	0.0326088
	Balaenoptera acutorostrata	Central North Atlantic	shelf	Zn	β	First order indices	0.0379587
	Balaenoptera acutorostrata	Central North Atlantic	shelf	Zn	t	First order indices	-0.0187266
	Balaenoptera acutorostrata	Central North Atlantic	shelf	Zn	E	First order indices	0.101916
	Balaenoptera acutorostrata	Central North Atlantic	shelf	Zn	x	First order indices	0.305639
	Balaenoptera acutorostrata	Central North Atlantic	shelf	Zn	AE	First order indices	-0.00689832
	Balaenoptera acutorostrata	Central North Atlantic	shelf	Zn	r	First order indices	-0.00882271
	Balaenoptera acutorostrata	Central North Atlantic	shelf	Zn	A	Total order indices	0.381752
	Balaenoptera acutorostrata	Central North Atlantic	shelf	Zn	BM	Total order indices	0.0731172
	Balaenoptera acutorostrata	Central North Atlantic	shelf	Zn	β	Total order indices	0.0815917
	Balaenoptera acutorostrata	Central North Atlantic	shelf	Zn	t	Total order indices	-3.10862e-15
	Balaenoptera acutorostrata	Central North Atlantic	shelf	Zn	E	Total order indices	0.159114
	Balaenoptera acutorostrata	Central North Atlantic	shelf	Zn	x	Total order indices	0.401382
	Balaenoptera acutorostrata	Central North Atlantic	shelf	Zn	AE	Total order indices	0.0127184
	Balaenoptera acutorostrata	Central North Atlantic	shelf	Zn	r	Total order indices	0.0175196
	Balaenoptera acutorostrata	Northeast Atlantic	oceanic	N	A	First order indices	0.560659
	Balaenoptera acutorostrata	Northeast Atlantic	oceanic	N	BM	First order indices	0.0608566
	Balaenoptera acutorostrata	Northeast Atlantic	oceanic	N	β	First order indices	0.0603744
	Balaenoptera acutorostrata	Northeast Atlantic	oceanic	N	t	First order indices	-0.0117186
	Balaenoptera acutorostrata	Northeast Atlantic	oceanic	N	E	First order indices	0.132648
	Balaenoptera acutorostrata	Northeast Atlantic	oceanic	N	x	First order indices	0.0199802
	Balaenoptera acutorostrata	Northeast Atlantic	oceanic	N	AE	First order indices	0.00280158
	Balaenoptera acutorostrata	Northeast Atlantic	oceanic	N	r	First order indices	0.001179
	Balaenoptera acutorostrata	Northeast Atlantic	oceanic	N	A	Total order indices	0.641349
	Balaenoptera acutorostrata	Northeast Atlantic	oceanic	N	BM	Total order indices	0.0916728
	Balaenoptera acutorostrata	Northeast Atlantic	oceanic	N	β	Total order indices	0.0984832
	Balaenoptera acutorostrata	Northeast Atlantic	oceanic	N	t	Total order indices	9.54792e-15
	Balaenoptera acutorostrata	Northeast Atlantic	oceanic	N	E	Total order indices	0.215831
	Balaenoptera acutorostrata	Northeast Atlantic	oceanic	N	x	Total order indices	0.0444768
	Balaenoptera acutorostrata	Northeast Atlantic	oceanic	N	AE	Total order indices	0.0172753
	Balaenoptera acutorostrata	Northeast Atlantic	oceanic	N	r	Total order indices	0.0213171
	Balaenoptera acutorostrata	Northeast Atlantic	oceanic	P	A	First order indices	0.52662
	Balaenoptera acutorostrata	Northeast Atlantic	oceanic	P	BM	First order indices	0.084776
	Balaenoptera acutorostrata	Northeast Atlantic	oceanic	P	β	First order indices	0.0950996
	Balaenoptera acutorostrata	Northeast Atlantic	oceanic	P	t	First order indices	0.0162441
	Balaenoptera acutorostrata	Northeast Atlantic	oceanic	P	E	First order indices	0.161265
	Balaenoptera acutorostrata	Northeast Atlantic	oceanic	P	x	First order indices	0.112882
	Balaenoptera acutorostrata	Northeast Atlantic	oceanic	P	AE	First order indices	0.0250104
	Balaenoptera acutorostrata	Northeast Atlantic	oceanic	P	r	First order indices	0.0275369
	Balaenoptera acutorostrata	Northeast Atlantic	oceanic	P	A	Total order indices	0.588727
	Balaenoptera acutorostrata	Northeast Atlantic	oceanic	P	BM	Total order indices	0.0934512
	Balaenoptera acutorostrata	Northeast Atlantic	oceanic	P	β	Total order indices	0.0986279
	Balaenoptera acutorostrata	Northeast Atlantic	oceanic	P	t	Total order indices	-9.54792e-15
	Balaenoptera acutorostrata	Northeast Atlantic	oceanic	P	E	Total order indices	0.170219
	Balaenoptera acutorostrata	Northeast Atlantic	oceanic	P	x	Total order indices	0.108972
	Balaenoptera acutorostrata	Northeast Atlantic	oceanic	P	AE	Total order indices	0.0156194
	Balaenoptera acutorostrata	Northeast Atlantic	oceanic	P	r	Total order indices	0.0228752
	Balaenoptera acutorostrata	Northeast Atlantic	oceanic	Co	A	First order indices	0.259625
	Balaenoptera acutorostrata	Northeast Atlantic	oceanic	Co	BM	First order indices	0.0504433
	Balaenoptera acutorostrata	Northeast Atlantic	oceanic	Co	β	First order indices	0.0546909
	Balaenoptera acutorostrata	Northeast Atlantic	oceanic	Co	t	First order indices	0.00652453
	Balaenoptera acutorostrata	Northeast Atlantic	oceanic	Co	E	First order indices	0.104133
	Balaenoptera acutorostrata	Northeast Atlantic	oceanic	Co	x	First order indices	0.421018
	Balaenoptera acutorostrata	Northeast Atlantic	oceanic	Co	AE	First order indices	0.0117936
	Balaenoptera acutorostrata	Northeast Atlantic	oceanic	Co	r	First order indices	0.0178136
	Balaenoptera acutorostrata	Northeast Atlantic	oceanic	Co	A	Total order indices	0.352425
	Balaenoptera acutorostrata	Northeast Atlantic	oceanic	Co	BM	Total order indices	0.0605974
	Balaenoptera acutorostrata	Northeast Atlantic	oceanic	Co	β	Total order indices	0.0772689
	Balaenoptera acutorostrata	Northeast Atlantic	oceanic	Co	t	Total order indices	4.88498e-15
	Balaenoptera acutorostrata	Northeast Atlantic	oceanic	Co	E	Total order indices	0.124885
	Balaenoptera acutorostrata	Northeast Atlantic	oceanic	Co	x	Total order indices	0.539597
	Balaenoptera acutorostrata	Northeast Atlantic	oceanic	Co	AE	Total order indices	0.0110997
	Balaenoptera acutorostrata	Northeast Atlantic	oceanic	Co	r	Total order indices	0.0141104
	Balaenoptera acutorostrata	Northeast Atlantic	oceanic	Cu	A	First order indices	0.254736
	Balaenoptera acutorostrata	Northeast Atlantic	oceanic	Cu	BM	First order indices	0.00689408
	Balaenoptera acutorostrata	Northeast Atlantic	oceanic	Cu	β	First order indices	-0.00257967
	Balaenoptera acutorostrata	Northeast Atlantic	oceanic	Cu	t	First order indices	-0.0321399
	Balaenoptera acutorostrata	Northeast Atlantic	oceanic	Cu	E	First order indices	0.0704981
	Balaenoptera acutorostrata	Northeast Atlantic	oceanic	Cu	x	First order indices	0.278765
	Balaenoptera acutorostrata	Northeast Atlantic	oceanic	Cu	AE	First order indices	-0.024208
	Balaenoptera acutorostrata	Northeast Atlantic	oceanic	Cu	r	First order indices	-0.0188255
	Balaenoptera acutorostrata	Northeast Atlantic	oceanic	Cu	A	Total order indices	0.454288
	Balaenoptera acutorostrata	Northeast Atlantic	oceanic	Cu	BM	Total order indices	0.0684274
	Balaenoptera acutorostrata	Northeast Atlantic	oceanic	Cu	β	Total order indices	0.0786975
	Balaenoptera acutorostrata	Northeast Atlantic	oceanic	Cu	t	Total order indices	-1.11022e-15
	Balaenoptera acutorostrata	Northeast Atlantic	oceanic	Cu	E	Total order indices	0.134113
	Balaenoptera acutorostrata	Northeast Atlantic	oceanic	Cu	x	Total order indices	0.39414
	Balaenoptera acutorostrata	Northeast Atlantic	oceanic	Cu	AE	Total order indices	0.0117475
	Balaenoptera acutorostrata	Northeast Atlantic	oceanic	Cu	r	Total order indices	0.0136227
	Balaenoptera acutorostrata	Northeast Atlantic	oceanic	Fe	A	First order indices	0.39003
	Balaenoptera acutorostrata	Northeast Atlantic	oceanic	Fe	BM	First order indices	0.0516367
	Balaenoptera acutorostrata	Northeast Atlantic	oceanic	Fe	β	First order indices	0.0631248
	Balaenoptera acutorostrata	Northeast Atlantic	oceanic	Fe	t	First order indices	0.00643886
	Balaenoptera acutorostrata	Northeast Atlantic	oceanic	Fe	E	First order indices	0.108916
	Balaenoptera acutorostrata	Northeast Atlantic	oceanic	Fe	x	First order indices	0.246888
	Balaenoptera acutorostrata	Northeast Atlantic	oceanic	Fe	AE	First order indices	0.0176292
	Balaenoptera acutorostrata	Northeast Atlantic	oceanic	Fe	r	First order indices	0.0162251
	Balaenoptera acutorostrata	Northeast Atlantic	oceanic	Fe	A	Total order indices	0.481103
	Balaenoptera acutorostrata	Northeast Atlantic	oceanic	Fe	BM	Total order indices	0.0693299
	Balaenoptera acutorostrata	Northeast Atlantic	oceanic	Fe	β	Total order indices	0.0781924
	Balaenoptera acutorostrata	Northeast Atlantic	oceanic	Fe	t	Total order indices	-2.88658e-15
	Balaenoptera acutorostrata	Northeast Atlantic	oceanic	Fe	E	Total order indices	0.139538
	Balaenoptera acutorostrata	Northeast Atlantic	oceanic	Fe	x	Total order indices	0.305763
	Balaenoptera acutorostrata	Northeast Atlantic	oceanic	Fe	AE	Total order indices	0.0143936
	Balaenoptera acutorostrata	Northeast Atlantic	oceanic	Fe	r	Total order indices	0.0176931
	Balaenoptera acutorostrata	Northeast Atlantic	oceanic	Mn	A	First order indices	0.220024
	Balaenoptera acutorostrata	Northeast Atlantic	oceanic	Mn	BM	First order indices	0.0314415
	Balaenoptera acutorostrata	Northeast Atlantic	oceanic	Mn	β	First order indices	0.0543443
	Balaenoptera acutorostrata	Northeast Atlantic	oceanic	Mn	t	First order indices	0.014537
	Balaenoptera acutorostrata	Northeast Atlantic	oceanic	Mn	E	First order indices	0.0764151
	Balaenoptera acutorostrata	Northeast Atlantic	oceanic	Mn	x	First order indices	0.480633
	Balaenoptera acutorostrata	Northeast Atlantic	oceanic	Mn	AE	First order indices	0.0195898
	Balaenoptera acutorostrata	Northeast Atlantic	oceanic	Mn	r	First order indices	0.0243142
	Balaenoptera acutorostrata	Northeast Atlantic	oceanic	Mn	A	Total order indices	0.317295
	Balaenoptera acutorostrata	Northeast Atlantic	oceanic	Mn	BM	Total order indices	0.0474946
	Balaenoptera acutorostrata	Northeast Atlantic	oceanic	Mn	β	Total order indices	0.0455705
	Balaenoptera acutorostrata	Northeast Atlantic	oceanic	Mn	t	Total order indices	-1.04361e-14
	Balaenoptera acutorostrata	Northeast Atlantic	oceanic	Mn	E	Total order indices	0.100769
	Balaenoptera acutorostrata	Northeast Atlantic	oceanic	Mn	x	Total order indices	0.609189
	Balaenoptera acutorostrata	Northeast Atlantic	oceanic	Mn	AE	Total order indices	0.00867447
	Balaenoptera acutorostrata	Northeast Atlantic	oceanic	Mn	r	Total order indices	0.0106892
	Balaenoptera acutorostrata	Northeast Atlantic	oceanic	Se	A	First order indices	0.25492
	Balaenoptera acutorostrata	Northeast Atlantic	oceanic	Se	BM	First order indices	0.0416483
	Balaenoptera acutorostrata	Northeast Atlantic	oceanic	Se	β	First order indices	0.0290348
	Balaenoptera acutorostrata	Northeast Atlantic	oceanic	Se	t	First order indices	-0.0017518
	Balaenoptera acutorostrata	Northeast Atlantic	oceanic	Se	E	First order indices	0.0747618
	Balaenoptera acutorostrata	Northeast Atlantic	oceanic	Se	x	First order indices	0.401929
	Balaenoptera acutorostrata	Northeast Atlantic	oceanic	Se	AE	First order indices	0.00246726
	Balaenoptera acutorostrata	Northeast Atlantic	oceanic	Se	r	First order indices	0.00109243
	Balaenoptera acutorostrata	Northeast Atlantic	oceanic	Se	A	Total order indices	0.394005
	Balaenoptera acutorostrata	Northeast Atlantic	oceanic	Se	BM	Total order indices	0.0541501
	Balaenoptera acutorostrata	Northeast Atlantic	oceanic	Se	β	Total order indices	0.0540837
	Balaenoptera acutorostrata	Northeast Atlantic	oceanic	Se	t	Total order indices	1.77636e-15
	Balaenoptera acutorostrata	Northeast Atlantic	oceanic	Se	E	Total order indices	0.118831
	Balaenoptera acutorostrata	Northeast Atlantic	oceanic	Se	x	Total order indices	0.565923
	Balaenoptera acutorostrata	Northeast Atlantic	oceanic	Se	AE	Total order indices	0.00981777
	Balaenoptera acutorostrata	Northeast Atlantic	oceanic	Se	r	Total order indices	0.0135489
	Balaenoptera acutorostrata	Northeast Atlantic	oceanic	Zn	A	First order indices	0.392642
	Balaenoptera acutorostrata	Northeast Atlantic	oceanic	Zn	BM	First order indices	0.0536915
	Balaenoptera acutorostrata	Northeast Atlantic	oceanic	Zn	β	First order indices	0.0443528
	Balaenoptera acutorostrata	Northeast Atlantic	oceanic	Zn	t	First order indices	-0.00154594
	Balaenoptera acutorostrata	Northeast Atlantic	oceanic	Zn	E	First order indices	0.0776678
	Balaenoptera acutorostrata	Northeast Atlantic	oceanic	Zn	x	First order indices	0.290359
	Balaenoptera acutorostrata	Northeast Atlantic	oceanic	Zn	AE	First order indices	0.00291864
	Balaenoptera acutorostrata	Northeast Atlantic	oceanic	Zn	r	First order indices	0.0139625
	Balaenoptera acutorostrata	Northeast Atlantic	oceanic	Zn	A	Total order indices	0.499042
	Balaenoptera acutorostrata	Northeast Atlantic	oceanic	Zn	BM	Total order indices	0.0742304
	Balaenoptera acutorostrata	Northeast Atlantic	oceanic	Zn	β	Total order indices	0.0768804
	Balaenoptera acutorostrata	Northeast Atlantic	oceanic	Zn	t	Total order indices	-4.44089e-15
	Balaenoptera acutorostrata	Northeast Atlantic	oceanic	Zn	E	Total order indices	0.139127
	Balaenoptera acutorostrata	Northeast Atlantic	oceanic	Zn	x	Total order indices	0.364447
	Balaenoptera acutorostrata	Northeast Atlantic	oceanic	Zn	AE	Total order indices	0.0122066
	Balaenoptera acutorostrata	Northeast Atlantic	oceanic	Zn	r	Total order indices	0.01657
	Balaenoptera acutorostrata	Northeast Atlantic	shelf	N	A	First order indices	0.213078
	Balaenoptera acutorostrata	Northeast Atlantic	shelf	N	BM	First order indices	0.147492
	Balaenoptera acutorostrata	Northeast Atlantic	shelf	N	β	First order indices	0.151647
	Balaenoptera acutorostrata	Northeast Atlantic	shelf	N	t	First order indices	-0.00106971
	Balaenoptera acutorostrata	Northeast Atlantic	shelf	N	E	First order indices	0.327359
	Balaenoptera acutorostrata	Northeast Atlantic	shelf	N	x	First order indices	0.0657808
	Balaenoptera acutorostrata	Northeast Atlantic	shelf	N	AE	First order indices	0.023991
	Balaenoptera acutorostrata	Northeast Atlantic	shelf	N	r	First order indices	0.0334132
	Balaenoptera acutorostrata	Northeast Atlantic	shelf	N	A	Total order indices	0.247833
	Balaenoptera acutorostrata	Northeast Atlantic	shelf	N	BM	Total order indices	0.176095
	Balaenoptera acutorostrata	Northeast Atlantic	shelf	N	β	Total order indices	0.190898
	Balaenoptera acutorostrata	Northeast Atlantic	shelf	N	t	Total order indices	-1.24345e-14
	Balaenoptera acutorostrata	Northeast Atlantic	shelf	N	E	Total order indices	0.378439
	Balaenoptera acutorostrata	Northeast Atlantic	shelf	N	x	Total order indices	0.0782541
	Balaenoptera acutorostrata	Northeast Atlantic	shelf	N	AE	Total order indices	0.0324057
	Balaenoptera acutorostrata	Northeast Atlantic	shelf	N	r	Total order indices	0.0416183
	Balaenoptera acutorostrata	Northeast Atlantic	shelf	P	A	First order indices	0.176927
	Balaenoptera acutorostrata	Northeast Atlantic	shelf	P	BM	First order indices	0.115472
	Balaenoptera acutorostrata	Northeast Atlantic	shelf	P	β	First order indices	0.117558
	Balaenoptera acutorostrata	Northeast Atlantic	shelf	P	t	First order indices	-0.0216166
	Balaenoptera acutorostrata	Northeast Atlantic	shelf	P	E	First order indices	0.260822
	Balaenoptera acutorostrata	Northeast Atlantic	shelf	P	x	First order indices	0.140881
	Balaenoptera acutorostrata	Northeast Atlantic	shelf	P	AE	First order indices	-0.00388836
	Balaenoptera acutorostrata	Northeast Atlantic	shelf	P	r	First order indices	0.015269
	Balaenoptera acutorostrata	Northeast Atlantic	shelf	P	A	Total order indices	0.212382
	Balaenoptera acutorostrata	Northeast Atlantic	shelf	P	BM	Total order indices	0.15812
	Balaenoptera acutorostrata	Northeast Atlantic	shelf	P	β	Total order indices	0.158109
	Balaenoptera acutorostrata	Northeast Atlantic	shelf	P	t	Total order indices	-1.55431e-15
	Balaenoptera acutorostrata	Northeast Atlantic	shelf	P	E	Total order indices	0.321706
	Balaenoptera acutorostrata	Northeast Atlantic	shelf	P	x	Total order indices	0.187039
	Balaenoptera acutorostrata	Northeast Atlantic	shelf	P	AE	Total order indices	0.0271934
	Balaenoptera acutorostrata	Northeast Atlantic	shelf	P	r	Total order indices	0.0351907
	Balaenoptera acutorostrata	Northeast Atlantic	shelf	Co	A	First order indices	0.0584447
	Balaenoptera acutorostrata	Northeast Atlantic	shelf	Co	BM	First order indices	0.0210012
	Balaenoptera acutorostrata	Northeast Atlantic	shelf	Co	β	First order indices	0.0320534
	Balaenoptera acutorostrata	Northeast Atlantic	shelf	Co	t	First order indices	-0.0235702
	Balaenoptera acutorostrata	Northeast Atlantic	shelf	Co	E	First order indices	0.108897
	Balaenoptera acutorostrata	Northeast Atlantic	shelf	Co	x	First order indices	0.565327
	Balaenoptera acutorostrata	Northeast Atlantic	shelf	Co	AE	First order indices	-0.0203967
	Balaenoptera acutorostrata	Northeast Atlantic	shelf	Co	r	First order indices	-0.00842415
	Balaenoptera acutorostrata	Northeast Atlantic	shelf	Co	A	Total order indices	0.0986353
	Balaenoptera acutorostrata	Northeast Atlantic	shelf	Co	BM	Total order indices	0.0791386
	Balaenoptera acutorostrata	Northeast Atlantic	shelf	Co	β	Total order indices	0.0680516
	Balaenoptera acutorostrata	Northeast Atlantic	shelf	Co	t	Total order indices	1.44329e-15
	Balaenoptera acutorostrata	Northeast Atlantic	shelf	Co	E	Total order indices	0.159166
	Balaenoptera acutorostrata	Northeast Atlantic	shelf	Co	x	Total order indices	0.686288
	Balaenoptera acutorostrata	Northeast Atlantic	shelf	Co	AE	Total order indices	0.0138293
	Balaenoptera acutorostrata	Northeast Atlantic	shelf	Co	r	Total order indices	0.0177851
	Balaenoptera acutorostrata	Northeast Atlantic	shelf	Cu	A	First order indices	0.0946646
	Balaenoptera acutorostrata	Northeast Atlantic	shelf	Cu	BM	First order indices	0.0694202
	Balaenoptera acutorostrata	Northeast Atlantic	shelf	Cu	β	First order indices	0.0729154
	Balaenoptera acutorostrata	Northeast Atlantic	shelf	Cu	t	First order indices	0.00694303
	Balaenoptera acutorostrata	Northeast Atlantic	shelf	Cu	E	First order indices	0.172063
	Balaenoptera acutorostrata	Northeast Atlantic	shelf	Cu	x	First order indices	0.488536
	Balaenoptera acutorostrata	Northeast Atlantic	shelf	Cu	AE	First order indices	0.021011
	Balaenoptera acutorostrata	Northeast Atlantic	shelf	Cu	r	First order indices	0.0241676
	Balaenoptera acutorostrata	Northeast Atlantic	shelf	Cu	A	Total order indices	0.125991
	Balaenoptera acutorostrata	Northeast Atlantic	shelf	Cu	BM	Total order indices	0.0911207
	Balaenoptera acutorostrata	Northeast Atlantic	shelf	Cu	β	Total order indices	0.0966486
	Balaenoptera acutorostrata	Northeast Atlantic	shelf	Cu	t	Total order indices	1.24345e-14
	Balaenoptera acutorostrata	Northeast Atlantic	shelf	Cu	E	Total order indices	0.174991
	Balaenoptera acutorostrata	Northeast Atlantic	shelf	Cu	x	Total order indices	0.562791
	Balaenoptera acutorostrata	Northeast Atlantic	shelf	Cu	AE	Total order indices	0.0170024
	Balaenoptera acutorostrata	Northeast Atlantic	shelf	Cu	r	Total order indices	0.021316
	Balaenoptera acutorostrata	Northeast Atlantic	shelf	Fe	A	First order indices	0.13914
	Balaenoptera acutorostrata	Northeast Atlantic	shelf	Fe	BM	First order indices	0.11387
	Balaenoptera acutorostrata	Northeast Atlantic	shelf	Fe	β	First order indices	0.098938
	Balaenoptera acutorostrata	Northeast Atlantic	shelf	Fe	t	First order indices	0.0203822
	Balaenoptera acutorostrata	Northeast Atlantic	shelf	Fe	E	First order indices	0.205342
	Balaenoptera acutorostrata	Northeast Atlantic	shelf	Fe	x	First order indices	0.412259
	Balaenoptera acutorostrata	Northeast Atlantic	shelf	Fe	AE	First order indices	0.0367719
	Balaenoptera acutorostrata	Northeast Atlantic	shelf	Fe	r	First order indices	0.0403318
	Balaenoptera acutorostrata	Northeast Atlantic	shelf	Fe	A	Total order indices	0.144512
	Balaenoptera acutorostrata	Northeast Atlantic	shelf	Fe	BM	Total order indices	0.112832
	Balaenoptera acutorostrata	Northeast Atlantic	shelf	Fe	β	Total order indices	0.106523
	Balaenoptera acutorostrata	Northeast Atlantic	shelf	Fe	t	Total order indices	6.66134e-16
	Balaenoptera acutorostrata	Northeast Atlantic	shelf	Fe	E	Total order indices	0.209688
	Balaenoptera acutorostrata	Northeast Atlantic	shelf	Fe	x	Total order indices	0.454984
	Balaenoptera acutorostrata	Northeast Atlantic	shelf	Fe	AE	Total order indices	0.0205889
	Balaenoptera acutorostrata	Northeast Atlantic	shelf	Fe	r	Total order indices	0.0257295
	Balaenoptera acutorostrata	Northeast Atlantic	shelf	Mn	A	First order indices	0.107094
	Balaenoptera acutorostrata	Northeast Atlantic	shelf	Mn	BM	First order indices	0.100502
	Balaenoptera acutorostrata	Northeast Atlantic	shelf	Mn	β	First order indices	0.0914373
	Balaenoptera acutorostrata	Northeast Atlantic	shelf	Mn	t	First order indices	0.054816
	Balaenoptera acutorostrata	Northeast Atlantic	shelf	Mn	E	First order indices	0.137631
	Balaenoptera acutorostrata	Northeast Atlantic	shelf	Mn	x	First order indices	0.66301
	Balaenoptera acutorostrata	Northeast Atlantic	shelf	Mn	AE	First order indices	0.0627928
	Balaenoptera acutorostrata	Northeast Atlantic	shelf	Mn	r	First order indices	0.0625682
	Balaenoptera acutorostrata	Northeast Atlantic	shelf	Mn	A	Total order indices	0.0799639
	Balaenoptera acutorostrata	Northeast Atlantic	shelf	Mn	BM	Total order indices	0.0622918
	Balaenoptera acutorostrata	Northeast Atlantic	shelf	Mn	β	Total order indices	0.0576542
	Balaenoptera acutorostrata	Northeast Atlantic	shelf	Mn	t	Total order indices	0
	Balaenoptera acutorostrata	Northeast Atlantic	shelf	Mn	E	Total order indices	0.117981
	Balaenoptera acutorostrata	Northeast Atlantic	shelf	Mn	x	Total order indices	0.741332
	Balaenoptera acutorostrata	Northeast Atlantic	shelf	Mn	AE	Total order indices	0.0106934
	Balaenoptera acutorostrata	Northeast Atlantic	shelf	Mn	r	Total order indices	0.0127716
	Balaenoptera acutorostrata	Northeast Atlantic	shelf	Se	A	First order indices	0.0962038
	Balaenoptera acutorostrata	Northeast Atlantic	shelf	Se	BM	First order indices	0.057106
	Balaenoptera acutorostrata	Northeast Atlantic	shelf	Se	β	First order indices	0.0604822
	Balaenoptera acutorostrata	Northeast Atlantic	shelf	Se	t	First order indices	0.0133878
	Balaenoptera acutorostrata	Northeast Atlantic	shelf	Se	E	First order indices	0.131259
	Balaenoptera acutorostrata	Northeast Atlantic	shelf	Se	x	First order indices	0.576221
	Balaenoptera acutorostrata	Northeast Atlantic	shelf	Se	AE	First order indices	0.0306093
	Balaenoptera acutorostrata	Northeast Atlantic	shelf	Se	r	First order indices	0.0238619
	Balaenoptera acutorostrata	Northeast Atlantic	shelf	Se	A	Total order indices	0.118266
	Balaenoptera acutorostrata	Northeast Atlantic	shelf	Se	BM	Total order indices	0.0763883
	Balaenoptera acutorostrata	Northeast Atlantic	shelf	Se	β	Total order indices	0.0733404
	Balaenoptera acutorostrata	Northeast Atlantic	shelf	Se	t	Total order indices	-3.55271e-15
	Balaenoptera acutorostrata	Northeast Atlantic	shelf	Se	E	Total order indices	0.143898
	Balaenoptera acutorostrata	Northeast Atlantic	shelf	Se	x	Total order indices	0.668693
	Balaenoptera acutorostrata	Northeast Atlantic	shelf	Se	AE	Total order indices	0.0146679
	Balaenoptera acutorostrata	Northeast Atlantic	shelf	Se	r	Total order indices	0.0168622
	Balaenoptera acutorostrata	Northeast Atlantic	shelf	Zn	A	First order indices	0.135159
	Balaenoptera acutorostrata	Northeast Atlantic	shelf	Zn	BM	First order indices	0.106721
	Balaenoptera acutorostrata	Northeast Atlantic	shelf	Zn	β	First order indices	0.093972
	Balaenoptera acutorostrata	Northeast Atlantic	shelf	Zn	t	First order indices	0.0287543
	Balaenoptera acutorostrata	Northeast Atlantic	shelf	Zn	E	First order indices	0.20501
	Balaenoptera acutorostrata	Northeast Atlantic	shelf	Zn	x	First order indices	0.46375
	Balaenoptera acutorostrata	Northeast Atlantic	shelf	Zn	AE	First order indices	0.0387853
	Balaenoptera acutorostrata	Northeast Atlantic	shelf	Zn	r	First order indices	0.0459084
	Balaenoptera acutorostrata	Northeast Atlantic	shelf	Zn	A	Total order indices	0.134295
	Balaenoptera acutorostrata	Northeast Atlantic	shelf	Zn	BM	Total order indices	0.0992321
	Balaenoptera acutorostrata	Northeast Atlantic	shelf	Zn	β	Total order indices	0.101932
	Balaenoptera acutorostrata	Northeast Atlantic	shelf	Zn	t	Total order indices	-3.9968e-15
	Balaenoptera acutorostrata	Northeast Atlantic	shelf	Zn	E	Total order indices	0.208342
	Balaenoptera acutorostrata	Northeast Atlantic	shelf	Zn	x	Total order indices	0.507221
	Balaenoptera acutorostrata	Northeast Atlantic	shelf	Zn	AE	Total order indices	0.0183637
	Balaenoptera acutorostrata	Northeast Atlantic	shelf	Zn	r	Total order indices	0.0210171
	Balaenoptera acutorostrata	Northwest Atlantic	oceanic	N	A	First order indices	0.734492
	Balaenoptera acutorostrata	Northwest Atlantic	oceanic	N	BM	First order indices	-0.00585787
	Balaenoptera acutorostrata	Northwest Atlantic	oceanic	N	β	First order indices	-0.00598099
	Balaenoptera acutorostrata	Northwest Atlantic	oceanic	N	t	First order indices	-0.0360848
	Balaenoptera acutorostrata	Northwest Atlantic	oceanic	N	E	First order indices	0.0293998
	Balaenoptera acutorostrata	Northwest Atlantic	oceanic	N	x	First order indices	-0.0215099
	Balaenoptera acutorostrata	Northwest Atlantic	oceanic	N	AE	First order indices	-0.0308507
	Balaenoptera acutorostrata	Northwest Atlantic	oceanic	N	r	First order indices	-0.0283376
	Balaenoptera acutorostrata	Northwest Atlantic	oceanic	N	A	Total order indices	0.849525
	Balaenoptera acutorostrata	Northwest Atlantic	oceanic	N	BM	Total order indices	0.0520191
	Balaenoptera acutorostrata	Northwest Atlantic	oceanic	N	β	Total order indices	0.0572215
	Balaenoptera acutorostrata	Northwest Atlantic	oceanic	N	t	Total order indices	-2.22045e-15
	Balaenoptera acutorostrata	Northwest Atlantic	oceanic	N	E	Total order indices	0.107023
	Balaenoptera acutorostrata	Northwest Atlantic	oceanic	N	x	Total order indices	0.0219865
	Balaenoptera acutorostrata	Northwest Atlantic	oceanic	N	AE	Total order indices	0.0101839
	Balaenoptera acutorostrata	Northwest Atlantic	oceanic	N	r	Total order indices	0.0142162
	Balaenoptera acutorostrata	Northwest Atlantic	oceanic	P	A	First order indices	0.705518
	Balaenoptera acutorostrata	Northwest Atlantic	oceanic	P	BM	First order indices	0.0122654
	Balaenoptera acutorostrata	Northwest Atlantic	oceanic	P	β	First order indices	0.012007
	Balaenoptera acutorostrata	Northwest Atlantic	oceanic	P	t	First order indices	-0.0224316
	Balaenoptera acutorostrata	Northwest Atlantic	oceanic	P	E	First order indices	0.0482515
	Balaenoptera acutorostrata	Northwest Atlantic	oceanic	P	x	First order indices	0.0135088
	Balaenoptera acutorostrata	Northwest Atlantic	oceanic	P	AE	First order indices	-0.0214444
	Balaenoptera acutorostrata	Northwest Atlantic	oceanic	P	r	First order indices	-0.0227595
	Balaenoptera acutorostrata	Northwest Atlantic	oceanic	P	A	Total order indices	0.834469
	Balaenoptera acutorostrata	Northwest Atlantic	oceanic	P	BM	Total order indices	0.0555589
	Balaenoptera acutorostrata	Northwest Atlantic	oceanic	P	β	Total order indices	0.0636286
	Balaenoptera acutorostrata	Northwest Atlantic	oceanic	P	t	Total order indices	-1.11022e-15
	Balaenoptera acutorostrata	Northwest Atlantic	oceanic	P	E	Total order indices	0.0946511
	Balaenoptera acutorostrata	Northwest Atlantic	oceanic	P	x	Total order indices	0.0683648
	Balaenoptera acutorostrata	Northwest Atlantic	oceanic	P	AE	Total order indices	0.00972085
	Balaenoptera acutorostrata	Northwest Atlantic	oceanic	P	r	Total order indices	0.0129593
	Balaenoptera acutorostrata	Northwest Atlantic	oceanic	Co	A	First order indices	0.508703
	Balaenoptera acutorostrata	Northwest Atlantic	oceanic	Co	BM	First order indices	-0.0017952
	Balaenoptera acutorostrata	Northwest Atlantic	oceanic	Co	β	First order indices	0.00658866
	Balaenoptera acutorostrata	Northwest Atlantic	oceanic	Co	t	First order indices	-0.0191683
	Balaenoptera acutorostrata	Northwest Atlantic	oceanic	Co	E	First order indices	0.0273975
	Balaenoptera acutorostrata	Northwest Atlantic	oceanic	Co	x	First order indices	0.203725
	Balaenoptera acutorostrata	Northwest Atlantic	oceanic	Co	AE	First order indices	-0.0108345
	Balaenoptera acutorostrata	Northwest Atlantic	oceanic	Co	r	First order indices	-0.0198014
	Balaenoptera acutorostrata	Northwest Atlantic	oceanic	Co	A	Total order indices	0.645004
	Balaenoptera acutorostrata	Northwest Atlantic	oceanic	Co	BM	Total order indices	0.0422795
	Balaenoptera acutorostrata	Northwest Atlantic	oceanic	Co	β	Total order indices	0.0606222
	Balaenoptera acutorostrata	Northwest Atlantic	oceanic	Co	t	Total order indices	-4.88498e-15
	Balaenoptera acutorostrata	Northwest Atlantic	oceanic	Co	E	Total order indices	0.09323
	Balaenoptera acutorostrata	Northwest Atlantic	oceanic	Co	x	Total order indices	0.395503
	Balaenoptera acutorostrata	Northwest Atlantic	oceanic	Co	AE	Total order indices	0.00954211
	Balaenoptera acutorostrata	Northwest Atlantic	oceanic	Co	r	Total order indices	0.0110143
	Balaenoptera acutorostrata	Northwest Atlantic	oceanic	Cu	A	First order indices	0.576881
	Balaenoptera acutorostrata	Northwest Atlantic	oceanic	Cu	BM	First order indices	0.00603356
	Balaenoptera acutorostrata	Northwest Atlantic	oceanic	Cu	β	First order indices	0.00696151
	Balaenoptera acutorostrata	Northwest Atlantic	oceanic	Cu	t	First order indices	-0.0157221
	Balaenoptera acutorostrata	Northwest Atlantic	oceanic	Cu	E	First order indices	0.0507601
	Balaenoptera acutorostrata	Northwest Atlantic	oceanic	Cu	x	First order indices	0.131447
	Balaenoptera acutorostrata	Northwest Atlantic	oceanic	Cu	AE	First order indices	-0.0109112
	Balaenoptera acutorostrata	Northwest Atlantic	oceanic	Cu	r	First order indices	-0.00440349
	Balaenoptera acutorostrata	Northwest Atlantic	oceanic	Cu	A	Total order indices	0.741024
	Balaenoptera acutorostrata	Northwest Atlantic	oceanic	Cu	BM	Total order indices	0.0399493
	Balaenoptera acutorostrata	Northwest Atlantic	oceanic	Cu	β	Total order indices	0.0457898
	Balaenoptera acutorostrata	Northwest Atlantic	oceanic	Cu	t	Total order indices	-8.43769e-15
	Balaenoptera acutorostrata	Northwest Atlantic	oceanic	Cu	E	Total order indices	0.0866566
	Balaenoptera acutorostrata	Northwest Atlantic	oceanic	Cu	x	Total order indices	0.295282
	Balaenoptera acutorostrata	Northwest Atlantic	oceanic	Cu	AE	Total order indices	0.00834498
	Balaenoptera acutorostrata	Northwest Atlantic	oceanic	Cu	r	Total order indices	0.00993203
	Balaenoptera acutorostrata	Northwest Atlantic	oceanic	Fe	A	First order indices	0.657099
	Balaenoptera acutorostrata	Northwest Atlantic	oceanic	Fe	BM	First order indices	0.0384617
	Balaenoptera acutorostrata	Northwest Atlantic	oceanic	Fe	β	First order indices	0.0293391
	Balaenoptera acutorostrata	Northwest Atlantic	oceanic	Fe	t	First order indices	0.014114
	Balaenoptera acutorostrata	Northwest Atlantic	oceanic	Fe	E	First order indices	0.0332203
	Balaenoptera acutorostrata	Northwest Atlantic	oceanic	Fe	x	First order indices	0.136622
	Balaenoptera acutorostrata	Northwest Atlantic	oceanic	Fe	AE	First order indices	0.0176802
	Balaenoptera acutorostrata	Northwest Atlantic	oceanic	Fe	r	First order indices	0.0191053
	Balaenoptera acutorostrata	Northwest Atlantic	oceanic	Fe	A	Total order indices	0.708904
	Balaenoptera acutorostrata	Northwest Atlantic	oceanic	Fe	BM	Total order indices	0.0386403
	Balaenoptera acutorostrata	Northwest Atlantic	oceanic	Fe	β	Total order indices	0.0457207
	Balaenoptera acutorostrata	Northwest Atlantic	oceanic	Fe	t	Total order indices	-1.33227e-15
	Balaenoptera acutorostrata	Northwest Atlantic	oceanic	Fe	E	Total order indices	0.0916136
	Balaenoptera acutorostrata	Northwest Atlantic	oceanic	Fe	x	Total order indices	0.19711
	Balaenoptera acutorostrata	Northwest Atlantic	oceanic	Fe	AE	Total order indices	0.0103569
	Balaenoptera acutorostrata	Northwest Atlantic	oceanic	Fe	r	Total order indices	0.0102656
	Balaenoptera acutorostrata	Northwest Atlantic	oceanic	Mn	A	First order indices	0.402587
	Balaenoptera acutorostrata	Northwest Atlantic	oceanic	Mn	BM	First order indices	-0.00766925
	Balaenoptera acutorostrata	Northwest Atlantic	oceanic	Mn	β	First order indices	-0.00184764
	Balaenoptera acutorostrata	Northwest Atlantic	oceanic	Mn	t	First order indices	-0.0179964
	Balaenoptera acutorostrata	Northwest Atlantic	oceanic	Mn	E	First order indices	0.018978
	Balaenoptera acutorostrata	Northwest Atlantic	oceanic	Mn	x	First order indices	0.245875
	Balaenoptera acutorostrata	Northwest Atlantic	oceanic	Mn	AE	First order indices	-0.0151431
	Balaenoptera acutorostrata	Northwest Atlantic	oceanic	Mn	r	First order indices	-0.0136297
	Balaenoptera acutorostrata	Northwest Atlantic	oceanic	Mn	A	Total order indices	0.622523
	Balaenoptera acutorostrata	Northwest Atlantic	oceanic	Mn	BM	Total order indices	0.0377254
	Balaenoptera acutorostrata	Northwest Atlantic	oceanic	Mn	β	Total order indices	0.0354371
	Balaenoptera acutorostrata	Northwest Atlantic	oceanic	Mn	t	Total order indices	7.77156e-16
	Balaenoptera acutorostrata	Northwest Atlantic	oceanic	Mn	E	Total order indices	0.0821949
	Balaenoptera acutorostrata	Northwest Atlantic	oceanic	Mn	x	Total order indices	0.471991
	Balaenoptera acutorostrata	Northwest Atlantic	oceanic	Mn	AE	Total order indices	0.00630206
	Balaenoptera acutorostrata	Northwest Atlantic	oceanic	Mn	r	Total order indices	0.00759604
	Balaenoptera acutorostrata	Northwest Atlantic	oceanic	Se	A	First order indices	0.465091
	Balaenoptera acutorostrata	Northwest Atlantic	oceanic	Se	BM	First order indices	0.0236374
	Balaenoptera acutorostrata	Northwest Atlantic	oceanic	Se	β	First order indices	0.0210212
	Balaenoptera acutorostrata	Northwest Atlantic	oceanic	Se	t	First order indices	-0.00311068
	Balaenoptera acutorostrata	Northwest Atlantic	oceanic	Se	E	First order indices	0.0363036
	Balaenoptera acutorostrata	Northwest Atlantic	oceanic	Se	x	First order indices	0.21409
	Balaenoptera acutorostrata	Northwest Atlantic	oceanic	Se	AE	First order indices	0.001972
	Balaenoptera acutorostrata	Northwest Atlantic	oceanic	Se	r	First order indices	-0.000635074
	Balaenoptera acutorostrata	Northwest Atlantic	oceanic	Se	A	Total order indices	0.651607
	Balaenoptera acutorostrata	Northwest Atlantic	oceanic	Se	BM	Total order indices	0.0461686
	Balaenoptera acutorostrata	Northwest Atlantic	oceanic	Se	β	Total order indices	0.0558508
	Balaenoptera acutorostrata	Northwest Atlantic	oceanic	Se	t	Total order indices	-1.9984e-15
	Balaenoptera acutorostrata	Northwest Atlantic	oceanic	Se	E	Total order indices	0.0792864
	Balaenoptera acutorostrata	Northwest Atlantic	oceanic	Se	x	Total order indices	0.405439
	Balaenoptera acutorostrata	Northwest Atlantic	oceanic	Se	AE	Total order indices	0.00735926
	Balaenoptera acutorostrata	Northwest Atlantic	oceanic	Se	r	Total order indices	0.0105651
	Balaenoptera acutorostrata	Northwest Atlantic	oceanic	Zn	A	First order indices	0.561665
	Balaenoptera acutorostrata	Northwest Atlantic	oceanic	Zn	BM	First order indices	0.00240735
	Balaenoptera acutorostrata	Northwest Atlantic	oceanic	Zn	β	First order indices	0.00699864
	Balaenoptera acutorostrata	Northwest Atlantic	oceanic	Zn	t	First order indices	-0.0183011
	Balaenoptera acutorostrata	Northwest Atlantic	oceanic	Zn	E	First order indices	0.0239156
	Balaenoptera acutorostrata	Northwest Atlantic	oceanic	Zn	x	First order indices	0.109994
	Balaenoptera acutorostrata	Northwest Atlantic	oceanic	Zn	AE	First order indices	-0.0139809
	Balaenoptera acutorostrata	Northwest Atlantic	oceanic	Zn	r	First order indices	-0.013075
	Balaenoptera acutorostrata	Northwest Atlantic	oceanic	Zn	A	Total order indices	0.718439
	Balaenoptera acutorostrata	Northwest Atlantic	oceanic	Zn	BM	Total order indices	0.0420227
	Balaenoptera acutorostrata	Northwest Atlantic	oceanic	Zn	β	Total order indices	0.0535225
	Balaenoptera acutorostrata	Northwest Atlantic	oceanic	Zn	t	Total order indices	-8.88178e-16
	Balaenoptera acutorostrata	Northwest Atlantic	oceanic	Zn	E	Total order indices	0.0964177
	Balaenoptera acutorostrata	Northwest Atlantic	oceanic	Zn	x	Total order indices	0.228799
	Balaenoptera acutorostrata	Northwest Atlantic	oceanic	Zn	AE	Total order indices	0.00964683
	Balaenoptera acutorostrata	Northwest Atlantic	oceanic	Zn	r	Total order indices	0.0110051
	Balaenoptera acutorostrata	Northwest Atlantic	shelf	N	A	First order indices	0.775277
	Balaenoptera acutorostrata	Northwest Atlantic	shelf	N	BM	First order indices	0.0569331
	Balaenoptera acutorostrata	Northwest Atlantic	shelf	N	β	First order indices	0.0773884
	Balaenoptera acutorostrata	Northwest Atlantic	shelf	N	t	First order indices	0.0431946
	Balaenoptera acutorostrata	Northwest Atlantic	shelf	N	E	First order indices	0.0964174
	Balaenoptera acutorostrata	Northwest Atlantic	shelf	N	x	First order indices	0.0569809
	Balaenoptera acutorostrata	Northwest Atlantic	shelf	N	AE	First order indices	0.0501619
	Balaenoptera acutorostrata	Northwest Atlantic	shelf	N	r	First order indices	0.0526202
	Balaenoptera acutorostrata	Northwest Atlantic	shelf	N	A	Total order indices	0.873916
	Balaenoptera acutorostrata	Northwest Atlantic	shelf	N	BM	Total order indices	0.0482224
	Balaenoptera acutorostrata	Northwest Atlantic	shelf	N	β	Total order indices	0.0608029
	Balaenoptera acutorostrata	Northwest Atlantic	shelf	N	t	Total order indices	-2.22045e-16
	Balaenoptera acutorostrata	Northwest Atlantic	shelf	N	E	Total order indices	0.100728
	Balaenoptera acutorostrata	Northwest Atlantic	shelf	N	x	Total order indices	0.0215258
	Balaenoptera acutorostrata	Northwest Atlantic	shelf	N	AE	Total order indices	0.00915948
	Balaenoptera acutorostrata	Northwest Atlantic	shelf	N	r	Total order indices	0.010268
	Balaenoptera acutorostrata	Northwest Atlantic	shelf	P	A	First order indices	0.740721
	Balaenoptera acutorostrata	Northwest Atlantic	shelf	P	BM	First order indices	-0.020735
	Balaenoptera acutorostrata	Northwest Atlantic	shelf	P	β	First order indices	-0.0166708
	Balaenoptera acutorostrata	Northwest Atlantic	shelf	P	t	First order indices	-0.0315924
	Balaenoptera acutorostrata	Northwest Atlantic	shelf	P	E	First order indices	0.0448637
	Balaenoptera acutorostrata	Northwest Atlantic	shelf	P	x	First order indices	-0.0129704
	Balaenoptera acutorostrata	Northwest Atlantic	shelf	P	AE	First order indices	-0.0268248
	Balaenoptera acutorostrata	Northwest Atlantic	shelf	P	r	First order indices	-0.0246387
	Balaenoptera acutorostrata	Northwest Atlantic	shelf	P	A	Total order indices	0.874061
	Balaenoptera acutorostrata	Northwest Atlantic	shelf	P	BM	Total order indices	0.049641
	Balaenoptera acutorostrata	Northwest Atlantic	shelf	P	β	Total order indices	0.0451699
	Balaenoptera acutorostrata	Northwest Atlantic	shelf	P	t	Total order indices	4.44089e-16
	Balaenoptera acutorostrata	Northwest Atlantic	shelf	P	E	Total order indices	0.110414
	Balaenoptera acutorostrata	Northwest Atlantic	shelf	P	x	Total order indices	0.0450077
	Balaenoptera acutorostrata	Northwest Atlantic	shelf	P	AE	Total order indices	0.00715243
	Balaenoptera acutorostrata	Northwest Atlantic	shelf	P	r	Total order indices	0.00924421
	Balaenoptera acutorostrata	Northwest Atlantic	shelf	Co	A	First order indices	0.51578
	Balaenoptera acutorostrata	Northwest Atlantic	shelf	Co	BM	First order indices	-0.00175463
	Balaenoptera acutorostrata	Northwest Atlantic	shelf	Co	β	First order indices	0.00124745
	Balaenoptera acutorostrata	Northwest Atlantic	shelf	Co	t	First order indices	-0.0204946
	Balaenoptera acutorostrata	Northwest Atlantic	shelf	Co	E	First order indices	0.00700682
	Balaenoptera acutorostrata	Northwest Atlantic	shelf	Co	x	First order indices	0.180671
	Balaenoptera acutorostrata	Northwest Atlantic	shelf	Co	AE	First order indices	-0.020586
	Balaenoptera acutorostrata	Northwest Atlantic	shelf	Co	r	First order indices	-0.0153767
	Balaenoptera acutorostrata	Northwest Atlantic	shelf	Co	A	Total order indices	0.741705
	Balaenoptera acutorostrata	Northwest Atlantic	shelf	Co	BM	Total order indices	0.0347471
	Balaenoptera acutorostrata	Northwest Atlantic	shelf	Co	β	Total order indices	0.0429205
	Balaenoptera acutorostrata	Northwest Atlantic	shelf	Co	t	Total order indices	-6.21725e-15
	Balaenoptera acutorostrata	Northwest Atlantic	shelf	Co	E	Total order indices	0.0742138
	Balaenoptera acutorostrata	Northwest Atlantic	shelf	Co	x	Total order indices	0.374559
	Balaenoptera acutorostrata	Northwest Atlantic	shelf	Co	AE	Total order indices	0.00838759
	Balaenoptera acutorostrata	Northwest Atlantic	shelf	Co	r	Total order indices	0.0107113
	Balaenoptera acutorostrata	Northwest Atlantic	shelf	Cu	A	First order indices	0.549744
	Balaenoptera acutorostrata	Northwest Atlantic	shelf	Cu	BM	First order indices	0.00274414
	Balaenoptera acutorostrata	Northwest Atlantic	shelf	Cu	β	First order indices	0.00195142
	Balaenoptera acutorostrata	Northwest Atlantic	shelf	Cu	t	First order indices	-0.019886
	Balaenoptera acutorostrata	Northwest Atlantic	shelf	Cu	E	First order indices	0.0241598
	Balaenoptera acutorostrata	Northwest Atlantic	shelf	Cu	x	First order indices	0.158208
	Balaenoptera acutorostrata	Northwest Atlantic	shelf	Cu	AE	First order indices	-0.0173021
	Balaenoptera acutorostrata	Northwest Atlantic	shelf	Cu	r	First order indices	-0.0171994
	Balaenoptera acutorostrata	Northwest Atlantic	shelf	Cu	A	Total order indices	0.73744
	Balaenoptera acutorostrata	Northwest Atlantic	shelf	Cu	BM	Total order indices	0.0363345
	Balaenoptera acutorostrata	Northwest Atlantic	shelf	Cu	β	Total order indices	0.0465821
	Balaenoptera acutorostrata	Northwest Atlantic	shelf	Cu	t	Total order indices	2.44249e-15
	Balaenoptera acutorostrata	Northwest Atlantic	shelf	Cu	E	Total order indices	0.079396
	Balaenoptera acutorostrata	Northwest Atlantic	shelf	Cu	x	Total order indices	0.321213
	Balaenoptera acutorostrata	Northwest Atlantic	shelf	Cu	AE	Total order indices	0.00793147
	Balaenoptera acutorostrata	Northwest Atlantic	shelf	Cu	r	Total order indices	0.00969141
	Balaenoptera acutorostrata	Northwest Atlantic	shelf	Fe	A	First order indices	0.681041
	Balaenoptera acutorostrata	Northwest Atlantic	shelf	Fe	BM	First order indices	0.00867878
	Balaenoptera acutorostrata	Northwest Atlantic	shelf	Fe	β	First order indices	0.0131007
	Balaenoptera acutorostrata	Northwest Atlantic	shelf	Fe	t	First order indices	-0.0148149
	Balaenoptera acutorostrata	Northwest Atlantic	shelf	Fe	E	First order indices	0.0280673
	Balaenoptera acutorostrata	Northwest Atlantic	shelf	Fe	x	First order indices	0.0930501
	Balaenoptera acutorostrata	Northwest Atlantic	shelf	Fe	AE	First order indices	-0.0118242
	Balaenoptera acutorostrata	Northwest Atlantic	shelf	Fe	r	First order indices	-0.0111909
	Balaenoptera acutorostrata	Northwest Atlantic	shelf	Fe	A	Total order indices	0.796159
	Balaenoptera acutorostrata	Northwest Atlantic	shelf	Fe	BM	Total order indices	0.0528452
	Balaenoptera acutorostrata	Northwest Atlantic	shelf	Fe	β	Total order indices	0.0467436
	Balaenoptera acutorostrata	Northwest Atlantic	shelf	Fe	t	Total order indices	-2.44249e-15
	Balaenoptera acutorostrata	Northwest Atlantic	shelf	Fe	E	Total order indices	0.0984726
	Balaenoptera acutorostrata	Northwest Atlantic	shelf	Fe	x	Total order indices	0.21511
	Balaenoptera acutorostrata	Northwest Atlantic	shelf	Fe	AE	Total order indices	0.00666319
	Balaenoptera acutorostrata	Northwest Atlantic	shelf	Fe	r	Total order indices	0.0081897
	Balaenoptera acutorostrata	Northwest Atlantic	shelf	Mn	A	First order indices	0.405002
	Balaenoptera acutorostrata	Northwest Atlantic	shelf	Mn	BM	First order indices	-0.0167832
	Balaenoptera acutorostrata	Northwest Atlantic	shelf	Mn	β	First order indices	-0.0199706
	Balaenoptera acutorostrata	Northwest Atlantic	shelf	Mn	t	First order indices	-0.0286323
	Balaenoptera acutorostrata	Northwest Atlantic	shelf	Mn	E	First order indices	0.019613
	Balaenoptera acutorostrata	Northwest Atlantic	shelf	Mn	x	First order indices	0.232211
	Balaenoptera acutorostrata	Northwest Atlantic	shelf	Mn	AE	First order indices	-0.0290294
	Balaenoptera acutorostrata	Northwest Atlantic	shelf	Mn	r	First order indices	-0.0275364
	Balaenoptera acutorostrata	Northwest Atlantic	shelf	Mn	A	Total order indices	0.702732
	Balaenoptera acutorostrata	Northwest Atlantic	shelf	Mn	BM	Total order indices	0.0352929
	Balaenoptera acutorostrata	Northwest Atlantic	shelf	Mn	β	Total order indices	0.0432467
	Balaenoptera acutorostrata	Northwest Atlantic	shelf	Mn	t	Total order indices	9.99201e-16
	Balaenoptera acutorostrata	Northwest Atlantic	shelf	Mn	E	Total order indices	0.0638748
	Balaenoptera acutorostrata	Northwest Atlantic	shelf	Mn	x	Total order indices	0.452958
	Balaenoptera acutorostrata	Northwest Atlantic	shelf	Mn	AE	Total order indices	0.00764974
	Balaenoptera acutorostrata	Northwest Atlantic	shelf	Mn	r	Total order indices	0.00882061
	Balaenoptera acutorostrata	Northwest Atlantic	shelf	Se	A	First order indices	0.525851
	Balaenoptera acutorostrata	Northwest Atlantic	shelf	Se	BM	First order indices	0.011751
	Balaenoptera acutorostrata	Northwest Atlantic	shelf	Se	β	First order indices	-0.00305311
	Balaenoptera acutorostrata	Northwest Atlantic	shelf	Se	t	First order indices	-0.015471
	Balaenoptera acutorostrata	Northwest Atlantic	shelf	Se	E	First order indices	0.0133732
	Balaenoptera acutorostrata	Northwest Atlantic	shelf	Se	x	First order indices	0.16138
	Balaenoptera acutorostrata	Northwest Atlantic	shelf	Se	AE	First order indices	-0.012919
	Balaenoptera acutorostrata	Northwest Atlantic	shelf	Se	r	First order indices	-0.00892889
	Balaenoptera acutorostrata	Northwest Atlantic	shelf	Se	A	Total order indices	0.718401
	Balaenoptera acutorostrata	Northwest Atlantic	shelf	Se	BM	Total order indices	0.0359649
	Balaenoptera acutorostrata	Northwest Atlantic	shelf	Se	β	Total order indices	0.0467454
	Balaenoptera acutorostrata	Northwest Atlantic	shelf	Se	t	Total order indices	7.88258e-15
	Balaenoptera acutorostrata	Northwest Atlantic	shelf	Se	E	Total order indices	0.078351
	Balaenoptera acutorostrata	Northwest Atlantic	shelf	Se	x	Total order indices	0.37687
	Balaenoptera acutorostrata	Northwest Atlantic	shelf	Se	AE	Total order indices	0.00735664
	Balaenoptera acutorostrata	Northwest Atlantic	shelf	Se	r	Total order indices	0.00932114
	Balaenoptera acutorostrata	Northwest Atlantic	shelf	Zn	A	First order indices	0.609902
	Balaenoptera acutorostrata	Northwest Atlantic	shelf	Zn	BM	First order indices	0.0400151
	Balaenoptera acutorostrata	Northwest Atlantic	shelf	Zn	β	First order indices	0.0575414
	Balaenoptera acutorostrata	Northwest Atlantic	shelf	Zn	t	First order indices	0.0268708
	Balaenoptera acutorostrata	Northwest Atlantic	shelf	Zn	E	First order indices	0.0608098
	Balaenoptera acutorostrata	Northwest Atlantic	shelf	Zn	x	First order indices	0.146149
	Balaenoptera acutorostrata	Northwest Atlantic	shelf	Zn	AE	First order indices	0.0268253
	Balaenoptera acutorostrata	Northwest Atlantic	shelf	Zn	r	First order indices	0.0333291
	Balaenoptera acutorostrata	Northwest Atlantic	shelf	Zn	A	Total order indices	0.777247
	Balaenoptera acutorostrata	Northwest Atlantic	shelf	Zn	BM	Total order indices	0.0395538
	Balaenoptera acutorostrata	Northwest Atlantic	shelf	Zn	β	Total order indices	0.058515
	Balaenoptera acutorostrata	Northwest Atlantic	shelf	Zn	t	Total order indices	-7.10543e-15
	Balaenoptera acutorostrata	Northwest Atlantic	shelf	Zn	E	Total order indices	0.0849386
	Balaenoptera acutorostrata	Northwest Atlantic	shelf	Zn	x	Total order indices	0.212447
	Balaenoptera acutorostrata	Northwest Atlantic	shelf	Zn	AE	Total order indices	0.00676251
	Balaenoptera acutorostrata	Northwest Atlantic	shelf	Zn	r	Total order indices	0.0100505
	Balaenoptera acutorostrata	California current	oceanic	N	A	First order indices	0.867512
	Balaenoptera acutorostrata	California current	oceanic	N	BM	First order indices	-0.000335834
	Balaenoptera acutorostrata	California current	oceanic	N	β	First order indices	-0.00909944
	Balaenoptera acutorostrata	California current	oceanic	N	t	First order indices	-0.0174013
	Balaenoptera acutorostrata	California current	oceanic	N	E	First order indices	-0.00691356
	Balaenoptera acutorostrata	California current	oceanic	N	x	First order indices	-0.0181328
	Balaenoptera acutorostrata	California current	oceanic	N	AE	First order indices	-0.0196697
	Balaenoptera acutorostrata	California current	oceanic	N	r	First order indices	-0.012397
	Balaenoptera acutorostrata	California current	oceanic	N	A	Total order indices	0.945435
	Balaenoptera acutorostrata	California current	oceanic	N	BM	Total order indices	0.0223887
	Balaenoptera acutorostrata	California current	oceanic	N	β	Total order indices	0.0261488
	Balaenoptera acutorostrata	California current	oceanic	N	t	Total order indices	-2.44249e-15
	Balaenoptera acutorostrata	California current	oceanic	N	E	Total order indices	0.0869617
	Balaenoptera acutorostrata	California current	oceanic	N	x	Total order indices	0.0159236
	Balaenoptera acutorostrata	California current	oceanic	N	AE	Total order indices	0.00668622
	Balaenoptera acutorostrata	California current	oceanic	N	r	Total order indices	0.00653389
	Balaenoptera acutorostrata	California current	oceanic	P	A	First order indices	0.798851
	Balaenoptera acutorostrata	California current	oceanic	P	BM	First order indices	-0.024552
	Balaenoptera acutorostrata	California current	oceanic	P	β	First order indices	-0.0312102
	Balaenoptera acutorostrata	California current	oceanic	P	t	First order indices	-0.0399881
	Balaenoptera acutorostrata	California current	oceanic	P	E	First order indices	-0.00411324
	Balaenoptera acutorostrata	California current	oceanic	P	x	First order indices	-0.0246676
	Balaenoptera acutorostrata	California current	oceanic	P	AE	First order indices	-0.0346468
	Balaenoptera acutorostrata	California current	oceanic	P	r	First order indices	-0.0406201
	Balaenoptera acutorostrata	California current	oceanic	P	A	Total order indices	0.969569
	Balaenoptera acutorostrata	California current	oceanic	P	BM	Total order indices	0.0370534
	Balaenoptera acutorostrata	California current	oceanic	P	β	Total order indices	0.0351857
	Balaenoptera acutorostrata	California current	oceanic	P	t	Total order indices	-1.11022e-15
	Balaenoptera acutorostrata	California current	oceanic	P	E	Total order indices	0.0745891
	Balaenoptera acutorostrata	California current	oceanic	P	x	Total order indices	0.0344191
	Balaenoptera acutorostrata	California current	oceanic	P	AE	Total order indices	0.00892897
	Balaenoptera acutorostrata	California current	oceanic	P	r	Total order indices	0.00779234
	Balaenoptera acutorostrata	California current	oceanic	Co	A	First order indices	0.655028
	Balaenoptera acutorostrata	California current	oceanic	Co	BM	First order indices	0.0324744
	Balaenoptera acutorostrata	California current	oceanic	Co	β	First order indices	0.0359651
	Balaenoptera acutorostrata	California current	oceanic	Co	t	First order indices	0.0270364
	Balaenoptera acutorostrata	California current	oceanic	Co	E	First order indices	0.057947
	Balaenoptera acutorostrata	California current	oceanic	Co	x	First order indices	0.127559
	Balaenoptera acutorostrata	California current	oceanic	Co	AE	First order indices	0.0278816
	Balaenoptera acutorostrata	California current	oceanic	Co	r	First order indices	0.0334304
	Balaenoptera acutorostrata	California current	oceanic	Co	A	Total order indices	0.829513
	Balaenoptera acutorostrata	California current	oceanic	Co	BM	Total order indices	0.0317265
	Balaenoptera acutorostrata	California current	oceanic	Co	β	Total order indices	0.0367319
	Balaenoptera acutorostrata	California current	oceanic	Co	t	Total order indices	3.9968e-15
	Balaenoptera acutorostrata	California current	oceanic	Co	E	Total order indices	0.0709793
	Balaenoptera acutorostrata	California current	oceanic	Co	x	Total order indices	0.314066
	Balaenoptera acutorostrata	California current	oceanic	Co	AE	Total order indices	0.00603588
	Balaenoptera acutorostrata	California current	oceanic	Co	r	Total order indices	0.00860926
	Balaenoptera acutorostrata	California current	oceanic	Cu	A	First order indices	0.715369
	Balaenoptera acutorostrata	California current	oceanic	Cu	BM	First order indices	0.0792363
	Balaenoptera acutorostrata	California current	oceanic	Cu	β	First order indices	0.0594057
	Balaenoptera acutorostrata	California current	oceanic	Cu	t	First order indices	0.0608319
	Balaenoptera acutorostrata	California current	oceanic	Cu	E	First order indices	0.102311
	Balaenoptera acutorostrata	California current	oceanic	Cu	x	First order indices	0.124232
	Balaenoptera acutorostrata	California current	oceanic	Cu	AE	First order indices	0.0631292
	Balaenoptera acutorostrata	California current	oceanic	Cu	r	First order indices	0.0626763
	Balaenoptera acutorostrata	California current	oceanic	Cu	A	Total order indices	0.827537
	Balaenoptera acutorostrata	California current	oceanic	Cu	BM	Total order indices	0.0274442
	Balaenoptera acutorostrata	California current	oceanic	Cu	β	Total order indices	0.0448264
	Balaenoptera acutorostrata	California current	oceanic	Cu	t	Total order indices	4.55191e-15
	Balaenoptera acutorostrata	California current	oceanic	Cu	E	Total order indices	0.0550466
	Balaenoptera acutorostrata	California current	oceanic	Cu	x	Total order indices	0.208546
	Balaenoptera acutorostrata	California current	oceanic	Cu	AE	Total order indices	0.00587296
	Balaenoptera acutorostrata	California current	oceanic	Cu	r	Total order indices	0.00685594
	Balaenoptera acutorostrata	California current	oceanic	Fe	A	First order indices	0.718634
	Balaenoptera acutorostrata	California current	oceanic	Fe	BM	First order indices	-0.0283566
	Balaenoptera acutorostrata	California current	oceanic	Fe	β	First order indices	-0.0283372
	Balaenoptera acutorostrata	California current	oceanic	Fe	t	First order indices	-0.0374911
	Balaenoptera acutorostrata	California current	oceanic	Fe	E	First order indices	-0.0183315
	Balaenoptera acutorostrata	California current	oceanic	Fe	x	First order indices	0.0167844
	Balaenoptera acutorostrata	California current	oceanic	Fe	AE	First order indices	-0.035758
	Balaenoptera acutorostrata	California current	oceanic	Fe	r	First order indices	-0.0349928
	Balaenoptera acutorostrata	California current	oceanic	Fe	A	Total order indices	0.943998
	Balaenoptera acutorostrata	California current	oceanic	Fe	BM	Total order indices	0.0307263
	Balaenoptera acutorostrata	California current	oceanic	Fe	β	Total order indices	0.03192
	Balaenoptera acutorostrata	California current	oceanic	Fe	t	Total order indices	2.22045e-15
	Balaenoptera acutorostrata	California current	oceanic	Fe	E	Total order indices	0.054741
	Balaenoptera acutorostrata	California current	oceanic	Fe	x	Total order indices	0.197676
	Balaenoptera acutorostrata	California current	oceanic	Fe	AE	Total order indices	0.0132796
	Balaenoptera acutorostrata	California current	oceanic	Fe	r	Total order indices	0.00720342
	Balaenoptera acutorostrata	California current	oceanic	Mn	A	First order indices	0.500779
	Balaenoptera acutorostrata	California current	oceanic	Mn	BM	First order indices	-0.0367779
	Balaenoptera acutorostrata	California current	oceanic	Mn	β	First order indices	-0.0340916
	Balaenoptera acutorostrata	California current	oceanic	Mn	t	First order indices	-0.0412667
	Balaenoptera acutorostrata	California current	oceanic	Mn	E	First order indices	-0.0204156
	Balaenoptera acutorostrata	California current	oceanic	Mn	x	First order indices	0.126804
	Balaenoptera acutorostrata	California current	oceanic	Mn	AE	First order indices	-0.0388548
	Balaenoptera acutorostrata	California current	oceanic	Mn	r	First order indices	-0.0417456
	Balaenoptera acutorostrata	California current	oceanic	Mn	A	Total order indices	0.865125
	Balaenoptera acutorostrata	California current	oceanic	Mn	BM	Total order indices	0.0335615
	Balaenoptera acutorostrata	California current	oceanic	Mn	β	Total order indices	0.0315186
	Balaenoptera acutorostrata	California current	oceanic	Mn	t	Total order indices	1.11022e-16
	Balaenoptera acutorostrata	California current	oceanic	Mn	E	Total order indices	0.127509
	Balaenoptera acutorostrata	California current	oceanic	Mn	x	Total order indices	0.435691
	Balaenoptera acutorostrata	California current	oceanic	Mn	AE	Total order indices	0.00473886
	Balaenoptera acutorostrata	California current	oceanic	Mn	r	Total order indices	0.00535865
	Balaenoptera acutorostrata	California current	oceanic	Se	A	First order indices	0.664052
	Balaenoptera acutorostrata	California current	oceanic	Se	BM	First order indices	0.0342664
	Balaenoptera acutorostrata	California current	oceanic	Se	β	First order indices	0.040749
	Balaenoptera acutorostrata	California current	oceanic	Se	t	First order indices	0.0297902
	Balaenoptera acutorostrata	California current	oceanic	Se	E	First order indices	0.0580364
	Balaenoptera acutorostrata	California current	oceanic	Se	x	First order indices	0.115562
	Balaenoptera acutorostrata	California current	oceanic	Se	AE	First order indices	0.0308935
	Balaenoptera acutorostrata	California current	oceanic	Se	r	First order indices	0.0308504
	Balaenoptera acutorostrata	California current	oceanic	Se	A	Total order indices	0.855036
	Balaenoptera acutorostrata	California current	oceanic	Se	BM	Total order indices	0.0385349
	Balaenoptera acutorostrata	California current	oceanic	Se	β	Total order indices	0.0308239
	Balaenoptera acutorostrata	California current	oceanic	Se	t	Total order indices	6.99441e-15
	Balaenoptera acutorostrata	California current	oceanic	Se	E	Total order indices	0.058784
	Balaenoptera acutorostrata	California current	oceanic	Se	x	Total order indices	0.273575
	Balaenoptera acutorostrata	California current	oceanic	Se	AE	Total order indices	0.00414237
	Balaenoptera acutorostrata	California current	oceanic	Se	r	Total order indices	0.00556099
	Balaenoptera acutorostrata	California current	oceanic	Zn	A	First order indices	0.648525
	Balaenoptera acutorostrata	California current	oceanic	Zn	BM	First order indices	0.059707
	Balaenoptera acutorostrata	California current	oceanic	Zn	β	First order indices	0.055711
	Balaenoptera acutorostrata	California current	oceanic	Zn	t	First order indices	0.0418594
	Balaenoptera acutorostrata	California current	oceanic	Zn	E	First order indices	0.0549838
	Balaenoptera acutorostrata	California current	oceanic	Zn	x	First order indices	0.0968492
	Balaenoptera acutorostrata	California current	oceanic	Zn	AE	First order indices	0.0454094
	Balaenoptera acutorostrata	California current	oceanic	Zn	r	First order indices	0.0414995
	Balaenoptera acutorostrata	California current	oceanic	Zn	A	Total order indices	0.865425
	Balaenoptera acutorostrata	California current	oceanic	Zn	BM	Total order indices	0.0308455
	Balaenoptera acutorostrata	California current	oceanic	Zn	β	Total order indices	0.0300586
	Balaenoptera acutorostrata	California current	oceanic	Zn	t	Total order indices	-7.32747e-15
	Balaenoptera acutorostrata	California current	oceanic	Zn	E	Total order indices	0.0681768
	Balaenoptera acutorostrata	California current	oceanic	Zn	x	Total order indices	0.156823
	Balaenoptera acutorostrata	California current	oceanic	Zn	AE	Total order indices	0.00693182
	Balaenoptera acutorostrata	California current	oceanic	Zn	r	Total order indices	0.00721616
	Balaenoptera acutorostrata	Hawaii	oceanic	N	A	First order indices	0.819881
	Balaenoptera acutorostrata	Hawaii	oceanic	N	BM	First order indices	0.0143846
	Balaenoptera acutorostrata	Hawaii	oceanic	N	β	First order indices	0.0197401
	Balaenoptera acutorostrata	Hawaii	oceanic	N	t	First order indices	-0.00144568
	Balaenoptera acutorostrata	Hawaii	oceanic	N	E	First order indices	0.0241168
	Balaenoptera acutorostrata	Hawaii	oceanic	N	x	First order indices	0.00672825
	Balaenoptera acutorostrata	Hawaii	oceanic	N	AE	First order indices	-0.0031329
	Balaenoptera acutorostrata	Hawaii	oceanic	N	r	First order indices	-6.2912e-05
	Balaenoptera acutorostrata	Hawaii	oceanic	N	A	Total order indices	0.897036
	Balaenoptera acutorostrata	Hawaii	oceanic	N	BM	Total order indices	0.0252618
	Balaenoptera acutorostrata	Hawaii	oceanic	N	β	Total order indices	0.032521
	Balaenoptera acutorostrata	Hawaii	oceanic	N	t	Total order indices	-8.88178e-16
	Balaenoptera acutorostrata	Hawaii	oceanic	N	E	Total order indices	0.0723527
	Balaenoptera acutorostrata	Hawaii	oceanic	N	x	Total order indices	0.0135931
	Balaenoptera acutorostrata	Hawaii	oceanic	N	AE	Total order indices	0.00816668
	Balaenoptera acutorostrata	Hawaii	oceanic	N	r	Total order indices	0.00676915
	Balaenoptera acutorostrata	Hawaii	oceanic	P	A	First order indices	0.825461
	Balaenoptera acutorostrata	Hawaii	oceanic	P	BM	First order indices	0.00714319
	Balaenoptera acutorostrata	Hawaii	oceanic	P	β	First order indices	0.00809412
	Balaenoptera acutorostrata	Hawaii	oceanic	P	t	First order indices	-0.00702571
	Balaenoptera acutorostrata	Hawaii	oceanic	P	E	First order indices	0.0369358
	Balaenoptera acutorostrata	Hawaii	oceanic	P	x	First order indices	0.00394358
	Balaenoptera acutorostrata	Hawaii	oceanic	P	AE	First order indices	-0.00441652
	Balaenoptera acutorostrata	Hawaii	oceanic	P	r	First order indices	-0.00604249
	Balaenoptera acutorostrata	Hawaii	oceanic	P	A	Total order indices	0.917312
	Balaenoptera acutorostrata	Hawaii	oceanic	P	BM	Total order indices	0.0359895
	Balaenoptera acutorostrata	Hawaii	oceanic	P	β	Total order indices	0.0384402
	Balaenoptera acutorostrata	Hawaii	oceanic	P	t	Total order indices	-9.99201e-15
	Balaenoptera acutorostrata	Hawaii	oceanic	P	E	Total order indices	0.0676673
	Balaenoptera acutorostrata	Hawaii	oceanic	P	x	Total order indices	0.0429921
	Balaenoptera acutorostrata	Hawaii	oceanic	P	AE	Total order indices	0.00639275
	Balaenoptera acutorostrata	Hawaii	oceanic	P	r	Total order indices	0.00775168
	Balaenoptera acutorostrata	Hawaii	oceanic	Co	A	First order indices	0.685014
	Balaenoptera acutorostrata	Hawaii	oceanic	Co	BM	First order indices	0.0110689
	Balaenoptera acutorostrata	Hawaii	oceanic	Co	β	First order indices	0.0131751
	Balaenoptera acutorostrata	Hawaii	oceanic	Co	t	First order indices	0.000869641
	Balaenoptera acutorostrata	Hawaii	oceanic	Co	E	First order indices	0.0281649
	Balaenoptera acutorostrata	Hawaii	oceanic	Co	x	First order indices	0.138249
	Balaenoptera acutorostrata	Hawaii	oceanic	Co	AE	First order indices	0.00440754
	Balaenoptera acutorostrata	Hawaii	oceanic	Co	r	First order indices	0.0059465
	Balaenoptera acutorostrata	Hawaii	oceanic	Co	A	Total order indices	0.810755
	Balaenoptera acutorostrata	Hawaii	oceanic	Co	BM	Total order indices	0.0310699
	Balaenoptera acutorostrata	Hawaii	oceanic	Co	β	Total order indices	0.0328104
	Balaenoptera acutorostrata	Hawaii	oceanic	Co	t	Total order indices	2.77556e-15
	Balaenoptera acutorostrata	Hawaii	oceanic	Co	E	Total order indices	0.0655274
	Balaenoptera acutorostrata	Hawaii	oceanic	Co	x	Total order indices	0.292656
	Balaenoptera acutorostrata	Hawaii	oceanic	Co	AE	Total order indices	0.00676438
	Balaenoptera acutorostrata	Hawaii	oceanic	Co	r	Total order indices	0.00739711
	Balaenoptera acutorostrata	Hawaii	oceanic	Cu	A	First order indices	0.639612
	Balaenoptera acutorostrata	Hawaii	oceanic	Cu	BM	First order indices	0.00402968
	Balaenoptera acutorostrata	Hawaii	oceanic	Cu	β	First order indices	0.00290393
	Balaenoptera acutorostrata	Hawaii	oceanic	Cu	t	First order indices	-0.00975647
	Balaenoptera acutorostrata	Hawaii	oceanic	Cu	E	First order indices	0.00350174
	Balaenoptera acutorostrata	Hawaii	oceanic	Cu	x	First order indices	0.128735
	Balaenoptera acutorostrata	Hawaii	oceanic	Cu	AE	First order indices	-0.00785248
	Balaenoptera acutorostrata	Hawaii	oceanic	Cu	r	First order indices	-0.0113526
	Balaenoptera acutorostrata	Hawaii	oceanic	Cu	A	Total order indices	0.839398
	Balaenoptera acutorostrata	Hawaii	oceanic	Cu	BM	Total order indices	0.0450392
	Balaenoptera acutorostrata	Hawaii	oceanic	Cu	β	Total order indices	0.0474664
	Balaenoptera acutorostrata	Hawaii	oceanic	Cu	t	Total order indices	1.9984e-15
	Balaenoptera acutorostrata	Hawaii	oceanic	Cu	E	Total order indices	0.0604452
	Balaenoptera acutorostrata	Hawaii	oceanic	Cu	x	Total order indices	0.316049
	Balaenoptera acutorostrata	Hawaii	oceanic	Cu	AE	Total order indices	0.00725937
	Balaenoptera acutorostrata	Hawaii	oceanic	Cu	r	Total order indices	0.00775892
	Balaenoptera acutorostrata	Hawaii	oceanic	Fe	A	First order indices	0.694552
	Balaenoptera acutorostrata	Hawaii	oceanic	Fe	BM	First order indices	0.00732427
	Balaenoptera acutorostrata	Hawaii	oceanic	Fe	β	First order indices	0.0120074
	Balaenoptera acutorostrata	Hawaii	oceanic	Fe	t	First order indices	-0.000931975
	Balaenoptera acutorostrata	Hawaii	oceanic	Fe	E	First order indices	0.031523
	Balaenoptera acutorostrata	Hawaii	oceanic	Fe	x	First order indices	0.0855612
	Balaenoptera acutorostrata	Hawaii	oceanic	Fe	AE	First order indices	0.00293696
	Balaenoptera acutorostrata	Hawaii	oceanic	Fe	r	First order indices	0.000367433
	Balaenoptera acutorostrata	Hawaii	oceanic	Fe	A	Total order indices	0.841647
	Balaenoptera acutorostrata	Hawaii	oceanic	Fe	BM	Total order indices	0.0306373
	Balaenoptera acutorostrata	Hawaii	oceanic	Fe	β	Total order indices	0.0354395
	Balaenoptera acutorostrata	Hawaii	oceanic	Fe	t	Total order indices	1.44329e-15
	Balaenoptera acutorostrata	Hawaii	oceanic	Fe	E	Total order indices	0.063774
	Balaenoptera acutorostrata	Hawaii	oceanic	Fe	x	Total order indices	0.178565
	Balaenoptera acutorostrata	Hawaii	oceanic	Fe	AE	Total order indices	0.00626435
	Balaenoptera acutorostrata	Hawaii	oceanic	Fe	r	Total order indices	0.00931729
	Balaenoptera acutorostrata	Hawaii	oceanic	Mn	A	First order indices	0.650698
	Balaenoptera acutorostrata	Hawaii	oceanic	Mn	BM	First order indices	0.0112913
	Balaenoptera acutorostrata	Hawaii	oceanic	Mn	β	First order indices	0.0177375
	Balaenoptera acutorostrata	Hawaii	oceanic	Mn	t	First order indices	0.00264296
	Balaenoptera acutorostrata	Hawaii	oceanic	Mn	E	First order indices	0.0147541
	Balaenoptera acutorostrata	Hawaii	oceanic	Mn	x	First order indices	0.169242
	Balaenoptera acutorostrata	Hawaii	oceanic	Mn	AE	First order indices	0.00230904
	Balaenoptera acutorostrata	Hawaii	oceanic	Mn	r	First order indices	0.00215155
	Balaenoptera acutorostrata	Hawaii	oceanic	Mn	A	Total order indices	0.781675
	Balaenoptera acutorostrata	Hawaii	oceanic	Mn	BM	Total order indices	0.03369
	Balaenoptera acutorostrata	Hawaii	oceanic	Mn	β	Total order indices	0.0410977
	Balaenoptera acutorostrata	Hawaii	oceanic	Mn	t	Total order indices	9.88098e-15
	Balaenoptera acutorostrata	Hawaii	oceanic	Mn	E	Total order indices	0.0711608
	Balaenoptera acutorostrata	Hawaii	oceanic	Mn	x	Total order indices	0.394752
	Balaenoptera acutorostrata	Hawaii	oceanic	Mn	AE	Total order indices	0.00594984
	Balaenoptera acutorostrata	Hawaii	oceanic	Mn	r	Total order indices	0.00652302
	Balaenoptera acutorostrata	Hawaii	oceanic	Se	A	First order indices	0.537768
	Balaenoptera acutorostrata	Hawaii	oceanic	Se	BM	First order indices	0.0159103
	Balaenoptera acutorostrata	Hawaii	oceanic	Se	β	First order indices	0.0162265
	Balaenoptera acutorostrata	Hawaii	oceanic	Se	t	First order indices	0.00947963
	Balaenoptera acutorostrata	Hawaii	oceanic	Se	E	First order indices	0.034358
	Balaenoptera acutorostrata	Hawaii	oceanic	Se	x	First order indices	0.128463
	Balaenoptera acutorostrata	Hawaii	oceanic	Se	AE	First order indices	0.0118963
	Balaenoptera acutorostrata	Hawaii	oceanic	Se	r	First order indices	0.0169755
	Balaenoptera acutorostrata	Hawaii	oceanic	Se	A	Total order indices	0.798615
	Balaenoptera acutorostrata	Hawaii	oceanic	Se	BM	Total order indices	0.0217656
	Balaenoptera acutorostrata	Hawaii	oceanic	Se	β	Total order indices	0.0282387
	Balaenoptera acutorostrata	Hawaii	oceanic	Se	t	Total order indices	-5.55112e-15
	Balaenoptera acutorostrata	Hawaii	oceanic	Se	E	Total order indices	0.0625692
	Balaenoptera acutorostrata	Hawaii	oceanic	Se	x	Total order indices	0.286932
	Balaenoptera acutorostrata	Hawaii	oceanic	Se	AE	Total order indices	0.00650591
	Balaenoptera acutorostrata	Hawaii	oceanic	Se	r	Total order indices	0.00838329
	Balaenoptera acutorostrata	Hawaii	oceanic	Zn	A	First order indices	0.610355
	Balaenoptera acutorostrata	Hawaii	oceanic	Zn	BM	First order indices	-0.00736015
	Balaenoptera acutorostrata	Hawaii	oceanic	Zn	β	First order indices	-0.0048278
	Balaenoptera acutorostrata	Hawaii	oceanic	Zn	t	First order indices	-0.019565
	Balaenoptera acutorostrata	Hawaii	oceanic	Zn	E	First order indices	0.0341166
	Balaenoptera acutorostrata	Hawaii	oceanic	Zn	x	First order indices	0.0728805
	Balaenoptera acutorostrata	Hawaii	oceanic	Zn	AE	First order indices	-0.0143981
	Balaenoptera acutorostrata	Hawaii	oceanic	Zn	r	First order indices	-0.0181668
	Balaenoptera acutorostrata	Hawaii	oceanic	Zn	A	Total order indices	0.861859
	Balaenoptera acutorostrata	Hawaii	oceanic	Zn	BM	Total order indices	0.028735
	Balaenoptera acutorostrata	Hawaii	oceanic	Zn	β	Total order indices	0.0444951
	Balaenoptera acutorostrata	Hawaii	oceanic	Zn	t	Total order indices	8.88178e-16
	Balaenoptera acutorostrata	Hawaii	oceanic	Zn	E	Total order indices	0.0767415
	Balaenoptera acutorostrata	Hawaii	oceanic	Zn	x	Total order indices	0.195812
	Balaenoptera acutorostrata	Hawaii	oceanic	Zn	AE	Total order indices	0.00624301
	Balaenoptera acutorostrata	Hawaii	oceanic	Zn	r	Total order indices	0.00701574
	Balaenoptera borealis	Central North Atlantic	oceanic	N	A	First order indices	0.4992
	Balaenoptera borealis	Central North Atlantic	oceanic	N	BM	First order indices	0.034398
	Balaenoptera borealis	Central North Atlantic	oceanic	N	β	First order indices	0.0675577
	Balaenoptera borealis	Central North Atlantic	oceanic	N	t	First order indices	0.0745279
	Balaenoptera borealis	Central North Atlantic	oceanic	N	E	First order indices	0.113788
	Balaenoptera borealis	Central North Atlantic	oceanic	N	x	First order indices	0.0451309
	Balaenoptera borealis	Central North Atlantic	oceanic	N	AE	First order indices	0.00317578
	Balaenoptera borealis	Central North Atlantic	oceanic	N	r	First order indices	0.00305213
	Balaenoptera borealis	Central North Atlantic	oceanic	N	A	Total order indices	0.613835
	Balaenoptera borealis	Central North Atlantic	oceanic	N	BM	Total order indices	0.0592659
	Balaenoptera borealis	Central North Atlantic	oceanic	N	β	Total order indices	0.1003
	Balaenoptera borealis	Central North Atlantic	oceanic	N	t	Total order indices	0.0986929
	Balaenoptera borealis	Central North Atlantic	oceanic	N	E	Total order indices	0.152986
	Balaenoptera borealis	Central North Atlantic	oceanic	N	x	Total order indices	0.120639
	Balaenoptera borealis	Central North Atlantic	oceanic	N	AE	Total order indices	0.0115949
	Balaenoptera borealis	Central North Atlantic	oceanic	N	r	Total order indices	0.0165185
	Balaenoptera borealis	Central North Atlantic	oceanic	P	A	First order indices	0.484452
	Balaenoptera borealis	Central North Atlantic	oceanic	P	BM	First order indices	0.064454
	Balaenoptera borealis	Central North Atlantic	oceanic	P	β	First order indices	0.101576
	Balaenoptera borealis	Central North Atlantic	oceanic	P	t	First order indices	0.0824333
	Balaenoptera borealis	Central North Atlantic	oceanic	P	E	First order indices	0.0876512
	Balaenoptera borealis	Central North Atlantic	oceanic	P	x	First order indices	0.115089
	Balaenoptera borealis	Central North Atlantic	oceanic	P	AE	First order indices	0.0332474
	Balaenoptera borealis	Central North Atlantic	oceanic	P	r	First order indices	0.0343634
	Balaenoptera borealis	Central North Atlantic	oceanic	P	A	Total order indices	0.587413
	Balaenoptera borealis	Central North Atlantic	oceanic	P	BM	Total order indices	0.0576187
	Balaenoptera borealis	Central North Atlantic	oceanic	P	β	Total order indices	0.0934303
	Balaenoptera borealis	Central North Atlantic	oceanic	P	t	Total order indices	0.104954
	Balaenoptera borealis	Central North Atlantic	oceanic	P	E	Total order indices	0.145271
	Balaenoptera borealis	Central North Atlantic	oceanic	P	x	Total order indices	0.110629
	Balaenoptera borealis	Central North Atlantic	oceanic	P	AE	Total order indices	0.0111839
	Balaenoptera borealis	Central North Atlantic	oceanic	P	r	Total order indices	0.0144981
	Balaenoptera borealis	Northwest Atlantic	oceanic	N	A	First order indices	0.539366
	Balaenoptera borealis	Northwest Atlantic	oceanic	N	BM	First order indices	0.0304513
	Balaenoptera borealis	Northwest Atlantic	oceanic	N	β	First order indices	0.0492833
	Balaenoptera borealis	Northwest Atlantic	oceanic	N	t	First order indices	0.0529622
	Balaenoptera borealis	Northwest Atlantic	oceanic	N	E	First order indices	0.103392
	Balaenoptera borealis	Northwest Atlantic	oceanic	N	x	First order indices	0.0541893
	Balaenoptera borealis	Northwest Atlantic	oceanic	N	AE	First order indices	0.0090616
	Balaenoptera borealis	Northwest Atlantic	oceanic	N	r	First order indices	0.00548669
	Balaenoptera borealis	Northwest Atlantic	oceanic	N	A	Total order indices	0.641588
	Balaenoptera borealis	Northwest Atlantic	oceanic	N	BM	Total order indices	0.0524615
	Balaenoptera borealis	Northwest Atlantic	oceanic	N	β	Total order indices	0.106894
	Balaenoptera borealis	Northwest Atlantic	oceanic	N	t	Total order indices	0.115091
	Balaenoptera borealis	Northwest Atlantic	oceanic	N	E	Total order indices	0.14514
	Balaenoptera borealis	Northwest Atlantic	oceanic	N	x	Total order indices	0.0972942
	Balaenoptera borealis	Northwest Atlantic	oceanic	N	AE	Total order indices	0.0140371
	Balaenoptera borealis	Northwest Atlantic	oceanic	N	r	Total order indices	0.0168184
	Balaenoptera borealis	Northwest Atlantic	oceanic	P	A	First order indices	0.491568
	Balaenoptera borealis	Northwest Atlantic	oceanic	P	BM	First order indices	0.0556058
	Balaenoptera borealis	Northwest Atlantic	oceanic	P	β	First order indices	0.0962386
	Balaenoptera borealis	Northwest Atlantic	oceanic	P	t	First order indices	0.0711213
	Balaenoptera borealis	Northwest Atlantic	oceanic	P	E	First order indices	0.0868113
	Balaenoptera borealis	Northwest Atlantic	oceanic	P	x	First order indices	0.0680191
	Balaenoptera borealis	Northwest Atlantic	oceanic	P	AE	First order indices	0.0200999
	Balaenoptera borealis	Northwest Atlantic	oceanic	P	r	First order indices	0.026431
	Balaenoptera borealis	Northwest Atlantic	oceanic	P	A	Total order indices	0.593339
	Balaenoptera borealis	Northwest Atlantic	oceanic	P	BM	Total order indices	0.068403
	Balaenoptera borealis	Northwest Atlantic	oceanic	P	β	Total order indices	0.101439
	Balaenoptera borealis	Northwest Atlantic	oceanic	P	t	Total order indices	0.0791865
	Balaenoptera borealis	Northwest Atlantic	oceanic	P	E	Total order indices	0.13915
	Balaenoptera borealis	Northwest Atlantic	oceanic	P	x	Total order indices	0.103615
	Balaenoptera borealis	Northwest Atlantic	oceanic	P	AE	Total order indices	0.00903162
	Balaenoptera borealis	Northwest Atlantic	oceanic	P	r	Total order indices	0.0133716
	Balaenoptera borealis	Northwest Atlantic	shelf	N	A	First order indices	0.679751
	Balaenoptera borealis	Northwest Atlantic	shelf	N	BM	First order indices	0.0450502
	Balaenoptera borealis	Northwest Atlantic	shelf	N	β	First order indices	0.0502112
	Balaenoptera borealis	Northwest Atlantic	shelf	N	t	First order indices	0.0332691
	Balaenoptera borealis	Northwest Atlantic	shelf	N	E	First order indices	0.0556877
	Balaenoptera borealis	Northwest Atlantic	shelf	N	x	First order indices	0.0475651
	Balaenoptera borealis	Northwest Atlantic	shelf	N	AE	First order indices	0.0220617
	Balaenoptera borealis	Northwest Atlantic	shelf	N	r	First order indices	0.0216612
	Balaenoptera borealis	Northwest Atlantic	shelf	N	A	Total order indices	0.853469
	Balaenoptera borealis	Northwest Atlantic	shelf	N	BM	Total order indices	0.0323837
	Balaenoptera borealis	Northwest Atlantic	shelf	N	β	Total order indices	0.0601798
	Balaenoptera borealis	Northwest Atlantic	shelf	N	t	Total order indices	0.0687854
	Balaenoptera borealis	Northwest Atlantic	shelf	N	E	Total order indices	0.088187
	Balaenoptera borealis	Northwest Atlantic	shelf	N	x	Total order indices	0.0526957
	Balaenoptera borealis	Northwest Atlantic	shelf	N	AE	Total order indices	0.00757642
	Balaenoptera borealis	Northwest Atlantic	shelf	N	r	Total order indices	0.00831555
	Balaenoptera borealis	Northwest Atlantic	shelf	P	A	First order indices	0.724835
	Balaenoptera borealis	Northwest Atlantic	shelf	P	BM	First order indices	-0.00137398
	Balaenoptera borealis	Northwest Atlantic	shelf	P	β	First order indices	0.0176263
	Balaenoptera borealis	Northwest Atlantic	shelf	P	t	First order indices	0.0144849
	Balaenoptera borealis	Northwest Atlantic	shelf	P	E	First order indices	0.0143957
	Balaenoptera borealis	Northwest Atlantic	shelf	P	x	First order indices	0.0187763
	Balaenoptera borealis	Northwest Atlantic	shelf	P	AE	First order indices	-0.00713119
	Balaenoptera borealis	Northwest Atlantic	shelf	P	r	First order indices	-0.00645432
	Balaenoptera borealis	Northwest Atlantic	shelf	P	A	Total order indices	0.864417
	Balaenoptera borealis	Northwest Atlantic	shelf	P	BM	Total order indices	0.0373123
	Balaenoptera borealis	Northwest Atlantic	shelf	P	β	Total order indices	0.0705788
	Balaenoptera borealis	Northwest Atlantic	shelf	P	t	Total order indices	0.0714897
	Balaenoptera borealis	Northwest Atlantic	shelf	P	E	Total order indices	0.0821222
	Balaenoptera borealis	Northwest Atlantic	shelf	P	x	Total order indices	0.0790376
	Balaenoptera borealis	Northwest Atlantic	shelf	P	AE	Total order indices	0.00744158
	Balaenoptera borealis	Northwest Atlantic	shelf	P	r	Total order indices	0.0097996
	Balaenoptera borealis	California current	oceanic	N	A	First order indices	0.459977
	Balaenoptera borealis	California current	oceanic	N	BM	First order indices	0.0184419
	Balaenoptera borealis	California current	oceanic	N	β	First order indices	0.0428177
	Balaenoptera borealis	California current	oceanic	N	t	First order indices	0.0581774
	Balaenoptera borealis	California current	oceanic	N	E	First order indices	0.10098
	Balaenoptera borealis	California current	oceanic	N	x	First order indices	0.049144
	Balaenoptera borealis	California current	oceanic	N	AE	First order indices	-0.0146195
	Balaenoptera borealis	California current	oceanic	N	r	First order indices	-0.0135497
	Balaenoptera borealis	California current	oceanic	N	A	Total order indices	0.604058
	Balaenoptera borealis	California current	oceanic	N	BM	Total order indices	0.0604018
	Balaenoptera borealis	California current	oceanic	N	β	Total order indices	0.106039
	Balaenoptera borealis	California current	oceanic	N	t	Total order indices	0.10766
	Balaenoptera borealis	California current	oceanic	N	E	Total order indices	0.166067
	Balaenoptera borealis	California current	oceanic	N	x	Total order indices	0.119992
	Balaenoptera borealis	California current	oceanic	N	AE	Total order indices	0.0118439
	Balaenoptera borealis	California current	oceanic	N	r	Total order indices	0.0146735
	Balaenoptera borealis	California current	oceanic	P	A	First order indices	0.517209
	Balaenoptera borealis	California current	oceanic	P	BM	First order indices	0.0506714
	Balaenoptera borealis	California current	oceanic	P	β	First order indices	0.0752012
	Balaenoptera borealis	California current	oceanic	P	t	First order indices	0.0852403
	Balaenoptera borealis	California current	oceanic	P	E	First order indices	0.122936
	Balaenoptera borealis	California current	oceanic	P	x	First order indices	0.0745458
	Balaenoptera borealis	California current	oceanic	P	AE	First order indices	0.00508027
	Balaenoptera borealis	California current	oceanic	P	r	First order indices	0.00738303
	Balaenoptera borealis	California current	oceanic	P	A	Total order indices	0.62102
	Balaenoptera borealis	California current	oceanic	P	BM	Total order indices	0.0642746
	Balaenoptera borealis	California current	oceanic	P	β	Total order indices	0.108311
	Balaenoptera borealis	California current	oceanic	P	t	Total order indices	0.0989261
	Balaenoptera borealis	California current	oceanic	P	E	Total order indices	0.13317
	Balaenoptera borealis	California current	oceanic	P	x	Total order indices	0.102758
	Balaenoptera borealis	California current	oceanic	P	AE	Total order indices	0.0126813
	Balaenoptera borealis	California current	oceanic	P	r	Total order indices	0.0154185
	Balaenoptera edeni	Gulf of Mexico	oceanic	N	A	First order indices	0.620812
	Balaenoptera edeni	Gulf of Mexico	oceanic	N	BM	First order indices	0.0814037
	Balaenoptera edeni	Gulf of Mexico	oceanic	N	β	First order indices	0.071531
	Balaenoptera edeni	Gulf of Mexico	oceanic	N	t	First order indices	0.0176324
	Balaenoptera edeni	Gulf of Mexico	oceanic	N	E	First order indices	0.151223
	Balaenoptera edeni	Gulf of Mexico	oceanic	N	x	First order indices	0.0464578
	Balaenoptera edeni	Gulf of Mexico	oceanic	N	AE	First order indices	0.0296426
	Balaenoptera edeni	Gulf of Mexico	oceanic	N	r	First order indices	0.0209611
	Balaenoptera edeni	Gulf of Mexico	oceanic	N	A	Total order indices	0.687881
	Balaenoptera edeni	Gulf of Mexico	oceanic	N	BM	Total order indices	0.0733736
	Balaenoptera edeni	Gulf of Mexico	oceanic	N	β	Total order indices	0.086235
	Balaenoptera edeni	Gulf of Mexico	oceanic	N	t	Total order indices	2.66454e-15
	Balaenoptera edeni	Gulf of Mexico	oceanic	N	E	Total order indices	0.169184
	Balaenoptera edeni	Gulf of Mexico	oceanic	N	x	Total order indices	0.0365011
	Balaenoptera edeni	Gulf of Mexico	oceanic	N	AE	Total order indices	0.0132179
	Balaenoptera edeni	Gulf of Mexico	oceanic	N	r	Total order indices	0.017526
	Balaenoptera edeni	Gulf of Mexico	oceanic	P	A	First order indices	0.540981
	Balaenoptera edeni	Gulf of Mexico	oceanic	P	BM	First order indices	0.028447
	Balaenoptera edeni	Gulf of Mexico	oceanic	P	β	First order indices	0.0338656
	Balaenoptera edeni	Gulf of Mexico	oceanic	P	t	First order indices	-0.0211495
	Balaenoptera edeni	Gulf of Mexico	oceanic	P	E	First order indices	0.139999
	Balaenoptera edeni	Gulf of Mexico	oceanic	P	x	First order indices	0.0455051
	Balaenoptera edeni	Gulf of Mexico	oceanic	P	AE	First order indices	-0.00357933
	Balaenoptera edeni	Gulf of Mexico	oceanic	P	r	First order indices	-0.0127148
	Balaenoptera edeni	Gulf of Mexico	oceanic	P	A	Total order indices	0.641643
	Balaenoptera edeni	Gulf of Mexico	oceanic	P	BM	Total order indices	0.074944
	Balaenoptera edeni	Gulf of Mexico	oceanic	P	β	Total order indices	0.0750408
	Balaenoptera edeni	Gulf of Mexico	oceanic	P	t	Total order indices	-2.44249e-15
	Balaenoptera edeni	Gulf of Mexico	oceanic	P	E	Total order indices	0.180688
	Balaenoptera edeni	Gulf of Mexico	oceanic	P	x	Total order indices	0.104453
	Balaenoptera edeni	Gulf of Mexico	oceanic	P	AE	Total order indices	0.0127348
	Balaenoptera edeni	Gulf of Mexico	oceanic	P	r	Total order indices	0.0173084
	Balaenoptera edeni	Gulf of Mexico	oceanic	Co	A	First order indices	0.327353
	Balaenoptera edeni	Gulf of Mexico	oceanic	Co	BM	First order indices	0.010827
	Balaenoptera edeni	Gulf of Mexico	oceanic	Co	β	First order indices	0.016884
	Balaenoptera edeni	Gulf of Mexico	oceanic	Co	t	First order indices	-0.0202727
	Balaenoptera edeni	Gulf of Mexico	oceanic	Co	E	First order indices	0.0444839
	Balaenoptera edeni	Gulf of Mexico	oceanic	Co	x	First order indices	0.357164
	Balaenoptera edeni	Gulf of Mexico	oceanic	Co	AE	First order indices	-0.0122249
	Balaenoptera edeni	Gulf of Mexico	oceanic	Co	r	First order indices	-0.0143516
	Balaenoptera edeni	Gulf of Mexico	oceanic	Co	A	Total order indices	0.462357
	Balaenoptera edeni	Gulf of Mexico	oceanic	Co	BM	Total order indices	0.0511476
	Balaenoptera edeni	Gulf of Mexico	oceanic	Co	β	Total order indices	0.0634147
	Balaenoptera edeni	Gulf of Mexico	oceanic	Co	t	Total order indices	-5.9952e-15
	Balaenoptera edeni	Gulf of Mexico	oceanic	Co	E	Total order indices	0.119185
	Balaenoptera edeni	Gulf of Mexico	oceanic	Co	x	Total order indices	0.518619
	Balaenoptera edeni	Gulf of Mexico	oceanic	Co	AE	Total order indices	0.0092615
	Balaenoptera edeni	Gulf of Mexico	oceanic	Co	r	Total order indices	0.0113989
	Balaenoptera edeni	Gulf of Mexico	oceanic	Cu	A	First order indices	0.441777
	Balaenoptera edeni	Gulf of Mexico	oceanic	Cu	BM	First order indices	0.0538278
	Balaenoptera edeni	Gulf of Mexico	oceanic	Cu	β	First order indices	0.0382968
	Balaenoptera edeni	Gulf of Mexico	oceanic	Cu	t	First order indices	0.0137467
	Balaenoptera edeni	Gulf of Mexico	oceanic	Cu	E	First order indices	0.0958212
	Balaenoptera edeni	Gulf of Mexico	oceanic	Cu	x	First order indices	0.306658
	Balaenoptera edeni	Gulf of Mexico	oceanic	Cu	AE	First order indices	0.00937871
	Balaenoptera edeni	Gulf of Mexico	oceanic	Cu	r	First order indices	0.0212782
	Balaenoptera edeni	Gulf of Mexico	oceanic	Cu	A	Total order indices	0.50066
	Balaenoptera edeni	Gulf of Mexico	oceanic	Cu	BM	Total order indices	0.0531407
	Balaenoptera edeni	Gulf of Mexico	oceanic	Cu	β	Total order indices	0.0658555
	Balaenoptera edeni	Gulf of Mexico	oceanic	Cu	t	Total order indices	3.33067e-16
	Balaenoptera edeni	Gulf of Mexico	oceanic	Cu	E	Total order indices	0.144874
	Balaenoptera edeni	Gulf of Mexico	oceanic	Cu	x	Total order indices	0.429849
	Balaenoptera edeni	Gulf of Mexico	oceanic	Cu	AE	Total order indices	0.00887033
	Balaenoptera edeni	Gulf of Mexico	oceanic	Cu	r	Total order indices	0.0127991
	Balaenoptera edeni	Gulf of Mexico	oceanic	Fe	A	First order indices	0.444789
	Balaenoptera edeni	Gulf of Mexico	oceanic	Fe	BM	First order indices	0.0758546
	Balaenoptera edeni	Gulf of Mexico	oceanic	Fe	β	First order indices	0.0546072
	Balaenoptera edeni	Gulf of Mexico	oceanic	Fe	t	First order indices	0.0180118
	Balaenoptera edeni	Gulf of Mexico	oceanic	Fe	E	First order indices	0.112063
	Balaenoptera edeni	Gulf of Mexico	oceanic	Fe	x	First order indices	0.236928
	Balaenoptera edeni	Gulf of Mexico	oceanic	Fe	AE	First order indices	0.0242138
	Balaenoptera edeni	Gulf of Mexico	oceanic	Fe	r	First order indices	0.036377
	Balaenoptera edeni	Gulf of Mexico	oceanic	Fe	A	Total order indices	0.56018
	Balaenoptera edeni	Gulf of Mexico	oceanic	Fe	BM	Total order indices	0.0719111
	Balaenoptera edeni	Gulf of Mexico	oceanic	Fe	β	Total order indices	0.0635078
	Balaenoptera edeni	Gulf of Mexico	oceanic	Fe	t	Total order indices	-5.9952e-15
	Balaenoptera edeni	Gulf of Mexico	oceanic	Fe	E	Total order indices	0.143963
	Balaenoptera edeni	Gulf of Mexico	oceanic	Fe	x	Total order indices	0.326348
	Balaenoptera edeni	Gulf of Mexico	oceanic	Fe	AE	Total order indices	0.0123831
	Balaenoptera edeni	Gulf of Mexico	oceanic	Fe	r	Total order indices	0.0155041
	Balaenoptera edeni	Gulf of Mexico	oceanic	Mn	A	First order indices	0.254679
	Balaenoptera edeni	Gulf of Mexico	oceanic	Mn	BM	First order indices	0.0500928
	Balaenoptera edeni	Gulf of Mexico	oceanic	Mn	β	First order indices	0.0683398
	Balaenoptera edeni	Gulf of Mexico	oceanic	Mn	t	First order indices	0.0358008
	Balaenoptera edeni	Gulf of Mexico	oceanic	Mn	E	First order indices	0.078522
	Balaenoptera edeni	Gulf of Mexico	oceanic	Mn	x	First order indices	0.421646
	Balaenoptera edeni	Gulf of Mexico	oceanic	Mn	AE	First order indices	0.0410454
	Balaenoptera edeni	Gulf of Mexico	oceanic	Mn	r	First order indices	0.0416158
	Balaenoptera edeni	Gulf of Mexico	oceanic	Mn	A	Total order indices	0.357653
	Balaenoptera edeni	Gulf of Mexico	oceanic	Mn	BM	Total order indices	0.0376884
	Balaenoptera edeni	Gulf of Mexico	oceanic	Mn	β	Total order indices	0.0392577
	Balaenoptera edeni	Gulf of Mexico	oceanic	Mn	t	Total order indices	-3.77476e-15
	Balaenoptera edeni	Gulf of Mexico	oceanic	Mn	E	Total order indices	0.0983397
	Balaenoptera edeni	Gulf of Mexico	oceanic	Mn	x	Total order indices	0.600019
	Balaenoptera edeni	Gulf of Mexico	oceanic	Mn	AE	Total order indices	0.00709592
	Balaenoptera edeni	Gulf of Mexico	oceanic	Mn	r	Total order indices	0.0092945
	Balaenoptera edeni	Gulf of Mexico	oceanic	Se	A	First order indices	0.258606
	Balaenoptera edeni	Gulf of Mexico	oceanic	Se	BM	First order indices	0.00883201
	Balaenoptera edeni	Gulf of Mexico	oceanic	Se	β	First order indices	0.000155478
	Balaenoptera edeni	Gulf of Mexico	oceanic	Se	t	First order indices	-0.0260541
	Balaenoptera edeni	Gulf of Mexico	oceanic	Se	E	First order indices	0.0349941
	Balaenoptera edeni	Gulf of Mexico	oceanic	Se	x	First order indices	0.374071
	Balaenoptera edeni	Gulf of Mexico	oceanic	Se	AE	First order indices	-0.0187932
	Balaenoptera edeni	Gulf of Mexico	oceanic	Se	r	First order indices	-0.0238824
	Balaenoptera edeni	Gulf of Mexico	oceanic	Se	A	Total order indices	0.480977
	Balaenoptera edeni	Gulf of Mexico	oceanic	Se	BM	Total order indices	0.0477577
	Balaenoptera edeni	Gulf of Mexico	oceanic	Se	β	Total order indices	0.0498921
	Balaenoptera edeni	Gulf of Mexico	oceanic	Se	t	Total order indices	-5.10703e-15
	Balaenoptera edeni	Gulf of Mexico	oceanic	Se	E	Total order indices	0.109794
	Balaenoptera edeni	Gulf of Mexico	oceanic	Se	x	Total order indices	0.536006
	Balaenoptera edeni	Gulf of Mexico	oceanic	Se	AE	Total order indices	0.00986762
	Balaenoptera edeni	Gulf of Mexico	oceanic	Se	r	Total order indices	0.0111676
	Balaenoptera edeni	Gulf of Mexico	oceanic	Zn	A	First order indices	0.415928
	Balaenoptera edeni	Gulf of Mexico	oceanic	Zn	BM	First order indices	0.0286849
	Balaenoptera edeni	Gulf of Mexico	oceanic	Zn	β	First order indices	0.0411657
	Balaenoptera edeni	Gulf of Mexico	oceanic	Zn	t	First order indices	-0.00872728
[truncated: 26,700 more rows]
